# Supplementary material for: Nitric Oxide Circumvents Virus-Mediated Metabolic Regulation during Human Cytomegalovirus Infection
Source: mBio. 2020 Dec 15;11(6):e02630-20. doi: 10.1128/mBio.02630-20 (PMC7773989; doi:10.1128/mBio.02630-20)
Supplement: TABLE S1 [file mBio.02630-20-st001.xlsx]

## Sheet: summary
	SUMMARY
	Assay	lcms profiling
	Sample name	see below
	Investigator	Scott Terhune
	Filename	ms7704_profiling_summary.xlsx
	Notes
	Analyst	R. Iverson
	Date released	2019-12-18
	ms#	ms7704
	Definition for the following tabs
	Compound = Name of the metabolites (Putative identification)
	FC = Fold change
	Regulation = up or down regulation of metabolites in treated compared to control
	log2(FC) = log2 of Fold Change
	p.adjusted = FDR p-value from unpaired t-test
	Annotation = chemical identity for each metabolites; formulae, database score etc
	Composite spectrum = m/z, Height for individual isotopic m/z : MS spectra of metabolites
	Identification codes for metabolites = HMP, CAS ID KEGG AND LIPIDMAPS
	Chemical Abstracts Service (CAS), Kyoto Encyclopedia of Genes and Genomes (KEGG), Human Metabolome Project (HMP) database, and LIPID MAPS (LMP)
	Mass = Molecular weight or Neutral mass of the metabolite
	RT = Retention time on LC column
	Frequency = number of times a metabolite is detected in data set
	Inonization = Positive/ negative mode of Electro spray Inonization on Q-ToF using polar (HILIC) and nonpolar (C18) UPLC separation
	ms ID	Sample ID	time point	sample type	species	experimental grouping
	ms7704-1	CMV-Vehicle R1	24 hpi	Infected Cells	HCMV/Human	Control
	ms7704-2	CMV-DETA/NO R1	24 hpi	Infected Cells	HCMV/Human	Treated
	ms7704-3	CMV-Vehicle R3	24 hpi	Infected Cells	HCMV/Human	Control
	ms7704-4	CMV-DETA/NO R3	24 hpi	Infected Cells	HCMV/Human	Treated
	ms7704-5	CMV-DETA/NO R2	24 hpi	Infected Cells	HCMV/Human	Treated
	ms7704-6	CMV-Vehicle R2	24 hpi	Infected Cells	HCMV/Human	Control

## Sheet: Table S1
return to summary
Table S1. Untargeted metabolomics analysis of DETA/NO-treated relative to untreated HCMV-infected MRC-5 cells at 24 hpi
Compound	FC(abs)	Regulation	p.ajusted	Annotations	Mass	Retention Time	Ionization mode	Formula	Frequency	Score	CAS Number	HMP ID	KEGG ID	LMP ID	METLIN ID	MS1 Composite Spectrum
PS(22:4(7Z,10Z,13Z,16Z)/0:0)	20585	UP	6.2676e-27	PS(22:4(7Z,10Z,13Z,16Z)/0:0) [ C28 H48 N O9 P, tgt=, overall=85.55, db=85.55, Lipid ID=LMGP03050014, METLIN ID=78841, tgt=, overall=573.3067, db=573.3067, tgt=, overall=, db=, tgt=, overall=, db=, tgt=, overall=, db= ]	633.325	10.899	C18-	C28 H48 N O9 P	21	573.307				LMGP03050014	78841	(632.3175, 22231.24)(633.3209, 7091.54)(634.3232, 1761.39)
Syringin	79879	UP	3.5152e-25	Syringin [ C17 H24 O9, tgt=, overall=77.71, db=77.71, CAS ID=118-34-3, KEGG ID=C01533, METLIN ID=64181, tgt=, overall=372.1420, db=372.1420, tgt=, overall=, db=, tgt=, overall=, db=, tgt=, overall=, db= ]	372.141	3.185	hilic-	C17 H24 O9	35	372.142	118-34-3		C01533		64181	(371.1359, 6359.33)(372.1394, 939.39)
alpha-D-Galactosyl-1,3-beta-D-galactosyl-1,4-N-acetyl-D-glucosamine	2.9237e-05	DOWN	3.3885e-24	alpha-D-Galactosyl-1,3-beta-D-galactosyl-1,4-N-acetyl-D-glucosamine [ C20 H35 N O16, tgt=, overall=82.05, db=82.05, KEGG ID=C04847, METLIN ID=66266, tgt=, overall=545.1956, db=545.1956, tgt=, overall=, db=, tgt=, overall=, db=, tgt=, overall=, db= ]	591.201	6.572	hilic-	C20 H35 N O16	35	545.196			C04847		66266	(590.1909, 2722.98)(591.1949, 647.31)(592.1986, 54.16)
L-Glutamic acid dibutyl ester	26156	UP	7.4883e-24	L-Glutamic acid dibutyl ester [ C13 H25 N O4, tgt=, overall=85.99, db=85.99, CAS ID=4261-76-1, METLIN ID=3545, tgt=, overall=259.1784, db=259.1784, tgt=, overall=, db=, tgt=, overall=, db=, tgt=, overall=, db= ]	259.178	6.59	hilic+	C13 H25 N O4	34	259.178	4261-76-1				3545	(260.1855, 8735.87)(261.1883, 1175.79)
PS(20:0/12:0)	66452	UP	7.4883e-24	PS(20:0/12:0) [ C38 H74 N O10 P, tgt=, overall=61.98, db=61.98, Lipid ID=LMGP03010867, METLIN ID=78531, tgt=, overall=735.5050, db=735.5050, tgt=, overall=, db=, tgt=, overall=, db=, tgt=, overall=, db= ]	735.507	5.221	hilic+	C38 H74 N O10 P	34	735.505				LMGP03010867	78531	(758.4967, 1344.83)(759.4972, 688.14)(736.5144, 7003.47)(737.5194, 2765.32)
bacteriohopane-32,33,34,35-tetrol	5.0886e-05	DOWN	4.0741e-23	bacteriohopane-32,33,34,35-tetrol [ C35 H62 O4, tgt=, overall=70.83, db=70.83, Lipid ID=LMPR04000004, METLIN ID=53864, tgt=, overall=546.4648, db=546.4648, tgt=, overall=, db=, tgt=, overall=, db=, tgt=, overall=, db= ]	546.463	1.262	hilic+	C35 H62 O4	34	546.465				LMPR04000004	53864	(547.4706, 2673.19)(548.4757, 1061.74)
5-Phenyl-1,3-oxazinane-2,4-dione	2.9939e-05	DOWN	5.5346e-23	5-Phenyl-1,3-oxazinane-2,4-dione [ C10 H9 N O3, tgt=, overall=83.00, db=83.00, KEGG ID=C16596, METLIN ID=71253, tgt=, overall=191.0582, db=191.0582, tgt=, overall=, db=, tgt=, overall=, db=, tgt=, overall=, db= ]	191.059	5.731	hilic+	C10 H9 N O3	34	191.058			C16596		71253	(192.0658, 636.35)(209.0927, 4178.83)(210.0951, 376.78)
Asp Glu Asp	37061	UP	6.9151e-19	Asp Glu Asp [ C13 H19 N3 O10, tgt=, overall=71.57, db=71.57, METLIN ID=22223, tgt=, overall=377.1070, db=377.1070, tgt=, overall=, db=, tgt=, overall=, db=, tgt=, overall=, db= ]	394.135	3.929	hilic+	C13 H19 N3 O10	34	377.107					22223	(395.1419, 5180.82)(396.1439, 1205.24)
Benzylsuccinate	2.87	UP	3.9137e-15	Benzylsuccinate [ C11 H12 O4, tgt=, overall=69.63, db=69.63, KEGG ID=C09816, METLIN ID=67953, tgt=, overall=208.0736, db=208.0736, tgt=, overall=, db=, tgt=, overall=, db=, tgt=, overall=, db= ]	208.076	3.17	hilic-	C11 H12 O4	35	208.074			C09816		67953	(207.0684, 16325.26)(208.0719, 1179.06)(209.0689, 859.46)(253.0714, 305.44)
DG(18:2(9Z,12Z)/14:0/0:0)	0.70456	DOWN	8.2236e-11	DG(18:2(9Z,12Z)/14:0/0:0) [ C35 H64 O5, tgt=, overall=55.80, db=55.80, METLIN ID=58806, HMP ID=HMDB07240, tgt=, overall=564.4754, db=564.4754, tgt=, overall=, db=, tgt=, overall=, db=, tgt=, overall=, db= ]	564.474	1.052	hilic+	C35 H64 O5	34	564.475		HMDB07240			58806	(565.4803, 731.54)(566.4265, 524.59)(567.4255, 433.73)(582.5113, 19967.65)(583.5143, 4040.67)
PC(O-16:0/14:1(9Z)) Esi+5.147999	1.2042	UP	8.3242e-10	PC(O-16:0/14:1(9Z)) [ C38 H77 N O7 P, tgt=, overall=53.10, db=53.10, Lipid ID=LMGP01020179, METLIN ID=76410, tgt=, overall=690.5438, db=690.5438, tgt=, overall=, db=, tgt=, overall=, db=, tgt=, overall=, db= ]	689.531	5.148	hilic+	C38 H77 N O7 P	34	690.544				LMGP01020179	76410	(712.5217, 2827.67)(713.5243, 1181.29)(690.5393, 10430.53)(691.5425, 4532.91)
L-Iditol	3.4716	UP	2.0197e-09	L-Iditol [ C6 H14 O6, tgt=, overall=85.73, db=85.73, CAS ID=488-45-9, KEGG ID=C01507, METLIN ID=62390, HMP ID=HMDB11632, tgt=, overall=182.0790, db=182.0790, tgt=, overall=, db=, tgt=, overall=, db=, tgt=, overall=, db= ]	182.079	3.186	hilic-	C6 H14 O6	35	182.079	488-45-9	HMDB11632	C01507		62390	(181.0723, 156933.47)(182.0755, 10221.02)(227.0775, 13722.32)(228.0806, 1190.03)
Nervonoyl-EA	1.7742	UP	2.2601e-09	Nervonoyl-EA [ C26 H51 N O2, tgt=, overall=74.84, db=74.84, Lipid ID=LMFA08040055, CAS ID=, METLIN ID=3729, tgt=, overall=409.3920, db=409.3920, tgt=, overall=, db=, tgt=, overall=, db=, tgt=, overall=, db= ]	409.39	1.196	hilic+	C26 H51 N O2	34	409.392				LMFA08040055	3729	(410.398, 4384.26)(411.4009, 1432.21)(427.4228, 160.47)
10-oxo-nonadecanoic acid	1.4648	UP	3.1653e-09	10-oxo-nonadecanoic acid [ C19 H36 O3, tgt=, overall=80.84, db=80.84, Lipid ID=LMFA01060128, METLIN ID=74766, tgt=, overall=312.2664, db=312.2664, tgt=, overall=, db=, tgt=, overall=, db=, tgt=, overall=, db= ]	312.266	1.25	hilic+	C19 H36 O3	33	312.266				LMFA01060128	74766	(335.2547, 390.78)(336.3028, 1669.49)(337.3036, 427.3)(313.2731, 23333.42)(314.2765, 5646.62)(315.2671, 1538.81)(330.2964, 525.12)
PS(12:0/22:1(11Z)) Esi+5.535002	2.6622	UP	3.1653e-09	PS(12:0/22:1(11Z)) [ C40 H76 N O10 P, tgt=, overall=64.27, db=64.27, Lipid ID=LMGP03010065, METLIN ID=77729, tgt=, overall=761.5207, db=761.5207, tgt=, overall=, db=, tgt=, overall=, db=, tgt=, overall=, db= ]	761.517	5.535	hilic+	C40 H76 N O10 P	34	761.521				LMGP03010065	77729	(784.5084, 3889.53)(785.5133, 1707.67)(762.5283, 5846.02)(763.5327, 2979.38)
C-8 Ceramine	2.0993	UP	9.1692e-09	C-8 Ceramine [ C26 H53 N O2, tgt=, overall=90.13, db=90.13, CAS ID=170926-06-4, METLIN ID=43406, tgt=, overall=411.4076, db=411.4076, tgt=, overall=, db=, tgt=, overall=, db=, tgt=, overall=, db= ]	411.405	1.192	hilic+	C26 H53 N O2	34	411.408	170926-06-4				43406	(412.4131, 3934.31)(413.4173, 1283.6)(414.4191, 132.42)
PC(22:1(11Z)/22:6(4Z,7Z,10Z,13Z,16Z,19Z))	0.7016	DOWN	2.7545e-08	PC(22:1(11Z)/22:6(4Z,7Z,10Z,13Z,16Z,19Z)) [ C52 H91 N O8 P, tgt=, overall=39.03, db=39.03, Lipid ID=LMGP01012034, METLIN ID=76314, tgt=, overall=888.6482, db=888.6482, tgt=, overall=, db=, tgt=, overall=, db=, tgt=, overall=, db= ]	870.606	4.963	hilic+	C52 H91 N O8 P	34	888.648				LMGP01012034	76314	(871.6251, 464.41)(888.6418, 6060.47)(889.6452, 3286.6)
DG(16:1(9Z)/14:0/0:0)	0.74122	DOWN	3.3792e-08	DG(16:1(9Z)/14:0/0:0) [ C33 H62 O5, tgt=, overall=73.55, db=73.55, METLIN ID=58740, HMP ID=HMDB07124, tgt=, overall=538.4597, db=538.4597, tgt=, overall=, db=, tgt=, overall=, db=, tgt=, overall=, db= ]	538.459	1.088	hilic+	C33 H62 O5	26	538.46		HMDB07124			58740	(562.4241, 4486.94)(539.4634, 389.18)(540.428, 1066.26)(556.4925, 5471.8)(557.4951, 1854.42)
Alpha-D-Manp-(1 - 2)-a-D-Manp-(1 - 2)-a-D-Manp-(1 - 3)-b-D-Manp-(1 - 4)-D-GlcNAcp	0.50494	DOWN	3.8238e-08	Alpha-D-Manp-(1 - 2)-a-D-Manp-(1 - 2)-a-D-Manp-(1 - 3)-b-D-Manp-(1 - 4)-D-GlcNAcp [ C26 H45 N O21, tgt=, overall=96.70, db=96.70, CAS ID=52134-33-5, METLIN ID=58521, HMP ID=HMDB06699, tgt=, overall=707.2484, db=707.2484, tgt=, overall=, db=, tgt=, overall=, db=, tgt=, overall=, db= ]	729.229	7.24	hilic+	C26 H45 N O21	34	707.248	52134-33-5	HMDB06699			58521	(730.2371, 5425.83)(731.2397, 1743.02)(732.2441, 441.77)
PC(12:0/20:3(8Z,11Z,14Z))	1.598	UP	4.3438e-08	PC(12:0/20:3(8Z,11Z,14Z)) [ C40 H75 N O8 P, tgt=, overall=69.64, db=69.64, Lipid ID=LMGP01011331, METLIN ID=75611, tgt=, overall=728.5230, db=728.5230, tgt=, overall=, db=, tgt=, overall=, db=, tgt=, overall=, db= ]	727.515	5.44	hilic+	C40 H75 N O8 P	34	728.523				LMGP01011331	75611	(750.5078, 1206.04)(751.5117, 881.21)(728.5223, 76376.72)(729.5257, 33223.16)
SM(d16:1/16:0)	0.727	DOWN	5.1746e-08	SM(d16:1/16:0) [ C37 H76 N2 O6 P, tgt=, overall=99.90, db=99.90, Lipid ID=LMSP03010035, METLIN ID=83737, tgt=, overall=675.5441, db=675.5441, tgt=, overall=, db=, tgt=, overall=, db=, tgt=, overall=, db= ]	674.537	6.353	hilic+	C37 H76 N2 O6 P	34	675.544				LMSP03010035	83737	(697.5255, 131846.5)(698.5284, 56485.14)(699.5313, 19071.63)(1372.0568, 843.58)(1373.059, 652.31)(1374.0618, 328.73)(675.5435, 276963.47)(676.5466, 116252.13)(677.55, 28335.92)(678.5537, 5258.27)(679.5519, 683.78)
D-erythro-Sphingosine C-20	2.0396	UP	1.3393e-07	D-erythro-Sphingosine C-20 [ C20 H41 N O2, tgt=, overall=97.92, db=97.92, CAS ID=6918-49-6, METLIN ID=45095, tgt=, overall=327.3137, db=327.3137, tgt=, overall=, db=, tgt=, overall=, db=, tgt=, overall=, db= ]	327.313	1.228	hilic+	C20 H41 N O2	34	327.314	6918-49-6				45095	(350.3035, 1346.25)(328.3203, 53113.85)(329.3235, 12170.88)(330.3249, 1518.37)
GlcA?-Cer(d18:1/18:0)	1.5047	UP	1.8223e-07	GlcA?-Cer(d18:1/18:0) [ C42 H79 N O9, tgt=, overall=58.56, db=58.56, METLIN ID=41633, tgt=, overall=741.5755, db=741.5755, tgt=, overall=, db=, tgt=, overall=, db=, tgt=, overall=, db= ]	763.558	4.994	hilic+	C42 H79 N O9	34	741.576					41633	(764.565, 12932.88)(765.563, 5781.26)
SM(d18:2/24:1) Esi+6.0220017	0.47836	DOWN	1.8223e-07	SM(d18:2/24:1) [ C47 H92 N2 O6 P, tgt=, overall=64.44, db=64.44, Lipid ID=LMSP03010080, METLIN ID=83780, tgt=, overall=811.6693, db=811.6693, tgt=, overall=, db=, tgt=, overall=, db=, tgt=, overall=, db= ]	810.66	6.022	hilic+	C47 H92 N2 O6 P	34	811.669				LMSP03010080	83780	(833.6487, 10563.71)(834.6527, 5586.93)(811.6679, 60095.7)(812.6709, 30737.73)
3-Amino-L-Tyrosine	2.3181	UP	2.2699e-07	3-Amino-L-Tyrosine [ C9 H12 N2 O3, tgt=, overall=80.85, db=80.85, CAS ID=23279-22-3, METLIN ID=44711, tgt=, overall=196.0848, db=196.0848, tgt=, overall=0.326, db=0.326, tgt=, overall=, db=, tgt=, overall=, db= ]	196.085	5.011	hilic-	C9 H12 N2 O3	35	0.326	23279-22-3				44711	(195.0777, 12394.71)(196.0803, 1912.6)
L-Alanine n-butyl ester	0.36819	DOWN	2.7338e-07	L-Alanine n-butyl ester [ C7 H15 N O2, tgt=, overall=99.66, db=99.66, CAS ID=2885-02-1, METLIN ID=3541, tgt=, overall=145.1103, db=145.1103, tgt=, overall=, db=, tgt=, overall=, db=, tgt=, overall=, db= ]	145.11	7.414	hilic+	C7 H15 N O2	34	145.11	2885-02-01				3541	(146.1178, 155969.0)(147.1209, 12813.72)(148.1215, 1081.21)
PC(14:0/14:0)	1.2911	UP	2.7949e-07	PC(14:0/14:0) [ C36 H73 N O8 P, tgt=, overall=98.42, db=98.42, KEGG ID=C00157, METLIN ID=59316, HMP ID=HMDB07866, tgt=, overall=678.5074, db=678.5074, tgt=, overall=, db=, tgt=, overall=, db=, tgt=, overall=, db= ]	677.499	5.202	hilic+	C36 H73 N O8 P	34	678.507		HMDB07866	C00157		59316	(700.4891, 12097.44)(701.4927, 4832.66)(678.5062, 84785.64)(679.5093, 33832.48)(680.5121, 8086.59)(681.508, 2187.48)(682.5033, 570.78)(695.5424, 897.47)
SM(d16:1/16:0) Esi+5.7810016	0.76193	DOWN	6.8417e-07	SM(d16:1/16:0) [ C37 H76 N2 O6 P, tgt=, overall=98.76, db=98.76, Lipid ID=LMSP03010035, METLIN ID=83737, tgt=, overall=675.5441, db=675.5441, tgt=, overall=, db=, tgt=, overall=, db=, tgt=, overall=, db= ]	674.535	5.781	hilic+	C37 H76 N2 O6 P	34	675.544				LMSP03010035	83737	(697.5247, 12321.8)(698.5278, 4989.05)(699.5344, 2597.94)(700.4788, 378.43)(675.5436, 122738.45)(676.5467, 50549.93)(677.5481, 13020.83)(678.5483, 2607.23)(679.5532, 350.91)(692.5673, 1070.81)
PE(O-16:0/21:0) Esi+5.037001	1.253	UP	6.9882e-07	PE(O-16:0/21:0) [ C42 H86 N O7 P, tgt=, overall=59.20, db=59.20, Lipid ID=LMGP02020034, METLIN ID=77513, tgt=, overall=747.6142, db=747.6142, tgt=, overall=, db=, tgt=, overall=, db=, tgt=, overall=, db= ]	769.576	5.037	hilic+	C42 H86 N O7 P	34	747.614				LMGP02020034	77513	(770.6003, 67223.88)(771.6039, 27565.98)
N-Desmethylclobazam	2.8679	UP	7.0668e-07	N-Desmethylclobazam [ C15 H11 Cl N2 O2, tgt=, overall=59.10, db=59.10, CAS ID=22316-55-8, METLIN ID=1864, tgt=, overall=286.0509, db=286.0509, tgt=, overall=, db=, tgt=, overall=, db=, tgt=, overall=, db= ]	286.053	3.183	hilic-	C15 H11 Cl N2 O2	35	286.051	22316-55-8				1864	(285.0456, 14416.47)(286.0478, 1850.38)(287.0434, 1078.15)
PC(P-18:0/20:5(5Z,8Z,11Z,14Z,17Z))	1.2907	UP	7.6827e-07	PC(P-18:0/20:5(5Z,8Z,11Z,14Z,17Z)) [ C46 H83 N O7 P, tgt=, overall=66.00, db=66.00, Lipid ID=LMGP01030068, METLIN ID=76529, tgt=, overall=792.5907, db=792.5907, tgt=, overall=, db=, tgt=, overall=, db=, tgt=, overall=, db= ]	791.581	5.257	hilic+	C46 H83 N O7 P	34	792.591				LMGP01030068	76529	(814.5702, 11966.24)(815.574, 6598.82)(792.5901, 228993.84)(793.5932, 113769.79)
allopurinol	1.626	UP	1.5148e-06	allopurinol [ C5 H4 N4 O, tgt=, overall=87.04, db=87.04, CAS ID=315-30-0, KEGG ID=C06816, METLIN ID=865, tgt=, overall=136.0385, db=136.0385, tgt=, overall=, db=, tgt=, overall=, db=, tgt=, overall=, db= ]	136.038	2.728	hilic+	C5 H4 N4 O	34	136.038	315-30-0		C06816		865	(160.0314, 546.28)(160.0976, 167.01)(137.0457, 957290.6)(138.0486, 57460.61)(273.0839, 19578.24)(274.0863, 2671.05)(275.089, 331.94)
SM(d18:0/14:0)	1.4939	UP	1.7769e-06	SM(d18:0/14:0) [ C37 H78 N2 O6 P, tgt=, overall=97.42, db=97.42, Lipid ID=LMSP03010030, METLIN ID=53978, tgt=, overall=677.5598, db=677.5598, tgt=, overall=, db=, tgt=, overall=, db=, tgt=, overall=, db= ]	676.55	6.255	hilic+	C37 H78 N2 O6 P	34	677.56				LMSP03010030	53978	(699.5352, 6337.41)(677.5578, 26402.55)(678.5617, 10538.6)(679.5643, 2420.73)(680.5696, 373.18)
p-Cresol sulfate	4.3366	UP	2.0202e-06	p-Cresol sulfate [ C7 H8 O3 S, tgt=, overall=64.50, db=64.50, CAS ID=3233-58-7, KEGG ID=C06677, METLIN ID=62391, HMP ID=HMDB11635, tgt=, overall=172.0194, db=172.0194, tgt=, overall=, db=, tgt=, overall=, db=, tgt=, overall=, db= ]	172.018	1.252	C18-	C7 H8 O3 S	31	172.019	3233-58-7	HMDB11635	C06677		62391	(171.0077, 1478.15)(231.0323, 1692.99)(217.016, 35215.34)(218.02, 2614.61)
(R)-(+)-2-Pyrrolidone-5-carboxylic acid	0.56755	DOWN	2.2415e-06	(R)-(+)-2-Pyrrolidone-5-carboxylic acid [ C5 H7 N O3, tgt=, overall=86.59, db=86.59, CAS ID=4042-36-8, KEGG ID=C02237, METLIN ID=63632, HMP ID=HMDB00805, tgt=, overall=129.0426, db=129.0426, tgt=, overall=, db=, tgt=, overall=, db=, tgt=, overall=, db= ]	129.042	1.257	C18-	C5 H7 N O3	36	129.043	4042-36-8	HMDB00805	C02237		63632	(257.0785, 3928.53)(164.0119, 2860.62)(128.0349, 412324.7)(129.0384, 22451.03)(174.0404, 321404.66)(175.044, 19808.86)
AMPA	0.46699	DOWN	2.2415e-06	AMPA [ C7 H10 N2 O4, tgt=, overall=86.21, db=86.21, CAS ID=77521-29-0, KEGG ID=C13672, METLIN ID=69625, tgt=, overall=186.0641, db=186.0641, tgt=, overall=, db=, tgt=, overall=, db=, tgt=, overall=, db= ]	186.064	1.252	C18-	C7 H10 N2 O4	31	186.064	77521-29-0		C13672		69625	(185.0556, 1579.05)(245.0774, 2380.18)(231.0624, 20157.48)(232.0655, 2201.43)
PI(16:1(9Z)/0:0)	0.71346	DOWN	2.2415e-06	PI(16:1(9Z)/0:0) [ C25 H47 O12 P, tgt=, overall=78.40, db=78.40, Lipid ID=LMGP06050009, METLIN ID=81174, tgt=, overall=570.2805, db=570.2805, tgt=, overall=, db=, tgt=, overall=, db=, tgt=, overall=, db= ]	570.28	9.643	C18-	C25 H47 O12 P	27	570.28				LMGP06050009	81174	(569.2727, 2921.57)(570.2765, 750.1)
PC(12:0/17:2(9Z,12Z))	0.74644	DOWN	2.5157e-06	PC(12:0/17:2(9Z,12Z)) [ C37 H71 N O8 P, tgt=, overall=66.93, db=66.93, Lipid ID=LMGP01011322, METLIN ID=75602, tgt=, overall=688.4917, db=688.4917, tgt=, overall=, db=, tgt=, overall=, db=, tgt=, overall=, db= ]	687.486	4.194	hilic+	C37 H71 N O8 P	34	688.492				LMGP01011322	75602	(710.4946, 1962.75)(711.4773, 312.87)(688.4926, 5831.6)(689.4964, 2375.43)(690.5709, 40.93)
PE(15:0/16:0)[U]	1.3485	UP	2.5268e-06	PE(15:0/16:0)[U] [ C36 H72 N O8 P, tgt=, overall=99.83, db=99.83, Lipid ID=LMGP02010063, METLIN ID=40462, tgt=, overall=677.4996, db=677.4996, tgt=, overall=, db=, tgt=, overall=, db=, tgt=, overall=, db= ]	677.499	5.554	hilic+	C36 H72 N O8 P	34	677.5				LMGP02010063	40462	(678.5067, 55465.22)(679.51, 22422.32)(680.5129, 5384.92)(681.5103, 1247.12)
CL(1'-[22:1(13Z)/22:1(13Z)],3'-[22:1(13Z)/14:1(9Z)])[rac]	1.1934	UP	2.5646e-06	CL(1'-[22:1(13Z)/22:1(13Z)],3'-[22:1(13Z)/14:1(9Z)])[rac] [ C89 H166 O17 P2, tgt=, overall=50.38, db=50.38, Lipid ID=LMGP12010005, METLIN ID=40955, tgt=, overall=1569.1600, db=1569.1600, tgt=, overall=, db=, tgt=, overall=, db=, tgt=, overall=, db= ]	1569.15	5.325	hilic+	C89 H166 O17 P2	34	1569.16				LMGP12010005	40955	(1570.1713, 23419.03)(1571.1766, 17766.74)(1587.1501, 647.71)(1588.1978, 175.03)
Alanylclavam	0.6016	DOWN	2.5822e-06	Alanylclavam [ C8 H12 N2 O4, tgt=, overall=87.21, db=87.21, KEGG ID=C17360, METLIN ID=71634, tgt=, overall=200.0797, db=200.0797, tgt=, overall=, db=, tgt=, overall=, db=, tgt=, overall=, db= ]	200.079	1.247	C18-	C8 H12 N2 O4	27	200.08			C17360		71634	(445.1573, 1196.24)(199.0723, 24092.51)(200.075, 2378.13)
SM(d18:2/14:0)	0.63786	DOWN	3.2491e-06	SM(d18:2/14:0) [ C37 H74 N2 O6 P, tgt=, overall=71.34, db=71.34, Lipid ID=LMSP03010034, METLIN ID=83736, tgt=, overall=673.5285, db=673.5285, tgt=, overall=, db=, tgt=, overall=, db=, tgt=, overall=, db= ]	672.519	6.37	hilic+	C37 H74 N2 O6 P	34	673.529				LMSP03010034	83736	(695.5089, 12794.62)(696.5119, 5572.83)(673.5274, 61420.21)(674.5305, 25896.81)
PC(18:1(9Z)/22:4(7Z,10Z,13Z,16Z))	1.1706	UP	3.2901e-06	PC(18:1(9Z)/22:4(7Z,10Z,13Z,16Z)) [ C48 H87 N O8 P, tgt=, overall=62.35, db=62.35, Lipid ID=LMGP01011613, METLIN ID=75893, tgt=, overall=836.6169, db=836.6169, tgt=, overall=, db=, tgt=, overall=, db=, tgt=, overall=, db= ]	835.607	5.256	hilic+	C48 H87 N O8 P	34	836.617				LMGP01011613	75893	(858.5974, 41276.37)(859.6011, 20588.84)(836.6144, 331783.94)(837.6189, 144327.94)(1674.2002, 220.06)(1675.1896, 183.35)
HC Yellow No. 4	2.6426	UP	3.3433e-06	HC Yellow No. 4 [ C10 H14 N2 O5, tgt=, overall=59.40, db=59.40, CAS ID=59820-43-8, KEGG ID=C19431, METLIN ID=73131, tgt=, overall=242.0903, db=242.0903, tgt=, overall=, db=, tgt=, overall=, db=, tgt=, overall=, db= ]	242.09	3.349	C18-	C10 H14 N2 O5	27	242.09	59820-43-8		C19431		73131	(277.0595, 9110.99)(278.0626, 1260.72)(241.0833, 2589.62)(242.0907, 437.54)(287.088, 2603.2)
Isoguanosine	2.0502	UP	3.5739e-06	Isoguanosine [ C10 H13 N5 O5, tgt=, overall=99.33, db=99.33, CAS ID=1818-71-9, KEGG ID=C08432, METLIN ID=66971, tgt=, overall=283.0917, db=283.0917, tgt=, overall=, db=, tgt=, overall=, db=, tgt=, overall=, db= ]	283.091	3.791	hilic+	C10 H13 N5 O5	34	283.092	1818-71-9		C08432		66971	(306.0804, 6045.29)(307.0835, 817.15)(589.1692, 109.16)(284.0986, 50559.68)(285.1016, 6637.63)(286.1045, 923.14)(567.1899, 235.29)
PE(O-20:0/17:2(9Z,12Z))	1.2884	UP	3.8129e-06	PE(O-20:0/17:2(9Z,12Z)) [ C42 H82 N O7 P, tgt=, overall=57.72, db=57.72, Lipid ID=LMGP02020070, METLIN ID=77549, tgt=, overall=743.5829, db=743.5829, tgt=, overall=, db=, tgt=, overall=, db=, tgt=, overall=, db= ]	765.565	4.985	hilic+	C42 H82 N O7 P	34	743.583				LMGP02020070	77549	(766.5751, 263053.25)(767.5781, 129601.77)
PC(12:0/18:2(9Z,12Z)) Esi+5.144999	0.72125	DOWN	3.9341e-06	PC(12:0/18:2(9Z,12Z)) [ C38 H73 N O8 P, tgt=, overall=64.08, db=64.08, Lipid ID=LMGP01011323, METLIN ID=75603, tgt=, overall=702.5074, db=702.5074, tgt=, overall=, db=, tgt=, overall=, db=, tgt=, overall=, db= ]	701.501	5.145	hilic+	C38 H73 N O8 P	27	702.507				LMGP01011323	75603	(724.4957, 2497.08)(702.507, 24830.51)(703.5096, 13167.79)
PC(P-20:0/20:5(5Z,8Z,11Z,14Z,17Z))	1.189	UP	4.3315e-06	PC(P-20:0/20:5(5Z,8Z,11Z,14Z,17Z)) [ C48 H87 N O7 P, tgt=, overall=48.71, db=48.71, Lipid ID=LMGP01030098, METLIN ID=76559, tgt=, overall=820.6220, db=820.6220, tgt=, overall=, db=, tgt=, overall=, db=, tgt=, overall=, db= ]	819.606	5.248	hilic+	C48 H87 N O7 P	34	820.622				LMGP01030098	76559	(842.6025, 18624.06)(843.5985, 8769.41)(820.6172, 99182.18)(821.6202, 47097.16)
DG(22:5(7Z,10Z,13Z,16Z,19Z)/16:0/0:0)	1.2212	UP	4.4681e-06	DG(22:5(7Z,10Z,13Z,16Z,19Z)/16:0/0:0) [ C41 H70 O5, tgt=, overall=68.50, db=68.50, METLIN ID=59199, HMP ID=HMDB07736, tgt=, overall=642.5223, db=642.5223, tgt=, overall=, db=, tgt=, overall=, db=, tgt=, overall=, db= ]	642.521	1.038	hilic+	C41 H70 O5	34	642.522		HMDB07736			59199	(665.5067, 2922.26)(666.5245, 2917.16)(643.5315, 5417.12)(644.5381, 545.09)(645.5351, 1243.06)(660.5551, 50506.01)(661.5584, 22362.64)
PC(18:1(9Z)/22:4(7Z,10Z,13Z,16Z)) Esi+4.988999	1.1844	UP	4.4681e-06	PC(18:1(9Z)/22:4(7Z,10Z,13Z,16Z)) [ C48 H87 N O8 P, tgt=, overall=63.43, db=63.43, Lipid ID=LMGP01011613, METLIN ID=75893, tgt=, overall=836.6169, db=836.6169, tgt=, overall=, db=, tgt=, overall=, db=, tgt=, overall=, db= ]	835.607	4.989	hilic+	C48 H87 N O8 P	34	836.617				LMGP01011613	75893	(858.5969, 26499.84)(859.6013, 13448.75)(836.6148, 215873.0)(837.6186, 95425.52)
PC(P-16:0/22:4(7Z,10Z,13Z,16Z))	1.1654	UP	4.4681e-06	PC(P-16:0/22:4(7Z,10Z,13Z,16Z)) [ C46 H85 N O7 P, tgt=, overall=66.28, db=66.28, Lipid ID=LMGP01030045, METLIN ID=76506, tgt=, overall=794.6064, db=794.6064, tgt=, overall=, db=, tgt=, overall=, db=, tgt=, overall=, db= ]	793.598	5.262	hilic+	C46 H85 N O7 P	34	794.606				LMGP01030045	76506	(816.6048, 48331.4)(817.5927, 15968.52)(1610.2195, 25.41)(1611.1143, 579.79)(794.6054, 458205.84)(795.6096, 217387.94)
SM(d16:1/18:1)	0.76816	DOWN	4.4681e-06	SM(d16:1/18:1) [ C39 H78 N2 O6 P, tgt=, overall=70.99, db=70.99, Lipid ID=LMSP03010040, METLIN ID=83741, tgt=, overall=701.5598, db=701.5598, tgt=, overall=, db=, tgt=, overall=, db=, tgt=, overall=, db= ]	700.552	6.312	hilic+	C39 H78 N2 O6 P	34	701.56				LMSP03010040	83741	(723.5411, 108773.17)(724.5448, 55147.7)(701.5592, 941060.3)(702.5626, 401632.22)
8-Hydroxyadenine	1.9722	UP	5.1226e-06	8-Hydroxyadenine [ C5 H5 N5 O, tgt=, overall=86.59, db=86.59, CAS ID=21149-26-8, METLIN ID=5527, HMP ID=HMDB00542, tgt=, overall=151.0494, db=151.0494, tgt=, overall=, db=, tgt=, overall=, db=, tgt=, overall=, db= ]	151.049	3.911	hilic-	C5 H5 N5 O	35	151.049	21149-26-8	HMDB00542			5527	(150.0423, 9586.19)(151.044, 877.16)
AMCC	3.0164	UP	5.4331e-06	AMCC [ C7 H12 N2 O4 S, tgt=, overall=83.34, db=83.34, CAS ID=103974-29-4, KEGG ID=C11490, METLIN ID=69065, tgt=, overall=220.0518, db=220.0518, tgt=, overall=, db=, tgt=, overall=, db=, tgt=, overall=, db= ]	220.053	3.185	hilic-	C7 H12 N2 O4 S	35	220.052	103974-29-4		C11490		69065	(219.0459, 41518.6)(220.0495, 3163.8)(221.0486, 938.45)(265.0532, 403.67)
Filicin	0.034871	DOWN	5.7923e-06	Filicin [ C36 H44 O12, tgt=, overall=79.19, db=79.19, CAS ID=4482-83-1, KEGG ID=C10693, METLIN ID=68501, tgt=, overall=668.2833, db=668.2833, tgt=, overall=, db=, tgt=, overall=, db=, tgt=, overall=, db= ]	685.315	1.148	hilic+	C36 H44 O12	34	668.283	4482-83-1		C10693		68501	(686.3208, 6847.81)(687.3247, 2623.71)(688.3292, 719.73)
PE(O-18:0/19:1(9Z)) Esi+5.028	1.1781	UP	5.7923e-06	PE(O-18:0/19:1(9Z)) [ C42 H84 N O7 P, tgt=, overall=64.45, db=64.45, Lipid ID=LMGP02020053, METLIN ID=77532, tgt=, overall=745.5985, db=745.5985, tgt=, overall=, db=, tgt=, overall=, db=, tgt=, overall=, db= ]	767.579	5.028	hilic+	C42 H84 N O7 P	34	745.598				LMGP02020053	77532	(768.5896, 222309.06)(769.5928, 103341.5)
8-Hydroxyadenine	1.9881	UP	5.9098e-06	8-Hydroxyadenine [ C5 H5 N5 O, tgt=, overall=98.00, db=98.00, CAS ID=21149-26-8, METLIN ID=5527, HMP ID=HMDB00542, tgt=, overall=151.0494, db=151.0494, tgt=, overall=, db=, tgt=, overall=, db=, tgt=, overall=, db= ]	151.05	3.896	hilic+	C5 H5 N5 O	34	151.049	21149-26-8	HMDB00542			5527	(174.0386, 8394.9)(175.0409, 551.99)(325.0873, 617.79)(152.057, 109381.73)(153.0598, 7785.15)(154.0623, 512.17)(303.1055, 1707.26)(304.108, 176.73)
LacCer(d18:1/18:1(9Z))	0.74883	DOWN	5.9098e-06	LacCer(d18:1/18:1(9Z)) [ C48 H89 N O13, tgt=, overall=58.01, db=58.01, Lipid ID=LMSP0501AB11, METLIN ID=83815, tgt=, overall=887.6334, db=887.6334, tgt=, overall=, db=, tgt=, overall=, db=, tgt=, overall=, db= ]	887.635	5.217	hilic+	C48 H89 N O13	34	887.633				LMSP0501AB11	83815	(910.624, 2661.08)(911.6275, 1493.05)(888.6428, 10629.57)(889.6468, 5662.74)(905.6999, 627.08)
PC(24:1(15Z)/22:6(4Z,7Z,10Z,13Z,16Z,19Z))	0.70218	DOWN	5.9098e-06	PC(24:1(15Z)/22:6(4Z,7Z,10Z,13Z,16Z,19Z)) [ C54 H95 N O8 P, tgt=, overall=44.07, db=44.07, CAS ID=, KEGG ID=C00157, METLIN ID=60260, HMP ID=HMDB08814, tgt=, overall=916.6795, db=916.6795, tgt=, overall=, db=, tgt=, overall=, db=, tgt=, overall=, db= ]	915.665	5.192	hilic+	C54 H95 N O8 P	34	916.679		HMDB08814	C00157		60260	(938.6569, 921.57)(939.6613, 472.32)(916.6735, 3594.55)(917.6786, 1800.34)
3,6-dioxo-decanoic acid	0.49827	DOWN	6.3569e-06	3,6-dioxo-decanoic acid [ C10 H16 O4, tgt=, overall=99.72, db=99.72, Lipid ID=LMFA01060079, METLIN ID=74717, tgt=, overall=200.1049, db=200.1049, tgt=, overall=, db=, tgt=, overall=, db=, tgt=, overall=, db= ]	217.131	7.154	hilic+	C10 H16 O4	34	200.105				LMFA01060079	74717	(218.1389, 123176.02)(219.1422, 14040.91)(220.144, 2021.32)
PC(12:0/20:2(11Z,14Z)) Esi+5.1230006	0.75439	DOWN	6.4228e-06	PC(12:0/20:2(11Z,14Z)) [ C40 H77 N O8 P, tgt=, overall=69.84, db=69.84, Lipid ID=LMGP01011330, METLIN ID=75610, tgt=, overall=730.5387, db=730.5387, tgt=, overall=, db=, tgt=, overall=, db=, tgt=, overall=, db= ]	729.53	5.123	hilic+	C40 H77 N O8 P	34	730.539				LMGP01011330	75610	(752.5202, 26409.8)(730.5383, 518513.9)(731.5421, 219389.27)
PC(13:0/22:2(13Z,16Z))	1.0776	UP	6.4228e-06	PC(13:0/22:2(13Z,16Z)) [ C43 H83 N O8 P, tgt=, overall=59.79, db=59.79, Lipid ID=LMGP01011360, METLIN ID=75640, tgt=, overall=772.5856, db=772.5856, tgt=, overall=, db=, tgt=, overall=, db=, tgt=, overall=, db= ]	771.581	5.343	hilic+	C43 H83 N O8 P	34	772.586				LMGP01011360	75640	(794.5722, 805.98)(772.5878, 213893.14)(773.5903, 104909.44)
PS(16:0/16:0)	23.012	UP	6.604e-06	PS(16:0/16:0) [ C38 H74 N O10 P, tgt=, overall=61.65, db=61.65, Lipid ID=LMGP03010029, CAS ID=3036-82-6, KEGG ID=C02737, METLIN ID=5587, HMP ID=HMDB00614, tgt=, overall=735.5050, db=735.5050, tgt=, overall=, db=, tgt=, overall=, db=, tgt=, overall=, db= ]	735.507	5.566	hilic+	C38 H74 N O10 P	34	735.505	3036-82-6	HMDB00614	C02737	LMGP03010029	5587	(736.5153, 3090.98)(737.5184, 1534.48)(738.4832, 406.29)(739.4704, 70.58)
PG(16:0/22:6(4Z,7Z,10Z,13Z,16Z,19Z))	1.3606	UP	7.1854e-06	PG(16:0/22:6(4Z,7Z,10Z,13Z,16Z,19Z)) [ C44 H75 O10 P, tgt=, overall=64.17, db=64.17, Lipid ID=LMGP04010041, METLIN ID=78867, tgt=, overall=794.5098, db=794.5098, tgt=, overall=, db=, tgt=, overall=, db=, tgt=, overall=, db= ]	794.51	1.251	hilic+	C44 H75 O10 P	34	794.51				LMGP04010041	78867	(817.5005, 2382.08)(795.5169, 8691.12)(796.5224, 4374.03)(812.5421, 16528.48)(813.5465, 7977.75)
PG(22:6(4Z,7Z,10Z,13Z,16Z,19Z)/22:6(4Z,7Z,10Z,13Z,16Z,19Z))	1.9056	UP	8.4239e-06	PG(22:6(4Z,7Z,10Z,13Z,16Z,19Z)/22:6(4Z,7Z,10Z,13Z,16Z,19Z)) [ C50 H75 O10 P, tgt=, overall=60.95, db=60.95, Lipid ID=LMGP04010977, METLIN ID=79802, tgt=, overall=866.5098, db=866.5098, tgt=, overall=, db=, tgt=, overall=, db=, tgt=, overall=, db= ]	866.509	1.251	hilic+	C50 H75 O10 P	34	866.51				LMGP04010977	79802	(889.4989, 1770.65)(890.5022, 1378.31)(867.5166, 13492.35)(868.5193, 8314.35)
PC(O-16:0/14:1(9Z))	1.17	UP	8.4983e-06	PC(O-16:0/14:1(9Z)) [ C38 H77 N O7 P, tgt=, overall=56.43, db=56.43, Lipid ID=LMGP01020179, METLIN ID=76410, tgt=, overall=690.5438, db=690.5438, tgt=, overall=, db=, tgt=, overall=, db=, tgt=, overall=, db= ]	689.534	5.458	hilic+	C38 H77 N O7 P	34	690.544				LMGP01020179	76410	(712.5248, 2328.16)(713.5222, 1234.92)(690.5397, 9792.02)(691.5428, 4094.6)
PC(O-20:0/20:5(5Z,8Z,11Z,14Z,17Z)) Esi+4.9880013	1.215	UP	9.2867e-06	PC(O-20:0/20:5(5Z,8Z,11Z,14Z,17Z)) [ C48 H89 N O7 P, tgt=, overall=44.84, db=44.84, Lipid ID=LMGP01020239, METLIN ID=76470, tgt=, overall=822.6377, db=822.6377, tgt=, overall=, db=, tgt=, overall=, db=, tgt=, overall=, db= ]	821.615	4.988	hilic+	C48 H89 N O7 P	34	822.638				LMGP01020239	76470	(844.6386, 15973.12)(845.5282, 550.37)(822.6319, 46860.46)(823.636, 22475.45)
PC(O-20:0/20:5(5Z,8Z,11Z,14Z,17Z))	1.176	UP	9.2933e-06	PC(O-20:0/20:5(5Z,8Z,11Z,14Z,17Z)) [ C48 H89 N O7 P, tgt=, overall=51.60, db=51.60, Lipid ID=LMGP01020239, METLIN ID=76470, tgt=, overall=822.6377, db=822.6377, tgt=, overall=, db=, tgt=, overall=, db=, tgt=, overall=, db= ]	821.615	5.253	hilic+	C48 H89 N O7 P	34	822.638				LMGP01020239	76470	(844.6169, 11307.87)(845.6249, 6905.69)(822.6331, 77244.18)(823.6368, 37042.44)
Cer(d18:1/12:0)	1.3113	UP	1.032e-05	Cer(d18:1/12:0) [ C30 H59 N O3, tgt=, overall=76.41, db=76.41, Lipid ID=LMSP02010002, METLIN ID=83705, HMP ID=HMDB04947, tgt=, overall=481.4495, db=481.4495, tgt=, overall=, db=, tgt=, overall=, db=, tgt=, overall=, db= ]	481.448	1.152	hilic+	C30 H59 N O3	34	481.45		HMDB04947		LMSP02010002	83705	(504.4312, 341.8)(482.4555, 7338.05)(483.4571, 2731.36)(484.4637, 1236.12)
PE(O-20:0/19:1(9Z)) Esi+5.0030007	1.1826	UP	1.2007e-05	PE(O-20:0/19:1(9Z)) [ C44 H88 N O7 P, tgt=, overall=72.70, db=72.70, Lipid ID=LMGP02020078, METLIN ID=77557, tgt=, overall=773.6298, db=773.6298, tgt=, overall=, db=, tgt=, overall=, db=, tgt=, overall=, db= ]	795.596	5.003	hilic+	C44 H88 N O7 P	34	773.63				LMGP02020078	77557	(796.616, 178786.12)(797.6188, 78431.69)(798.618, 33979.34)
PC(12:0/20:2(11Z,14Z))	0.75419	DOWN	1.353e-05	PC(12:0/20:2(11Z,14Z)) [ C40 H77 N O8 P, tgt=, overall=69.75, db=69.75, Lipid ID=LMGP01011330, METLIN ID=75610, tgt=, overall=730.5387, db=730.5387, tgt=, overall=, db=, tgt=, overall=, db=, tgt=, overall=, db= ]	729.531	5.418	hilic+	C40 H77 N O8 P	34	730.539				LMGP01011330	75610	(752.5202, 30688.75)(730.5383, 643166.8)(731.5422, 272641.03)
PE(O-18:0/19:1(9Z))	1.1551	UP	1.353e-05	PE(O-18:0/19:1(9Z)) [ C42 H84 N O7 P, tgt=, overall=64.77, db=64.77, Lipid ID=LMGP02020053, METLIN ID=77532, tgt=, overall=745.5985, db=745.5985, tgt=, overall=, db=, tgt=, overall=, db=, tgt=, overall=, db= ]	767.58	5.294	hilic+	C42 H84 N O7 P	34	745.598				LMGP02020053	77532	(768.5894, 298820.25)(769.5933, 134560.31)
TG(10:0/10:0/10:0)	4.0522	UP	1.3946e-05	TG(10:0/10:0/10:0) [ C33 H62 O6, tgt=, overall=70.26, db=70.26, Lipid ID=LMGL03012617, CAS ID=621-71-6, METLIN ID=5532, HMP ID=HMDB00548, tgt=, overall=554.4546, db=554.4546, tgt=, overall=, db=, tgt=, overall=, db=, tgt=, overall=, db= ]	571.479	1.038	hilic+	C33 H62 O6	27	554.455	621-71-6	HMDB00548		LMGL03012617	5532	(572.488, 5294.43)(573.4882, 2479.22)(574.4945, 1270.89)
?-Glutamyl-?-cyanoalanine	1.9374	UP	1.443e-05	?-Glutamyl-?-cyanoalanine [ C9 H13 N3 O5, tgt=, overall=86.76, db=86.76, CAS ID=, KEGG ID=C05711, METLIN ID=63617, tgt=, overall=243.0855, db=243.0855, tgt=, overall=, db=, tgt=, overall=, db=, tgt=, overall=, db= ]	243.085	3.982	hilic+	C9 H13 N3 O5	34	243.085			C05711		63617	(266.0747, 1860.76)(267.0783, 80.94)(509.1576, 947.49)(510.1577, 143.03)(244.0927, 36519.58)(245.0958, 4268.51)(246.119, 21.94)(487.1776, 3095.99)(488.181, 707.01)
PC(12:0/20:1(11Z))	0.91008	DOWN	1.5048e-05	PC(12:0/20:1(11Z)) [ C40 H79 N O8 P, tgt=, overall=77.97, db=77.97, Lipid ID=LMGP01011329, METLIN ID=75609, tgt=, overall=732.5543, db=732.5543, tgt=, overall=, db=, tgt=, overall=, db=, tgt=, overall=, db= ]	731.547	5.131	hilic+	C40 H79 N O8 P	34	732.554				LMGP01011329	75609	(754.5365, 117445.6)(755.5399, 55087.65)(1486.08, 501.57)(1487.0835, 565.3)(732.5539, 1251394.6)(733.5577, 510100.16)(734.5659, 246123.2)(735.5705, 76691.57)(736.573, 17364.37)(737.5753, 3473.24)(1464.0948, 764.45)(1465.0999, 525.09)(1466.1056, 520.89)(1467.1093, 278.49)(1468.1165, 72.24)
PC(14:1(9Z)/22:2(13Z,16Z)) Esi+5.0449986	1.1734	UP	1.5629e-05	PC(14:1(9Z)/22:2(13Z,16Z)) [ C44 H83 N O8 P, tgt=, overall=66.37, db=66.37, Lipid ID=LMGP01011406, METLIN ID=75686, tgt=, overall=784.5856, db=784.5856, tgt=, overall=, db=, tgt=, overall=, db=, tgt=, overall=, db= ]	783.579	5.045	hilic+	C44 H83 N O8 P	34	784.586				LMGP01011406	75686	(806.5696, 591506.6)(784.5838, 1048422.6)(785.588, 442430.8)(1568.1562, 7721.34)(1569.1609, 6312.19)
PS(13:0/20:2(11Z,14Z))	1.2936	UP	1.5943e-05	PS(13:0/20:2(11Z,14Z)) [ C39 H72 N O10 P, tgt=, overall=93.27, db=93.27, Lipid ID=LMGP03010084, METLIN ID=77748, tgt=, overall=745.4894, db=745.4894, tgt=, overall=, db=, tgt=, overall=, db=, tgt=, overall=, db= ]	767.469	5.584	hilic+	C39 H72 N O10 P	34	745.489				LMGP03010084	77748	(768.4765, 29182.68)(769.4801, 12107.46)(770.4827, 2460.09)(771.4832, 255.08)
Phytuberin	1.2648	UP	1.629e-05	Phytuberin [ C17 H26 O4, tgt=, overall=99.69, db=99.69, CAS ID=37209-50-0, KEGG ID=C09709, METLIN ID=67898, tgt=, overall=294.1831, db=294.1831, tgt=, overall=, db=, tgt=, overall=, db=, tgt=, overall=, db= ]	294.183	1.146	hilic-	C17 H26 O4	35	294.183	37209-50-0		C09709		67898	(587.3509, 2600.45)(588.3909, 297.94)(647.3847, 9383.85)(293.1758, 226988.28)(294.1789, 41243.63)(295.1819, 6218.04)(296.1845, 779.93)(353.1463, 4104.42)(354.1974, 798.76)
PC(15:1(9Z)/22:6(4Z,7Z,10Z,13Z,16Z,19Z))	0.74587	DOWN	1.6582e-05	PC(15:1(9Z)/22:6(4Z,7Z,10Z,13Z,16Z,19Z)) [ C45 H77 N O8 P, tgt=, overall=47.61, db=47.61, Lipid ID=LMGP01011461, METLIN ID=75741, tgt=, overall=790.5387, db=790.5387, tgt=, overall=, db=, tgt=, overall=, db=, tgt=, overall=, db= ]	789.51	4.597	hilic+	C45 H77 N O8 P	34	790.539				LMGP01011461	75741	(812.5179, 11921.87)(813.5216, 5917.85)(1603.0507, 284.17)(790.5382, 152092.22)(1580.0576, 1060.13)
PC(P-16:0/22:4(7Z,10Z,13Z,16Z)) Esi+5.001002	1.1458	UP	1.7628e-05	PC(P-16:0/22:4(7Z,10Z,13Z,16Z)) [ C46 H85 N O7 P, tgt=, overall=65.82, db=65.82, Lipid ID=LMGP01030045, METLIN ID=76506, tgt=, overall=794.6064, db=794.6064, tgt=, overall=, db=, tgt=, overall=, db=, tgt=, overall=, db= ]	793.595	5.001	hilic+	C46 H85 N O7 P	34	794.606				LMGP01030045	76506	(816.615, 37095.86)(817.613, 17039.55)(794.6055, 261969.44)(795.6089, 131310.27)
4-Methyl-5-nitrocatechol	0.81766	DOWN	1.9257e-05	4-Methyl-5-nitrocatechol [ C7 H7 N O4, tgt=, overall=62.14, db=62.14, CAS ID=68906-21-8, KEGG ID=C18315, METLIN ID=72150, tgt=, overall=169.0375, db=169.0375, tgt=, overall=, db=, tgt=, overall=, db=, tgt=, overall=, db= ]	169.035	7.249	hilic+	C7 H7 N O4	34	169.037	68906-21-8		C18315		72150	(192.0244, 3019.9)(361.0542, 928.38)(170.0424, 23056.47)(171.0456, 1249.48)
12-amino-octadecanoic acid	1.6201	UP	1.9427e-05	12-amino-octadecanoic acid [ C18 H37 N O2, tgt=, overall=93.54, db=93.54, Lipid ID=LMFA01100008, METLIN ID=74861, tgt=, overall=299.2824, db=299.2824, tgt=, overall=, db=, tgt=, overall=, db=, tgt=, overall=, db= ]	299.281	1.24	hilic+	C18 H37 N O2	33	299.282				LMFA01100008	74861	(322.2774, 1586.6)(300.2889, 26337.72)(301.2909, 5358.29)(302.2926, 731.46)
S-Methyl GSH	2.2704	UP	1.9427e-05	S-Methyl GSH [ C11 H19 N3 O6 S, tgt=, overall=87.76, db=87.76, CAS ID=2922-56-7, KEGG ID=C11347, METLIN ID=69008, tgt=, overall=321.0995, db=321.0995, tgt=, overall=, db=, tgt=, overall=, db=, tgt=, overall=, db= ]	343.083	8.571	hilic+	C11 H19 N3 O6 S	34	321.099	2922-56-7		C11347		69008	(344.0904, 36653.39)(345.093, 6179.31)(346.0904, 2069.85)
Baldrinal	2.9148	UP	1.9534e-05	Baldrinal [ C12 H10 O4, tgt=, overall=66.66, db=66.66, CAS ID=18234-46-3, KEGG ID=C16811, METLIN ID=71361, tgt=, overall=218.0579, db=218.0579, tgt=, overall=, db=, tgt=, overall=, db=, tgt=, overall=, db= ]	218.056	3.185	hilic-	C12 H10 O4	35	218.058	18234-46-3		C16811		71361	(217.049, 123546.69)(218.0523, 8747.34)(263.0579, 577.77)
D-Glutamine	0.73214	DOWN	1.9534e-05	D-Glutamine [ C5 H10 N2 O3, tgt=, overall=85.82, db=85.82, CAS ID=5959-95-5, KEGG ID=C00819, METLIN ID=63630, tgt=, overall=146.0691, db=146.0691, tgt=, overall=, db=, tgt=, overall=, db=, tgt=, overall=, db= ]	146.07	7.025	hilic-	C5 H10 N2 O3	35	146.069	5959-95-5		C00819		63630	(291.1308, 11256.8)(292.1323, 2858.28)(145.0624, 831735.0)(146.0655, 50673.09)
3-Acetamidopropanal Esi+1.2809997	2.2825	UP	2.1084e-05	3-Acetamidopropanal [ C5 H9 N O2, tgt=, overall=82.68, db=82.68, KEGG ID=C18170, METLIN ID=72070, tgt=, overall=115.0633, db=115.0633, tgt=, overall=, db=, tgt=, overall=, db=, tgt=, overall=, db= ]	115.063	1.281	hilic+	C5 H9 N O2	33	115.063			C18170		72070	(116.0705, 13316.46)(117.0719, 1040.08)
SM(d16:1/18:1) Esi+5.755998	0.84628	DOWN	2.2008e-05	SM(d16:1/18:1) [ C39 H78 N2 O6 P, tgt=, overall=69.33, db=69.33, Lipid ID=LMSP03010040, METLIN ID=83741, tgt=, overall=701.5598, db=701.5598, tgt=, overall=, db=, tgt=, overall=, db=, tgt=, overall=, db= ]	700.551	5.756	hilic+	C39 H78 N2 O6 P	34	701.56				LMSP03010040	83741	(723.54, 8200.07)(724.544, 3649.95)(701.5596, 154674.58)(702.5623, 70594.3)
L-Iditol	4.6243	UP	2.5077e-05	L-Iditol [ C6 H14 O6, tgt=, overall=57.90, db=57.90, CAS ID=488-45-9, KEGG ID=C01507, METLIN ID=62390, HMP ID=HMDB11632, tgt=, overall=182.0790, db=182.0790, tgt=, overall=, db=, tgt=, overall=, db=, tgt=, overall=, db= ]	182.078	0.884	C18-	C6 H14 O6	31	182.079	488-45-9	HMDB11632	C01507		62390	(217.048, 481191.4)(218.0508, 35129.42)(181.0715, 47515.31)(182.0751, 3256.0)(227.0708, 2083.4)
trans-Aconitate	3.4679	UP	2.5117e-05	trans-Aconitate [ C6 H6 O6, tgt=, overall=87.06, db=87.06, CAS ID=4023-65-8, KEGG ID=C02341, METLIN ID=3771, tgt=, overall=174.0164, db=174.0164, tgt=, overall=, db=, tgt=, overall=, db=, tgt=, overall=, db= ]	174.016	1.258	C18-	C6 H6 O6	31	174.016	4023-65-8		C02341		3771	(208.9828, 890.84)(173.009, 101250.31)(174.0124, 6519.03)(219.0155, 1138.91)
PC(12:0/18:2(9Z,12Z))	0.71814	DOWN	2.6348e-05	PC(12:0/18:2(9Z,12Z)) [ C38 H73 N O8 P, tgt=, overall=69.90, db=69.90, Lipid ID=LMGP01011323, METLIN ID=75603, tgt=, overall=702.5074, db=702.5074, tgt=, overall=, db=, tgt=, overall=, db=, tgt=, overall=, db= ]	701.501	5.45	hilic+	C38 H73 N O8 P	33	702.507				LMGP01011323	75603	(724.4943, 2817.66)(725.5048, 1491.49)(702.5066, 28866.69)(703.5104, 12641.16)
PC(16:0/14:0)	0.83314	DOWN	2.744e-05	PC(16:0/14:0) [ C38 H77 N O8 P, tgt=, overall=98.02, db=98.02, KEGG ID=C00157, METLIN ID=59415, HMP ID=HMDB07965, tgt=, overall=706.5387, db=706.5387, tgt=, overall=, db=, tgt=, overall=, db=, tgt=, overall=, db= ]	705.53	5.497	hilic+	C38 H77 N O8 P	34	706.539		HMDB07965	C00157		59415	(728.5208, 11252.98)(729.5242, 4813.32)(730.5858, 859.25)(706.5377, 571224.8)(707.5419, 220941.14)(708.5441, 52869.84)(709.5463, 9666.45)(710.5434, 1833.97)
SM(d18:2/22:1)	0.66879	DOWN	3.2099e-05	SM(d18:2/22:1) [ C45 H88 N2 O6 P, tgt=, overall=66.00, db=66.00, Lipid ID=LMSP03010070, METLIN ID=83770, tgt=, overall=783.6380, db=783.6380, tgt=, overall=, db=, tgt=, overall=, db=, tgt=, overall=, db= ]	782.628	6.174	hilic+	C45 H88 N2 O6 P	34	783.638				LMSP03010070	83770	(805.6193, 17600.0)(806.6223, 10351.94)(783.6368, 113709.52)(784.64, 56353.91)
PG(18:2(9Z,12Z)/22:4(7Z,10Z,13Z,16Z))	1.3643	UP	3.8086e-05	PG(18:2(9Z,12Z)/22:4(7Z,10Z,13Z,16Z)) [ C46 H79 O10 P, tgt=, overall=64.50, db=64.50, Lipid ID=LMGP04010365, METLIN ID=79190, tgt=, overall=822.5411, db=822.5411, tgt=, overall=, db=, tgt=, overall=, db=, tgt=, overall=, db= ]	822.538	1.251	hilic+	C46 H79 O10 P	34	822.541				LMGP04010365	79190	(845.5297, 5362.79)(846.5338, 2786.45)(823.5443, 14595.24)(824.5473, 8889.3)(825.5415, 5499.78)(840.5707, 32617.45)(841.5745, 12465.02)(842.5844, 7043.49)
Alloxan	0.72808	DOWN	3.8896e-05	Alloxan [ C4 H2 N2 O4, tgt=, overall=83.09, db=83.09, CAS ID=50-71-5, KEGG ID=C07599, METLIN ID=252, HMP ID=HMDB02818, tgt=, overall=142.0015, db=142.0015, tgt=, overall=, db=, tgt=, overall=, db=, tgt=, overall=, db= ]	159.027	6.526	hilic+	C4 H2 N2 O4	34	142.001	50-71-5	HMDB02818	C07599		252	(160.0345, 5541.0)(161.0384, 277.35)
LysoPE(22:5(7Z,10Z,13Z,16Z,19Z)/0:0) Esi-10.276	1.7728	UP	4.0216e-05	LysoPE(22:5(7Z,10Z,13Z,16Z,19Z)/0:0) [ C27 H46 N O7 P, tgt=, overall=97.47, db=97.47, METLIN ID=62309, HMP ID=HMDB11525, tgt=, overall=527.3012, db=527.3012, tgt=, overall=, db=, tgt=, overall=, db=, tgt=, overall=, db= ]	587.322	10.276	C18-	C27 H46 N O7 P	36	527.301		HMDB11525			62309	(586.314, 11651.32)(587.3174, 3806.18)(588.3195, 792.27)
PC(P-18:0/18:4(6Z,9Z,12Z,15Z))	1.3206	UP	4.2139e-05	PC(P-18:0/18:4(6Z,9Z,12Z,15Z)) [ C44 H81 N O7 P, tgt=, overall=67.50, db=67.50, Lipid ID=LMGP01030061, METLIN ID=76522, tgt=, overall=766.5751, db=766.5751, tgt=, overall=, db=, tgt=, overall=, db=, tgt=, overall=, db= ]	765.567	5.247	hilic+	C44 H81 N O7 P	34	766.575				LMGP01030061	76522	(788.5578, 18692.03)(789.5602, 9544.67)(766.5746, 445004.2)(767.5782, 208195.86)
1-Phenylbiguanide	1.7398	UP	4.3273e-05	1-Phenylbiguanide [ C8 H11 N5, tgt=, overall=66.82, db=66.82, CAS ID=102-02-3, METLIN ID=44226, tgt=, overall=177.1014, db=177.1014, tgt=, overall=, db=, tgt=, overall=, db=, tgt=, overall=, db= ]	177.102	1.279	hilic+	C8 H11 N5	34	177.101	102-02-3				44226	(200.0938, 11340.41)(178.1074, 31520.62)(179.1168, 5509.37)(373.2164, 317.24)(355.2129, 1547.93)
PE(O-20:0/19:1(9Z))	1.1527	UP	5.381e-05	PE(O-20:0/19:1(9Z)) [ C44 H88 N O7 P, tgt=, overall=77.16, db=77.16, Lipid ID=LMGP02020078, METLIN ID=77557, tgt=, overall=773.6298, db=773.6298, tgt=, overall=, db=, tgt=, overall=, db=, tgt=, overall=, db= ]	795.598	5.268	hilic+	C44 H88 N O7 P	34	773.63				LMGP02020078	77557	(796.6161, 229869.66)(797.6196, 100789.85)(798.6193, 43246.39)
16:4(4Z,7Z,10Z,13Z)	1.2284	UP	5.4124e-05	16:4(4Z,7Z,10Z,13Z) [ C16 H24 O2, tgt=, overall=99.69, db=99.69, Lipid ID=LMFA01030163, METLIN ID=73857, tgt=, overall=248.1776, db=248.1776, tgt=, overall=, db=, tgt=, overall=, db=, tgt=, overall=, db= ]	248.178	1.146	hilic-	C16 H24 O2	35	248.178				LMFA01030163	73857	(247.1697, 4342.26)(248.1732, 779.3)(307.19, 3042.92)(308.1931, 716.23)(293.1758, 226988.28)(294.1789, 41243.63)(295.1819, 6218.04)
Anthopleurine	2.5762	UP	7.1608e-05	Anthopleurine [ C7 H16 N O4, tgt=, overall=47.58, db=47.58, CAS ID=56595-17-6, KEGG ID=C16994, METLIN ID=71488, tgt=, overall=178.1079, db=178.1079, tgt=, overall=, db=, tgt=, overall=, db=, tgt=, overall=, db= ]	177.101	1.406	hilic+	C7 H16 N O4	34	178.108	56595-17-6		C16994		71488	(178.1073, 8733.63)(372.2345, 526.96)(355.2164, 639.93)
3-beta-D-Glucopyranuronosyloxy-5-methylisoxazole	0.51882	DOWN	7.5295e-05	3-beta-D-Glucopyranuronosyloxy-5-methylisoxazole [ C10 H13 N O8, tgt=, overall=99.26, db=99.26, KEGG ID=C11107, METLIN ID=68848, tgt=, overall=275.0641, db=275.0641, tgt=, overall=, db=, tgt=, overall=, db=, tgt=, overall=, db= ]	321.069	1.258	C18-	C10 H13 N O8	27	275.064			C11107		68848	(320.0626, 82145.59)(321.0656, 10058.94)(322.0662, 2934.71)
MG(16:1(9Z)/0:0/0:0)	0.78357	DOWN	7.6303e-05	MG(16:1(9Z)/0:0/0:0) [ C19 H36 O4, tgt=, overall=58.07, db=58.07, METLIN ID=62347, HMP ID=HMDB11565, tgt=, overall=328.2614, db=328.2614, tgt=, overall=, db=, tgt=, overall=, db=, tgt=, overall=, db= ]	328.262	6.354	hilic+	C19 H36 O4	34	328.261		HMDB11565			62347	(679.4974, 286.23)(329.2699, 5943.17)(330.2718, 439.42)(657.5305, 83.3)
Pahutoxin	1.728	UP	7.97e-05	Pahutoxin [ C23 H46 N O4, tgt=, overall=96.97, db=96.97, CAS ID=27742-14-9, KEGG ID=C16889, METLIN ID=71411, tgt=, overall=400.3427, db=400.3427, tgt=, overall=, db=, tgt=, overall=, db=, tgt=, overall=, db= ]	399.334	5.572	hilic+	C23 H46 N O4	34	400.343	27742-14-9		C16889		71411	(400.3414, 7307.6)(401.3451, 2088.02)(402.3503, 313.86)(816.6939, 2689.62)
Thiamine acetic acid	3.0994	UP	7.9783e-05	Thiamine acetic acid [ C12 H15 N4 O2 S, tgt=, overall=83.27, db=83.27, CAS ID=, KEGG ID=C02892, METLIN ID=63857, tgt=, overall=279.0916, db=279.0916, tgt=, overall=, db=, tgt=, overall=, db=, tgt=, overall=, db= ]	280.096	3.18	hilic-	C12 H15 N4 O2 S	35	279.092			C02892		63857	(619.2059, 65.59)(279.0894, 59105.21)(280.0929, 6547.26)(281.0943, 1496.35)
PC(14:1(9Z)/22:2(13Z,16Z))	1.1431	UP	8.614e-05	PC(14:1(9Z)/22:2(13Z,16Z)) [ C44 H83 N O8 P, tgt=, overall=66.37, db=66.37, Lipid ID=LMGP01011406, METLIN ID=75686, tgt=, overall=784.5856, db=784.5856, tgt=, overall=, db=, tgt=, overall=, db=, tgt=, overall=, db= ]	783.577	5.307	hilic+	C44 H83 N O8 P	34	784.586				LMGP01011406	75686	(806.5694, 859545.44)(1590.1427, 4123.45)(1591.147, 3277.73)(784.5838, 1042714.94)(785.588, 440175.47)(1585.1599, 452.1)(1586.1531, 600.65)(1587.1484, 531.23)(1568.1569, 6287.06)(1569.1611, 5199.96)
alpha-D-Galactosyl-1,3-beta-D-galactosyl-1,4-N-acetyl-D-glucosamine	0.39984	DOWN	9.0867e-05	alpha-D-Galactosyl-1,3-beta-D-galactosyl-1,4-N-acetyl-D-glucosamine [ C20 H35 N O16, tgt=, overall=99.89, db=99.89, KEGG ID=C04847, METLIN ID=66266, tgt=, overall=545.1956, db=545.1956, tgt=, overall=, db=, tgt=, overall=, db=, tgt=, overall=, db= ]	567.177	6.55	hilic+	C20 H35 N O16	34	545.196			C04847		66266	(568.1847, 45064.24)(569.188, 10529.87)(570.1896, 2513.66)(571.1925, 385.72)
5-L-Glutamyl-L-alanine	0.73927	DOWN	9.5017e-05	5-L-Glutamyl-L-alanine [ C8 H14 N2 O5, tgt=, overall=84.30, db=84.30, CAS ID=5875-41-2, KEGG ID=C03740, METLIN ID=58376, HMP ID=HMDB06248, tgt=, overall=218.0903, db=218.0903, tgt=, overall=, db=, tgt=, overall=, db=, tgt=, overall=, db= ]	218.089	1.26	C18-	C8 H14 N2 O5	27	218.09	5875-41-2	HMDB06248	C03740		58376	(217.0823, 19374.37)(218.0857, 2128.11)
PE(20:5(5Z,8Z,11Z,14Z,17Z)/0:0)	1.5132	UP	9.5017e-05	PE(20:5(5Z,8Z,11Z,14Z,17Z)/0:0) [ C25 H42 N O7 P, tgt=, overall=98.53, db=98.53, Lipid ID=LMGP02050027, METLIN ID=77693, tgt=, overall=499.2699, db=499.2699, tgt=, overall=, db=, tgt=, overall=, db=, tgt=, overall=, db= ]	499.269	10.23	C18-	C25 H42 N O7 P	36	499.27				LMGP02050027	77693	(997.5321, 867.52)(998.5356, 539.41)(498.2618, 77464.56)(499.265, 21462.57)(500.2679, 4050.16)(501.271, 652.82)
(R)-(+)-2-Pyrrolidone-5-carboxylic acid	0.73517	DOWN	0.0001171	(R)-(+)-2-Pyrrolidone-5-carboxylic acid [ C5 H7 N O3, tgt=, overall=87.49, db=87.49, CAS ID=4042-36-8, KEGG ID=C02237, METLIN ID=63632, HMP ID=HMDB00805, tgt=, overall=129.0426, db=129.0426, tgt=, overall=, db=, tgt=, overall=, db=, tgt=, overall=, db= ]	129.043	7.24	hilic-	C5 H7 N O3	35	129.043	4042-36-8	HMDB00805	C02237		63632	(303.0815, 335.38)(128.0355, 44486.3)(129.0384, 2888.2)
PG(14:0/20:3(8Z,11Z,14Z))	0.80776	DOWN	0.00012397	PG(14:0/20:3(8Z,11Z,14Z)) [ C40 H73 O10 P, tgt=, overall=59.65, db=59.65, Lipid ID=LMGP04010104, METLIN ID=78929, tgt=, overall=744.4941, db=744.4941, tgt=, overall=, db=, tgt=, overall=, db=, tgt=, overall=, db= ]	744.496	1.251	hilic+	C40 H73 O10 P	33	744.494				LMGP04010104	78929	(767.4963, 388.59)(745.5024, 3499.51)(746.5093, 1886.08)(762.5277, 4278.75)(763.5309, 3145.14)
Acetylpyruvate	2.1527	UP	0.00012864	Acetylpyruvate [ C5 H6 O4, tgt=, overall=95.62, db=95.62, KEGG ID=C02132, METLIN ID=65719, tgt=, overall=130.0266, db=130.0266, tgt=, overall=, db=, tgt=, overall=, db=, tgt=, overall=, db= ]	130.028	1.259	C18-	C5 H6 O4	36	130.027			C02132		65719	(259.0471, 1284.79)(129.0193, 46975.38)(130.0225, 2353.16)(131.0352, 838.26)(189.046, 9359.24)
PE(16:0/15:0)	1.2933	UP	0.00013344	PE(16:0/15:0) [ C36 H72 N O8 P, tgt=, overall=99.17, db=99.17, KEGG ID=C00350, METLIN ID=60364, HMP ID=HMDB08922, tgt=, overall=677.4996, db=677.4996, tgt=, overall=, db=, tgt=, overall=, db=, tgt=, overall=, db= ]	699.481	5.581	hilic+	C36 H72 N O8 P	28	677.5		HMDB08922	C00350		60364	(700.4886, 60318.7)(701.4918, 23853.35)(702.4963, 6124.18)(703.503, 1399.96)
Arabinosylhypoxanthine	1.6882	UP	0.00014561	Arabinosylhypoxanthine [ C10 H12 N4 O5, tgt=, overall=99.36, db=99.36, CAS ID=7013-16-3, METLIN ID=3022, HMP ID=HMDB03040, tgt=, overall=268.0808, db=268.0808, tgt=, overall=, db=, tgt=, overall=, db=, tgt=, overall=, db= ]	268.081	2.921	hilic-	C10 H12 N4 O5	34	268.081	7013-16-3	HMDB03040			3022	(535.1534, 8403.79)(536.1563, 2207.6)(537.1585, 373.15)(267.0739, 312504.2)(268.0765, 39183.97)(269.0787, 5672.99)
PE(16:0/18:3(9Z,12Z,15Z))	0.78862	DOWN	0.00015848	PE(16:0/18:3(9Z,12Z,15Z)) [ C39 H72 N O8 P, tgt=, overall=66.78, db=66.78, Lipid ID=LMGP02010041, METLIN ID=40440, tgt=, overall=713.4996, db=713.4996, tgt=, overall=, db=, tgt=, overall=, db=, tgt=, overall=, db= ]	713.5	4.68	hilic+	C39 H72 N O8 P	34	713.5				LMGP02010041	40440	(714.5082, 8910.15)(715.511, 4083.09)
ADP-D-ribose	1.787	UP	0.00015893	ADP-D-ribose [ C15 H23 N5 O14 P2, tgt=, overall=99.02, db=99.02, KEGG ID=C01882, METLIN ID=65671, tgt=, overall=559.0717, db=559.0717, tgt=, overall=, db=, tgt=, overall=, db=, tgt=, overall=, db= ]	559.071	1.001	C18-	C15 H23 N5 O14 P2	27	559.072			C01882		65671	(558.0639, 28315.04)(559.0671, 5398.94)(560.0689, 997.08)
5,7,3',4',5'-Pentahydroxyflavanone	1.5986	UP	0.00016339	5,7,3',4',5'-Pentahydroxyflavanone [ C15 H12 O7, tgt=, overall=66.73, db=66.73, Lipid ID=LMPK12140455, METLIN ID=52937, tgt=, overall=304.0583, db=304.0583, tgt=, overall=, db=, tgt=, overall=, db=, tgt=, overall=, db= ]	304.058	2.897	hilic-	C15 H12 O7	34	304.058				LMPK12140455	52937	(303.0505, 88613.2)(304.0602, 19991.34)(348.9993, 803.49)
Perseitol	3.0433	UP	0.00016339	Perseitol [ C7 H16 O7, tgt=, overall=99.67, db=99.67, CAS ID=527-06-0, KEGG ID=C08260, METLIN ID=44475, tgt=, overall=212.0896, db=212.0896, tgt=, overall=, db=, tgt=, overall=, db=, tgt=, overall=, db= ]	272.111	3.18	hilic-	C7 H16 O7	35	212.09	527-06-0		C08260		44475	(271.1035, 12808.9)(272.1068, 1322.63)(273.106, 334.28)
1,4-beta-D-Glucan	2.5069	UP	0.0001746	1,4-beta-D-Glucan [ C18 H32 O18, tgt=, overall=85.18, db=85.18, KEGG ID=C00760, METLIN ID=58599, HMP ID=HMDB06944, tgt=, overall=536.1589, db=536.1589, tgt=, overall=, db=, tgt=, overall=, db=, tgt=, overall=, db= ]	536.161	2.921	hilic+	C18 H32 O18	34	536.159		HMDB06944	C00760		58599	(559.1502, 11522.0)(560.153, 2858.31)(561.1581, 596.45)(537.1687, 47220.09)(538.1712, 11887.9)(539.1738, 2527.86)(540.1752, 213.6)
Piracetam	2.216	UP	0.00019531	Piracetam [ C6 H10 N2 O2, tgt=, overall=86.30, db=86.30, CAS ID=7491-74-9, KEGG ID=D01914, METLIN ID=44173, tgt=, overall=142.0742, db=142.0742, tgt=, overall=, db=, tgt=, overall=, db=, tgt=, overall=, db= ]	142.074	3.088	hilic+	C6 H10 N2 O2	34	142.074	7491-74-9		D01914		44173	(143.0813, 27996.34)(144.0837, 2521.5)
D-2-Aminobutyric acid	0.73866	DOWN	0.00019767	D-2-Aminobutyric acid [ C4 H9 N O2, tgt=, overall=87.68, db=87.68, Lipid ID=LMFA01100043, CAS ID=2623-91-8, KEGG ID=C02261, METLIN ID=12, HMP ID=HMDB00452, tgt=, overall=103.0633, db=103.0633, tgt=, overall=, db=, tgt=, overall=, db=, tgt=, overall=, db= ]	103.063	7.24	hilic-	C4 H9 N O2	35	103.063	2623-91-8	HMDB00452	C02261	LMFA01100043	12	(102.056, 38749.38)(103.0596, 1888.62)
3-Furoic acid	2.5887	UP	0.00025147	3-Furoic acid [ C5 H4 O3, tgt=, overall=87.70, db=87.70, CAS ID=488-93-7, METLIN ID=5433, HMP ID=HMDB00444, tgt=, overall=112.0160, db=112.0160, tgt=, overall=, db=, tgt=, overall=, db=, tgt=, overall=, db= ]	112.016	1.256	C18-	C5 H4 O3	36	112.016	488-93-7	HMDB00444			5433	(146.9828, 3432.99)(111.0089, 101924.93)(112.0121, 5826.11)(171.0302, 1209.49)(157.0114, 16422.46)
SM(d18:2/15:0)	0.7864	DOWN	0.00025302	SM(d18:2/15:0) [ C38 H76 N2 O6 P, tgt=, overall=69.92, db=69.92, Lipid ID=LMSP03010036, METLIN ID=83738, tgt=, overall=687.5441, db=687.5441, tgt=, overall=, db=, tgt=, overall=, db=, tgt=, overall=, db= ]	686.534	6.334	hilic+	C38 H76 N2 O6 P	34	687.544				LMSP03010036	83738	(709.5276, 1649.48)(710.5327, 1964.59)(687.5433, 9501.39)(688.5462, 4252.39)
PC(P-18:1(9Z)/22:5(7Z,10Z,13Z,16Z,19Z))	1.141	UP	0.00025378	PC(P-18:1(9Z)/22:5(7Z,10Z,13Z,16Z,19Z)) [ C48 H85 N O7 P, tgt=, overall=62.13, db=62.13, METLIN ID=62143, HMP ID=HMDB11327, tgt=, overall=818.6064, db=818.6064, tgt=, overall=, db=, tgt=, overall=, db=, tgt=, overall=, db= ]	817.597	5.239	hilic+	C48 H85 N O7 P	34	818.606		HMDB11327			62143	(840.5803, 16567.66)(818.6044, 110501.03)(819.607, 55201.72)
Methyl acrylate	0.60754	DOWN	0.00026375	Methyl acrylate [ C4 H6 O2, tgt=, overall=87.81, db=87.81, CAS ID=96-33-3, KEGG ID=C19443, METLIN ID=73137, tgt=, overall=86.0368, db=86.0368, tgt=, overall=, db=, tgt=, overall=, db=, tgt=, overall=, db= ]	86.0367	6.673	hilic+	C4 H6 O2	34	86.0368	96-33-3		C19443		73137	(87.0442, 13206.96)(104.0707, 59701.82)(105.074, 2876.14)
PC(16:0/14:0) Esi+5.1679997	0.85123	DOWN	0.00029372	PC(16:0/14:0) [ C38 H77 N O8 P, tgt=, overall=99.08, db=99.08, KEGG ID=C00157, METLIN ID=59415, HMP ID=HMDB07965, tgt=, overall=706.5387, db=706.5387, tgt=, overall=, db=, tgt=, overall=, db=, tgt=, overall=, db= ]	705.531	5.168	hilic+	C38 H77 N O8 P	34	706.539		HMDB07965	C00157		59415	(728.521, 102572.73)(729.5243, 43381.46)(1434.045, 174.98)(1435.0526, 135.08)(706.5378, 580321.6)(707.5416, 231333.1)(708.544, 55565.82)(709.5469, 9835.73)(710.5466, 1694.53)(1412.0621, 68.5)
PE(P-16:0/20:5(5Z,8Z,11Z,14Z,17Z)) Esi+4.5950007	1.3304	UP	0.00031924	PE(P-16:0/20:5(5Z,8Z,11Z,14Z,17Z)) [ C41 H72 N O7 P, tgt=, overall=67.95, db=67.95, Lipid ID=LMGP02030028, METLIN ID=77606, tgt=, overall=721.5046, db=721.5046, tgt=, overall=, db=, tgt=, overall=, db=, tgt=, overall=, db= ]	721.503	4.595	hilic+	C41 H72 N O7 P	34	721.505				LMGP02030028	77606	(744.4936, 3974.33)(745.4965, 1940.56)(722.5112, 41030.82)(723.5142, 18731.03)
DL-Glycerol 1-phosphate	2.3994	UP	0.00032135	DL-Glycerol 1-phosphate [ C3 H9 O6 P, tgt=, overall=86.77, db=86.77, CAS ID=57-03-4, KEGG ID=C03189, METLIN ID=65927, tgt=, overall=172.0137, db=172.0137, tgt=, overall=, db=, tgt=, overall=, db=, tgt=, overall=, db= ]	172.014	7.246	hilic-	C3 H9 O6 P	35	172.014	57-03-4		C03189		65927	(343.0198, 1120.96)(171.0067, 52524.47)(172.0105, 1953.45)
Disophenol	1.7014	UP	0.00033985	Disophenol [ C6 H3 I2 N O3, tgt=, overall=24.24, db=24.24, CAS ID=305-85-1, KEGG ID=C18393, METLIN ID=72202, tgt=, overall=390.8202, db=390.8202, tgt=, overall=, db=, tgt=, overall=, db=, tgt=, overall=, db= ]	399.334	5.709	hilic+	C6 H3 I2 N O3	34	390.82	305-85-1		C18393		72202	(400.3415, 7080.67)(401.3449, 1784.17)(402.3488, 204.13)(799.6674, 10780.0)
2-O-ethyl PAF C-16	1.6611	UP	0.00037933	2-O-ethyl PAF C-16 [ C26 H57 N O6 P, tgt=, overall=87.94, db=87.94, METLIN ID=62939, tgt=, overall=510.3924, db=510.3924, tgt=, overall=, db=, tgt=, overall=, db=, tgt=, overall=, db= ]	509.384	6.767	hilic+	C26 H57 N O6 P	34	510.392					62939	(532.3714, 3430.4)(533.376, 1048.71)(510.3891, 26628.04)(511.3932, 7497.57)(512.398, 1453.02)(513.3975, 150.9)
PG(18:1(9Z)/22:6(4Z,7Z,10Z,13Z,16Z,19Z))	1.3779	UP	0.00037951	PG(18:1(9Z)/22:6(4Z,7Z,10Z,13Z,16Z,19Z)) [ C46 H77 O10 P, tgt=, overall=64.70, db=64.70, Lipid ID=LMGP04010043, METLIN ID=78868, tgt=, overall=820.5254, db=820.5254, tgt=, overall=, db=, tgt=, overall=, db=, tgt=, overall=, db= ]	820.525	1.251	hilic+	C46 H77 O10 P	34	820.525				LMGP04010043	78868	(843.5153, 7146.0)(844.5194, 3874.33)(1664.045, 198.41)(1665.0549, 209.67)(821.5317, 37346.66)(822.5349, 18554.06)(838.5588, 99398.89)(839.5617, 49585.26)(1642.057, 348.61)(1643.055, 408.64)
Benzylsuccinate	2.5406	UP	0.00039968	Benzylsuccinate [ C11 H12 O4, tgt=, overall=73.00, db=73.00, KEGG ID=C09816, METLIN ID=67953, tgt=, overall=208.0736, db=208.0736, tgt=, overall=, db=, tgt=, overall=, db=, tgt=, overall=, db= ]	208.073	0.899	C18-	C11 H12 O4	31	208.074			C09816		67953	(243.0444, 5236.73)(244.0458, 753.63)(207.0678, 44534.12)(208.0712, 3643.27)(267.0272, 1921.32)
Cytosine	1.6978	UP	0.0004596	Cytosine [ C4 H5 N3 O, tgt=, overall=86.55, db=86.55, CAS ID=71-30-7, KEGG ID=C00380, METLIN ID=283, HMP ID=HMDB00630, tgt=, overall=111.0433, db=111.0433, tgt=, overall=, db=, tgt=, overall=, db=, tgt=, overall=, db= ]	111.043	3.999	hilic+	C4 H5 N3 O	34	111.043	71-30-7	HMDB00630	C00380		283	(112.0505, 44192.98)(113.0541, 2123.29)
PI(14:1(9Z)/22:2(13Z,16Z))	1.5022	UP	0.00047804	PI(14:1(9Z)/22:2(13Z,16Z)) [ C45 H81 O13 P, tgt=, overall=43.86, db=43.86, Lipid ID=LMGP06010104, METLIN ID=80126, tgt=, overall=860.5415, db=860.5415, tgt=, overall=, db=, tgt=, overall=, db=, tgt=, overall=, db= ]	860.54	1.256	hilic+	C45 H81 O13 P	34	860.542				LMGP06010104	80126	(883.5339, 2041.58)(884.5374, 992.06)(861.5468, 9647.44)(878.5736, 8821.85)(879.4658, 43.46)
Arabinosylhypoxanthine Esi-2.8959997	1.693	UP	0.00051929	Arabinosylhypoxanthine [ C10 H12 N4 O5, tgt=, overall=99.46, db=99.46, CAS ID=7013-16-3, METLIN ID=3022, HMP ID=HMDB03040, tgt=, overall=268.0808, db=268.0808, tgt=, overall=, db=, tgt=, overall=, db=, tgt=, overall=, db= ]	268.08	2.896	C18-	C10 H12 N4 O5	26	268.081	7013-16-3	HMDB03040			3022	(303.05, 4044.09)(304.0588, 1048.6)(267.0732, 47105.64)(268.0762, 5703.52)(269.0781, 658.59)
PE(20:2(11Z,14Z)/0:0)	1.7417	UP	0.00052054	PE(20:2(11Z,14Z)/0:0) [ C25 H48 N O7 P, tgt=, overall=98.71, db=98.71, Lipid ID=LMGP02050021, METLIN ID=77687, tgt=, overall=505.3168, db=505.3168, tgt=, overall=, db=, tgt=, overall=, db=, tgt=, overall=, db= ]	565.337	10.896	C18-	C25 H48 N O7 P	36	505.317				LMGP02050021	77687	(564.3303, 253404.39)(565.3334, 71490.2)(566.3358, 14026.63)(567.3389, 2350.51)
Furan	0.54098	DOWN	0.00054615	Furan [ C4 H4 O, tgt=, overall=47.41, db=47.41, CAS ID=110-00-9, KEGG ID=C14275, METLIN ID=69932, tgt=, overall=68.0262, db=68.0262, tgt=, overall=, db=, tgt=, overall=, db=, tgt=, overall=, db= ]	68.026	6.669	hilic+	C4 H4 O	31	68.0262	110-00-9		C14275		69932	(69.0335, 1208.52)(86.0602, 13623.02)
Gly Asp Cys	0.67913	DOWN	0.00057612	Gly Asp Cys [ C9 H15 N3 O6 S, tgt=, overall=99.17, db=99.17, METLIN ID=21300, tgt=, overall=293.0682, db=293.0682, tgt=, overall=, db=, tgt=, overall=, db=, tgt=, overall=, db= ]	339.073	0.881	C18-	C9 H15 N3 O6 S	27	293.068					21300	(338.0661, 39536.57)(339.0688, 5349.7)(340.0643, 2491.53)
DG(22:4(7Z,10Z,13Z,16Z)/15:0/0:0)	1.2182	UP	0.00060516	DG(22:4(7Z,10Z,13Z,16Z)/15:0/0:0) [ C40 H70 O5, tgt=, overall=62.20, db=62.20, METLIN ID=59143, HMP ID=HMDB07677, tgt=, overall=630.5223, db=630.5223, tgt=, overall=, db=, tgt=, overall=, db=, tgt=, overall=, db= ]	647.554	1.036	hilic+	C40 H70 O5	34	630.522		HMDB07677			59143	(648.5587, 3289.48)(649.5534, 1294.3)
4,4',6-Trimethylangelicin	0.60129	DOWN	0.00061138	4,4',6-Trimethylangelicin [ C14 H12 O3, tgt=, overall=80.31, db=80.31, CAS ID=90370-29-9, KEGG ID=C19538, METLIN ID=73215, tgt=, overall=228.0786, db=228.0786, tgt=, overall=, db=, tgt=, overall=, db=, tgt=, overall=, db= ]	245.107	2.516	hilic+	C14 H12 O3	24	228.079	90370-29-9		C19538		73215	(246.1144, 22990.89)(247.1178, 2577.78)(248.1199, 351.67)
PE(18:1(11Z)/22:6(4Z,7Z,10Z,13Z,16Z,19Z))	0.59337	DOWN	0.00061748	PE(18:1(11Z)/22:6(4Z,7Z,10Z,13Z,16Z,19Z)) [ C45 H76 N O8 P, tgt=, overall=65.79, db=65.79, KEGG ID=C00350, METLIN ID=60462, HMP ID=HMDB09045, tgt=, overall=789.5309, db=789.5309, tgt=, overall=, db=, tgt=, overall=, db=, tgt=, overall=, db= ]	789.528	4.027	hilic+	C45 H76 N O8 P	34	789.531		HMDB09045	C00350		60462	(790.5375, 64635.9)(791.5408, 31670.11)(1580.06, 216.04)(1581.0623, 120.75)
PE(P-20:0/17:2(9Z,12Z))	1.1768	UP	0.00061782	PE(P-20:0/17:2(9Z,12Z)) [ C42 H80 N O7 P, tgt=, overall=68.66, db=68.66, Lipid ID=LMGP02030072, METLIN ID=77650, tgt=, overall=741.5672, db=741.5672, tgt=, overall=, db=, tgt=, overall=, db=, tgt=, overall=, db= ]	741.555	5.317	hilic+	C42 H80 N O7 P	34	741.567				LMGP02030072	77650	(742.5745, 122633.71)(743.5776, 55577.67)
PG(22:6(4Z,7Z,10Z,13Z,16Z,19Z)/0:0)	1.7204	UP	0.00068497	PG(22:6(4Z,7Z,10Z,13Z,16Z,19Z)/0:0) [ C28 H45 O9 P, tgt=, overall=97.54, db=97.54, Lipid ID=LMGP04050016, METLIN ID=80004, tgt=, overall=556.2801, db=556.2801, tgt=, overall=, db=, tgt=, overall=, db=, tgt=, overall=, db= ]	556.28	10.512	C18-	C28 H45 O9 P	27	556.28				LMGP04050016	80004	(555.2725, 7534.68)(556.276, 2168.23)(557.2773, 289.09)
24-Nor-5beta-cholane-3alpha,7alpha,12alpha,23-tetrol	1.3255	UP	0.00071691	24-Nor-5beta-cholane-3alpha,7alpha,12alpha,23-tetrol [ C23 H40 O4, tgt=, overall=56.22, db=56.22, Lipid ID=LMST04060003, METLIN ID=84908, tgt=, overall=380.2927, db=380.2927, tgt=, overall=, db=, tgt=, overall=, db=, tgt=, overall=, db= ]	380.29	5.6	hilic+	C23 H40 O4	34	380.293				LMST04060003	84908	(403.279, 358.01)(381.297, 2226.69)(382.3007, 378.72)(398.326, 1881.64)
4-Methyl-2-oxovaleric acid	0.12292	DOWN	0.00078186	4-Methyl-2-oxovaleric acid [ C6 H10 O3, tgt=, overall=87.33, db=87.33, CAS ID=816-66-0, KEGG ID=C00233, METLIN ID=121, tgt=, overall=130.0630, db=130.0630, tgt=, overall=, db=, tgt=, overall=, db=, tgt=, overall=, db= ]	130.063	4.276	C18-	C6 H10 O3	29	130.063	816-66-0		C00233		121	(129.0555, 62211.79)(130.0586, 4197.23)
PC(17:1(9Z)/22:6(4Z,7Z,10Z,13Z,16Z,19Z))	0.75875	DOWN	0.0007877	PC(17:1(9Z)/22:6(4Z,7Z,10Z,13Z,16Z,19Z)) [ C47 H81 N O8 P, tgt=, overall=57.76, db=57.76, Lipid ID=LMGP01011550, METLIN ID=75830, tgt=, overall=818.5700, db=818.5700, tgt=, overall=, db=, tgt=, overall=, db=, tgt=, overall=, db= ]	817.559	4.584	hilic+	C47 H81 N O8 P	34	818.57				LMGP01011550	75830	(840.5441, 1829.33)(841.5461, 777.21)(818.5664, 8015.79)(819.5705, 3860.42)
PE(P-20:0/17:2(9Z,12Z)) Esi+5.050999	1.179	UP	0.00080892	PE(P-20:0/17:2(9Z,12Z)) [ C42 H80 N O7 P, tgt=, overall=68.09, db=68.09, Lipid ID=LMGP02030072, METLIN ID=77650, tgt=, overall=741.5672, db=741.5672, tgt=, overall=, db=, tgt=, overall=, db=, tgt=, overall=, db= ]	741.556	5.051	hilic+	C42 H80 N O7 P	34	741.567				LMGP02030072	77650	(742.574, 69362.73)(743.5773, 31939.37)
Zearalenone	0.50895	DOWN	0.00092933	Zearalenone [ C18 H22 O5, tgt=, overall=83.16, db=83.16, Lipid ID=LMPK04000016, CAS ID=17924-92-4, KEGG ID=C09981, METLIN ID=40980, tgt=, overall=318.1467, db=318.1467, tgt=, overall=, db=, tgt=, overall=, db=, tgt=, overall=, db= ]	318.147	9.441	C18-	C18 H22 O5	36	318.147	17924-92-4		C09981	LMPK04000016	40980	(317.1393, 11384.52)(318.1431, 2546.3)
L-Glutamate	0.73648	DOWN	0.00095578	L-Glutamate [ C5 H9 N O4, tgt=, overall=87.29, db=87.29, CAS ID=56-86-0, KEGG ID=C00025, METLIN ID=19, HMP ID=HMDB00148, tgt=, overall=147.0532, db=147.0532, tgt=, overall=0.349, db=0.349, tgt=, overall=, db=, tgt=, overall=, db= ]	147.054	7.242	hilic-	C5 H9 N O4	35	0.349	56-86-0	HMDB00148	C00025		19	(293.1, 711.66)(146.0461, 1054153.6)(147.0494, 62017.31)
Formylpyruvate Esi-1.2579998	0.70326	DOWN	0.0010417	Formylpyruvate [ C4 H4 O4, tgt=, overall=85.95, db=85.95, KEGG ID=C02150, METLIN ID=65721, tgt=, overall=116.0110, db=116.0110, tgt=, overall=, db=, tgt=, overall=, db=, tgt=, overall=, db= ]	116.011	1.258	C18-	C4 H4 O4	36	116.011			C02150		65721	(150.9825, 2292.7)(115.0034, 27427.93)(116.0071, 1703.69)
Arabinosylhypoxanthine	1.6549	UP	0.0012044	Arabinosylhypoxanthine [ C10 H12 N4 O5, tgt=, overall=85.69, db=85.69, CAS ID=7013-16-3, METLIN ID=3022, HMP ID=HMDB03040, tgt=, overall=268.0808, db=268.0808, tgt=, overall=, db=, tgt=, overall=, db=, tgt=, overall=, db= ]	268.08	1.934	C18-	C10 H12 N4 O5	26	268.081	7013-16-3	HMDB03040			3022	(303.0499, 7756.14)(304.053, 960.4)(267.0731, 34541.59)(268.0762, 3848.94)
D-Aspartic acid	0.54263	DOWN	0.0012044	D-Aspartic acid [ C4 H7 N O4, tgt=, overall=87.53, db=87.53, CAS ID=1783-96-6, KEGG ID=C00402, METLIN ID=63097, tgt=, overall=133.0375, db=133.0375, tgt=, overall=, db=, tgt=, overall=, db=, tgt=, overall=, db= ]	133.038	0.874	C18-	C4 H7 N O4	31	133.037	1783-96-6		C00402		63097	(168.0056, 919.54)(132.0301, 274295.47)(133.0333, 12275.14)
PC(O-16:0/0:0)[U]	1.539	UP	0.0012118	PC(O-16:0/0:0)[U] [ C24 H53 N O6 P, tgt=, overall=98.89, db=98.89, Lipid ID=LMGP01060012, KEGG ID=C13903, METLIN ID=40386, tgt=, overall=482.3611, db=482.3611, tgt=, overall=, db=, tgt=, overall=, db=, tgt=, overall=, db= ]	481.352	6.853	hilic+	C24 H53 N O6 P	34	482.361			C13903	LMGP01060012	40386	(504.3405, 2170.19)(505.3412, 429.36)(482.3598, 63333.08)(483.3632, 16919.34)(484.366, 3244.54)(485.367, 307.66)
PG(O-18:0/20:5(5Z,8Z,11Z,14Z,17Z))	1.2102	UP	0.0012374	PG(O-18:0/20:5(5Z,8Z,11Z,14Z,17Z)) [ C44 H79 O9 P, tgt=, overall=64.54, db=64.54, Lipid ID=LMGP04020085, METLIN ID=79896, tgt=, overall=782.5462, db=782.5462, tgt=, overall=, db=, tgt=, overall=, db=, tgt=, overall=, db= ]	782.544	1.251	hilic+	C44 H79 O9 P	34	782.546				LMGP04020085	79896	(805.5338, 15632.05)(806.5397, 6639.08)(783.5485, 4625.16)(784.536, 2498.36)
DG(20:3(8Z,11Z,14Z)/14:0/0:0)	0.89033	DOWN	0.0013086	DG(20:3(8Z,11Z,14Z)/14:0/0:0) [ C37 H66 O5, tgt=, overall=71.10, db=71.10, METLIN ID=58977, HMP ID=HMDB07472, tgt=, overall=590.4910, db=590.4910, tgt=, overall=, db=, tgt=, overall=, db=, tgt=, overall=, db= ]	590.49	1.046	hilic+	C37 H66 O5	29	590.491		HMDB07472			58977	(613.4824, 1846.82)(614.4982, 4616.62)(591.4927, 1651.0)(592.4963, 950.55)(608.524, 10826.39)(609.5277, 4603.87)
CAY10554	0.8129	DOWN	0.001353	CAY10554 [ C14 H16 N2 O S, tgt=, overall=85.94, db=85.94, CAS ID=267654-00-2, METLIN ID=45242, tgt=, overall=260.0983, db=260.0983, tgt=, overall=, db=, tgt=, overall=, db=, tgt=, overall=, db= ]	260.098	6.514	hilic-	C14 H16 N2 O S	35	260.098	267654-00-2				45242	(259.0911, 67405.49)(260.0944, 6680.67)(261.0954, 1137.83)
Xanthosine	2.6386	UP	0.0014232	Xanthosine [ C10 H12 N4 O6, tgt=, overall=86.36, db=86.36, CAS ID=146-80-5, KEGG ID=C01762, METLIN ID=3408, HMP ID=HMDB00299, tgt=, overall=284.0757, db=284.0757, tgt=, overall=1.117, db=1.117, tgt=, overall=, db=, tgt=, overall=, db= ]	284.077	2.89	hilic-	C10 H12 N4 O6	33	1.117	146-80-5	HMDB00299	C01762		3408	(283.0684, 14739.97)(284.0711, 1685.91)(329.0822, 1499.81)(330.0689, 6135.83)
(2S)-2-Phospholactate	2.0326	UP	0.0014303	(2S)-2-Phospholactate [ C3 H7 O6 P, tgt=, overall=86.71, db=86.71, KEGG ID=C19156, METLIN ID=72896, tgt=, overall=169.9980, db=169.9980, tgt=, overall=, db=, tgt=, overall=, db=, tgt=, overall=, db= ]	169.998	0.88	C18-	C3 H7 O6 P	29	169.998			C19156		72896	(338.9884, 2792.23)(168.9905, 96034.44)(169.9937, 4090.29)(229.0114, 63003.92)(230.0152, 4913.84)
2-Fluoro-3-guanidinopropionic acid	0.75623	DOWN	0.0014676	2-Fluoro-3-guanidinopropionic acid [ C4 H8 F N3 O2, tgt=, overall=66.68, db=66.68, CAS ID=15970-91-9, METLIN ID=689, tgt=, overall=149.0601, db=149.0601, tgt=, overall=, db=, tgt=, overall=, db=, tgt=, overall=, db= ]	149.058	7.24	hilic-	C4 H8 F N3 O2	35	149.06	15970-91-9				689	(148.0506, 9540.34)(149.0535, 591.71)
1-Phenylbiguanide Esi+1.2869998	2.9802	UP	0.0015214	1-Phenylbiguanide [ C8 H11 N5, tgt=, overall=68.57, db=68.57, CAS ID=102-02-3, METLIN ID=44226, tgt=, overall=177.1014, db=177.1014, tgt=, overall=, db=, tgt=, overall=, db=, tgt=, overall=, db= ]	177.1	1.287	hilic+	C8 H11 N5	33	177.101	102-02-3				44226	(178.1075, 35678.01)(179.1164, 5967.57)(372.2266, 1240.71)
DG(22:6(4Z,7Z,10Z,13Z,16Z,19Z)/18:1(9Z)/0:0)	1.1825	UP	0.0015602	DG(22:6(4Z,7Z,10Z,13Z,16Z,19Z)/18:1(9Z)/0:0) [ C43 H70 O5, tgt=, overall=68.38, db=68.38, METLIN ID=59230, HMP ID=HMDB07769, tgt=, overall=666.5223, db=666.5223, tgt=, overall=, db=, tgt=, overall=, db=, tgt=, overall=, db= ]	666.522	1.034	hilic+	C43 H70 O5	34	666.522		HMDB07769			59230	(689.5093, 1615.09)(691.608, 3578.41)(692.6171, 3389.98)(667.5271, 5035.16)(668.5442, 3548.45)(684.5565, 30906.85)(685.5601, 14401.78)
PG(17:2(9Z,12Z)/22:4(7Z,10Z,13Z,16Z))	1.2373	UP	0.0015789	PG(17:2(9Z,12Z)/22:4(7Z,10Z,13Z,16Z)) [ C45 H77 O10 P, tgt=, overall=50.06, db=50.06, Lipid ID=LMGP04010306, METLIN ID=79131, tgt=, overall=808.5254, db=808.5254, tgt=, overall=, db=, tgt=, overall=, db=, tgt=, overall=, db= ]	808.52	1.253	hilic+	C45 H77 O10 P	34	808.525				LMGP04010306	79131	(831.5192, 4650.53)(832.5189, 2357.33)(809.5256, 3456.65)(826.5502, 3133.49)(827.5656, 734.22)
Hydroxymethylphosphonate	2.3577	UP	0.0016114	Hydroxymethylphosphonate [ C H5 O4 P, tgt=, overall=86.86, db=86.86, CAS ID=, KEGG ID=C06455, METLIN ID=63590, tgt=, overall=111.9925, db=111.9925, tgt=, overall=, db=, tgt=, overall=, db=, tgt=, overall=, db= ]	111.992	0.877	C18-	C H5 O4 P	28	111.993			C06455		63590	(110.9844, 7322.92)(171.0062, 57219.99)(172.0107, 2079.11)
PA(O-20:0/21:0)	0.61452	DOWN	0.0016493	PA(O-20:0/21:0) [ C44 H89 O7 P, tgt=, overall=63.59, db=63.59, Lipid ID=LMGP10020066, METLIN ID=82212, tgt=, overall=760.6346, db=760.6346, tgt=, overall=, db=, tgt=, overall=, db=, tgt=, overall=, db= ]	760.613	6.303	hilic+	C44 H89 O7 P	34	760.635				LMGP10020066	82212	(761.6414, 40708.28)(762.6417, 9776.83)(763.6402, 2440.72)(764.6382, 455.15)
Pseudouridine	1.5747	UP	0.0016999	Pseudouridine [ C9 H12 N2 O6, tgt=, overall=83.87, db=83.87, CAS ID=1445-07-4, KEGG ID=C02067, METLIN ID=5734, HMP ID=HMDB00767, tgt=, overall=244.0695, db=244.0695, tgt=, overall=, db=, tgt=, overall=, db=, tgt=, overall=, db= ]	244.069	1.518	hilic-	C9 H12 N2 O6	35	244.07	1445-07-4	HMDB00767	C02067		5734	(243.0624, 33896.65)(244.0643, 4265.61)(289.0673, 9514.04)(290.0699, 1409.84)(291.0667, 805.96)
cholesta-6,8(14)-dien-3beta,5alpha-diol	1.5956	UP	0.0017609	cholesta-6,8(14)-dien-3beta,5alpha-diol [ C27 H44 O2, tgt=, overall=81.48, db=81.48, Lipid ID=LMST01010253, METLIN ID=83858, tgt=, overall=400.3341, db=400.3341, tgt=, overall=, db=, tgt=, overall=, db=, tgt=, overall=, db= ]	400.333	1.132	hilic+	C27 H44 O2	34	400.334				LMST01010253	83858	(823.6602, 349.37)(401.3409, 81551.99)(402.3441, 23984.35)
N,N-Dihydroxy-L-tryptophan	1.7136	UP	0.0019554	N,N-Dihydroxy-L-tryptophan [ C11 H12 N2 O4, tgt=, overall=85.89, db=85.89, KEGG ID=C19717, METLIN ID=73315, tgt=, overall=236.0797, db=236.0797, tgt=, overall=, db=, tgt=, overall=, db=, tgt=, overall=, db= ]	236.08	6.046	hilic+	C11 H12 N2 O4	34	236.08			C19717		73315	(259.0692, 1159.58)(237.0871, 5639.0)(238.0907, 794.46)
Isoguanosine	2.1532	UP	0.0020094	Isoguanosine [ C10 H13 N5 O5, tgt=, overall=86.02, db=86.02, CAS ID=1818-71-9, KEGG ID=C08432, METLIN ID=66971, tgt=, overall=283.0917, db=283.0917, tgt=, overall=, db=, tgt=, overall=, db=, tgt=, overall=, db= ]	283.091	3.8	hilic-	C10 H13 N5 O5	34	283.092	1818-71-9		C08432		66971	(282.0843, 19493.51)(283.0867, 2800.0)
Cer(d18:1/17:0)	1.2997	UP	0.0020152	Cer(d18:1/17:0) [ C35 H69 N O3, tgt=, overall=43.07, db=43.07, Lipid ID=LMSP02010020, METLIN ID=83719, tgt=, overall=551.5277, db=551.5277, tgt=, overall=, db=, tgt=, overall=, db=, tgt=, overall=, db= ]	551.523	1.13	hilic+	C35 H69 N O3	34	551.528				LMSP02010020	83719	(574.4937, 1330.76)(552.5323, 13400.57)(553.5352, 5188.55)(554.5294, 3295.55)(569.5505, 1084.8)(570.5479, 614.99)
PE(O-16:0/21:0)	1.64	UP	0.0021008	PE(O-16:0/21:0) [ C42 H86 N O7 P, tgt=, overall=58.75, db=58.75, Lipid ID=LMGP02020034, METLIN ID=77513, tgt=, overall=747.6142, db=747.6142, tgt=, overall=, db=, tgt=, overall=, db=, tgt=, overall=, db= ]	769.585	5.293	hilic+	C42 H86 N O7 P	34	747.614				LMGP02020034	77513	(770.6002, 86212.3)(771.6039, 35521.71)
PC(O-16:0/12:0)	1.0879	UP	0.0021975	PC(O-16:0/12:0) [ C36 H75 N O7 P, tgt=, overall=95.99, db=95.99, Lipid ID=LMGP01020176, METLIN ID=76407, tgt=, overall=664.5281, db=664.5281, tgt=, overall=, db=, tgt=, overall=, db=, tgt=, overall=, db= ]	663.519	5.201	hilic+	C36 H75 N O7 P	34	664.528				LMGP01020176	76407	(686.5069, 1235.79)(687.5147, 403.41)(664.5261, 6704.08)(665.5298, 2590.24)(666.5317, 518.37)
Galalpha1-4Galbeta-Cer(d18:1/20:0)	0.75008	DOWN	0.0022861	Galalpha1-4Galbeta-Cer(d18:1/20:0) [ C50 H95 N O13, tgt=, overall=58.58, db=58.58, Lipid ID=LMSP0509AA03, METLIN ID=56040, tgt=, overall=917.6803, db=917.6803, tgt=, overall=, db=, tgt=, overall=, db=, tgt=, overall=, db= ]	917.677	5.195	hilic+	C50 H95 N O13	34	917.68				LMSP0509AA03	56040	(940.6711, 947.81)(941.675, 556.48)(918.6854, 3154.08)(919.6897, 1814.92)
PC(9:0/10:0)[U]	3.2669	UP	0.0023966	PC(9:0/10:0)[U] [ C27 H55 N O8 P, tgt=, overall=76.13, db=76.13, Lipid ID=LMGP01011255, METLIN ID=39989, tgt=, overall=552.3665, db=552.3665, tgt=, overall=, db=, tgt=, overall=, db=, tgt=, overall=, db= ]	553.373	12.052	C18-	C27 H55 N O8 P	23	552.366				LMGP01011255	39989	(552.366, 5036.72)(553.3696, 1707.15)(612.3841, 397.17)
N-oleoyl ethanolamine	1.3191	UP	0.0024197	N-oleoyl ethanolamine [ C20 H39 N O2, tgt=, overall=73.93, db=73.93, Lipid ID=LMFA08040015, METLIN ID=75539, HMP ID=HMDB02088, tgt=, overall=325.2981, db=325.2981, tgt=, overall=, db=, tgt=, overall=, db=, tgt=, overall=, db= ]	325.297	1.229	hilic+	C20 H39 N O2	34	325.298		HMDB02088		LMFA08040015	75539	(349.3407, 198.79)(326.3046, 45527.91)(327.3052, 10711.31)(668.6262, 690.59)
3-(N-Nitrosomethylamino)propionitrile Esi+6.5269966	0.38666	DOWN	0.0024964	3-(N-Nitrosomethylamino)propionitrile [ C4 H7 N3 O, tgt=, overall=86.37, db=86.37, CAS ID=60153-49-3, KEGG ID=C19280, METLIN ID=72998, tgt=, overall=113.0589, db=113.0589, tgt=, overall=, db=, tgt=, overall=, db=, tgt=, overall=, db= ]	113.059	6.527	hilic+	C4 H7 N3 O	34	113.059	60153-49-3		C19280		72998	(114.0661, 38933.68)(115.0698, 2025.65)
N(alpha)-t-Butoxycarbonyl-L-leucine Esi+3.8929996	0.53998	DOWN	0.0025195	N(alpha)-t-Butoxycarbonyl-L-leucine [ C11 H21 N O4, tgt=86.72, overall=86.72, db=86.72, KEGG ID=C04301, METLIN ID=66157, tgt=, overall=231.1471, db=231.1471, tgt=, overall=, db=, tgt=, overall=, db=, tgt=, overall=, db= ]	231.147	3.893	C18+	C11 H21 N O4	34	231.147			C04301		66157	(232.1542, 15240.45)(233.1579, 1956.0)
PC(14:0/20:3(8Z,11Z,14Z)) Esi+5.084	0.8966	DOWN	0.0026194	PC(14:0/20:3(8Z,11Z,14Z)) [ C42 H79 N O8 P, tgt=, overall=67.78, db=67.78, Lipid ID=LMGP01011374, METLIN ID=75654, tgt=, overall=756.5543, db=756.5543, tgt=, overall=, db=, tgt=, overall=, db=, tgt=, overall=, db= ]	755.546	5.084	hilic+	C42 H79 N O8 P	34	756.554				LMGP01011374	75654	(756.5538, 196937.22)(757.557, 92321.6)(1529.1602, 1052.17)(1530.1597, 1664.19)(1512.0931, 1447.41)(1513.0966, 1362.39)
36:4(21Z,24Z,27Z,30Z)	1.3431	UP	0.0027418	36:4(21Z,24Z,27Z,30Z) [ C36 H64 O2, tgt=, overall=73.29, db=73.29, Lipid ID=LMFA01030829, METLIN ID=74365, tgt=, overall=528.4906, db=528.4906, tgt=, overall=, db=, tgt=, overall=, db=, tgt=, overall=, db= ]	545.516	1.129	hilic+	C36 H64 O2	32	528.491				LMFA01030829	74365	(546.5234, 20157.0)(547.5265, 7730.18)
1,2-dihexadecanoyl-sn-glycero-3-phosphosulfocholine	0.87732	DOWN	0.0028327	1,2-dihexadecanoyl-sn-glycero-3-phosphosulfocholine [ C39 H78 O8 P S, tgt=, overall=49.87, db=49.87, Lipid ID=LMGP00000050, METLIN ID=46670, tgt=, overall=737.5155, db=737.5155, tgt=, overall=, db=, tgt=, overall=, db=, tgt=, overall=, db= ]	719.476	1.254	hilic+	C39 H78 O8 P S	34	737.515				LMGP00000050	46670	(720.4895, 460.91)(721.4782, 3239.89)(737.5117, 3430.2)(738.5227, 3565.54)
PC(18:2(9Z,12Z)/22:2(13Z,16Z))	0.91318	DOWN	0.0029753	PC(18:2(9Z,12Z)/22:2(13Z,16Z)) [ C48 H89 N O8 P, tgt=, overall=48.97, db=48.97, Lipid ID=LMGP01011638, METLIN ID=75918, tgt=, overall=838.6326, db=838.6326, tgt=, overall=, db=, tgt=, overall=, db=, tgt=, overall=, db= ]	837.621	5.25	hilic+	C48 H89 N O8 P	34	838.633				LMGP01011638	75918	(860.6142, 56383.98)(861.6178, 28885.69)(838.6295, 116877.62)(839.6332, 50275.38)(840.6228, 33597.74)(855.6683, 2757.8)
PC(18:2(9Z,12Z)/22:2(13Z,16Z)) Esi+4.985	0.9259	DOWN	0.0029753	PC(18:2(9Z,12Z)/22:2(13Z,16Z)) [ C48 H89 N O8 P, tgt=, overall=55.50, db=55.50, Lipid ID=LMGP01011638, METLIN ID=75918, tgt=, overall=838.6326, db=838.6326, tgt=, overall=, db=, tgt=, overall=, db=, tgt=, overall=, db= ]	837.622	4.985	hilic+	C48 H89 N O8 P	34	838.633				LMGP01011638	75918	(860.6142, 34641.59)(861.6178, 17617.86)(838.6286, 78733.78)(839.6326, 33915.92)
(Z)-N-(2-hydroxyethyl)hexadec-7-enamide	0.71985	DOWN	0.0029817	(Z)-N-(2-hydroxyethyl)hexadec-7-enamide [ C18 H35 N O2, tgt=, overall=79.75, db=79.75, CAS ID=, METLIN ID=3715, tgt=, overall=297.2668, db=297.2668, tgt=, overall=, db=, tgt=, overall=, db=, tgt=, overall=, db= ]	297.266	3.691	hilic+	C18 H35 N O2	34	297.267					3715	(298.2733, 8073.98)(299.2759, 1913.65)
Kinobscurinone	1.6297	UP	0.0030116	Kinobscurinone [ C18 H10 O5, tgt=, overall=63.38, db=63.38, CAS ID=, KEGG ID=C12391, METLIN ID=63769, tgt=, overall=306.0528, db=306.0528, tgt=, overall=, db=, tgt=, overall=, db=, tgt=, overall=, db= ]	306.055	2.885	hilic-	C18 H10 O5	35	306.053			C12391		63769	(305.0479, 28192.57)(306.0506, 3852.32)(351.0526, 79.39)
Diphenylmethylphosphine	0.78192	DOWN	0.0031876	Diphenylmethylphosphine [ C13 H13 P, tgt=, overall=71.98, db=71.98, CAS ID=1486-28-8, METLIN ID=518, tgt=, overall=200.0755, db=200.0755, tgt=, overall=, db=, tgt=, overall=, db=, tgt=, overall=, db= ]	246.083	6.595	hilic-	C13 H13 P	35	200.076	1486-28-8				518	(245.0745, 16867.13)(246.0774, 1355.73)
PE(P-16:0/22:6(4Z,7Z,10Z,12E,16Z,19Z)(14OH))	0.66048	DOWN	0.0033179	PE(P-16:0/22:6(4Z,7Z,10Z,12E,16Z,19Z)(14OH)) [ C43 H74 N O8 P, tgt=, overall=63.70, db=63.70, Lipid ID=LMGP20020014, METLIN ID=82395, tgt=, overall=763.5152, db=763.5152, tgt=, overall=, db=, tgt=, overall=, db=, tgt=, overall=, db= ]	780.543	6.304	hilic+	C43 H74 N O8 P	33	763.515				LMGP20020014	82395	(781.5515, 12755.93)(782.5569, 7464.8)(783.5489, 3638.79)(784.569, 1798.04)
Secbumeton	1.6041	UP	0.0033598	Secbumeton [ C10 H19 N5 O, tgt=, overall=82.19, db=82.19, CAS ID=26259-45-0, KEGG ID=C19106, METLIN ID=72848, tgt=, overall=225.1590, db=225.1590, tgt=, overall=, db=, tgt=, overall=, db=, tgt=, overall=, db= ]	247.141	7.698	hilic+	C10 H19 N5 O	34	225.159	26259-45-0		C19106		72848	(248.149, 12184.52)(249.1525, 1664.67)
Tos-Ph-CH2Cl	13.469	UP	0.0033979	Tos-Ph-CH2Cl [ C14 H13 Cl O2 S, tgt=, overall=57.49, db=57.49, KEGG ID=C01964, METLIN ID=65688, tgt=, overall=280.0325, db=280.0325, tgt=, overall=, db=, tgt=, overall=, db=, tgt=, overall=, db= ]	326.039	2.93	hilic-	C14 H13 Cl O2 S	26	280.033			C01964		65688	(325.0314, 6467.12)(326.0336, 2295.83)
N,N-Dihydroxy-L-tryptophan	1.6329	UP	0.0034041	N,N-Dihydroxy-L-tryptophan [ C11 H12 N2 O4, tgt=, overall=86.95, db=86.95, KEGG ID=C19717, METLIN ID=73315, tgt=, overall=236.0797, db=236.0797, tgt=, overall=, db=, tgt=, overall=, db=, tgt=, overall=, db= ]	236.079	3.384	C18-	C11 H12 N2 O4	27	236.08			C19717		73315	(235.0724, 13253.8)(236.0755, 1781.75)
(R)-(+)-2-Pyrrolidone-5-carboxylic acid Esi-7.0249977	0.77767	DOWN	0.0035397	(R)-(+)-2-Pyrrolidone-5-carboxylic acid [ C5 H7 N O3, tgt=, overall=81.67, db=81.67, CAS ID=4042-36-8, KEGG ID=C02237, METLIN ID=63632, HMP ID=HMDB00805, tgt=, overall=129.0426, db=129.0426, tgt=, overall=, db=, tgt=, overall=, db=, tgt=, overall=, db= ]	129.043	7.025	hilic-	C5 H7 N O3	35	129.043	4042-36-8	HMDB00805	C02237		63632	(257.075, 342.3)(303.0818, 462.89)(128.0359, 11495.96)(129.0371, 865.22)(174.0423, 249.5)
Mycolipenic acid (C25)	1.4517	UP	0.0035488	Mycolipenic acid (C25) [ C25 H48 O2, tgt=, overall=77.84, db=77.84, Lipid ID=LMFA01020336, METLIN ID=73748, tgt=, overall=380.3654, db=380.3654, tgt=, overall=, db=, tgt=, overall=, db=, tgt=, overall=, db= ]	380.363	1.126	hilic+	C25 H48 O2	34	380.365				LMFA01020336	73748	(403.356, 34217.17)(404.3589, 10086.18)(381.3658, 1791.96)(382.3683, 927.12)
PG(O-16:0/22:6(4Z,7Z,10Z,13Z,16Z,19Z))	1.2435	UP	0.0035808	PG(O-16:0/22:6(4Z,7Z,10Z,13Z,16Z,19Z)) [ C44 H77 O9 P, tgt=, overall=60.70, db=60.70, Lipid ID=LMGP04020088, METLIN ID=79899, tgt=, overall=780.5305, db=780.5305, tgt=, overall=, db=, tgt=, overall=, db=, tgt=, overall=, db= ]	780.533	1.251	hilic+	C44 H77 O9 P	34	780.53				LMGP04020088	79899	(803.5218, 39838.73)(804.5254, 20139.45)(781.537, 6697.85)(782.5409, 3213.24)
24-Nor-5beta-chol-22-ene-3alpha,7alpha,12alpha-triol	1.3656	UP	0.0035895	24-Nor-5beta-chol-22-ene-3alpha,7alpha,12alpha-triol [ C23 H38 O3, tgt=, overall=64.38, db=64.38, Lipid ID=LMST04060012, METLIN ID=84912, tgt=, overall=362.2821, db=362.2821, tgt=, overall=, db=, tgt=, overall=, db=, tgt=, overall=, db= ]	362.284	3.063	hilic+	C23 H38 O3	34	362.282				LMST04060012	84912	(385.2728, 4259.26)(386.2764, 1515.12)(363.2892, 1056.47)
PC(12:0/17:2(9Z,12Z)) Esi+4.725	0.83352	DOWN	0.0035895	PC(12:0/17:2(9Z,12Z)) [ C37 H71 N O8 P, tgt=, overall=45.26, db=45.26, Lipid ID=LMGP01011322, METLIN ID=75602, tgt=, overall=688.4917, db=688.4917, tgt=, overall=, db=, tgt=, overall=, db=, tgt=, overall=, db= ]	687.486	4.725	hilic+	C37 H71 N O8 P	33	688.492				LMGP01011322	75602	(710.4759, 809.52)(711.4871, 494.27)(688.4925, 5230.68)
PC(12:0/20:4(5Z,8Z,11Z,14Z))	0.82831	DOWN	0.0035895	PC(12:0/20:4(5Z,8Z,11Z,14Z)) [ C40 H73 N O8 P, tgt=, overall=61.59, db=61.59, Lipid ID=LMGP01011332, METLIN ID=75612, tgt=, overall=726.5074, db=726.5074, tgt=, overall=, db=, tgt=, overall=, db=, tgt=, overall=, db= ]	725.498	5.469	hilic+	C40 H73 N O8 P	34	726.507				LMGP01011332	75612	(726.5045, 32598.44)(727.5084, 15731.39)(743.5458, 8588.94)
10-oxo-nonadecanoic acid Esi+1.0720001	0.82509	DOWN	0.0037247	10-oxo-nonadecanoic acid [ C19 H36 O3, tgt=, overall=79.71, db=79.71, Lipid ID=LMFA01060128, METLIN ID=74766, tgt=, overall=312.2664, db=312.2664, tgt=, overall=, db=, tgt=, overall=, db=, tgt=, overall=, db= ]	312.265	1.072	hilic+	C19 H36 O3	34	312.266				LMFA01060128	74766	(335.2562, 1522.7)(647.5043, 1219.42)(313.2727, 7829.79)(314.2748, 2205.26)(315.2737, 356.65)(330.2981, 199.1)
Myrtucommulone A	1.4984	UP	0.0037489	Myrtucommulone A [ C38 H52 O10, tgt=, overall=52.50, db=52.50, Lipid ID=LMPK13070001, METLIN ID=53230, tgt=, overall=668.3560, db=668.3560, tgt=, overall=, db=, tgt=, overall=, db=, tgt=, overall=, db= ]	668.353	11.098	C18-	C38 H52 O10	27	668.356				LMPK13070001	53230	(667.3459, 4456.15)(668.3519, 1840.27)(669.3411, 1031.02)
(S)-ATPA	0.65267	DOWN	0.0038545	(S)-ATPA [ C10 H16 N2 O4, tgt=, overall=86.96, db=86.96, KEGG ID=C13733, METLIN ID=69667, tgt=, overall=228.1110, db=228.1110, tgt=, overall=, db=, tgt=, overall=, db=, tgt=, overall=, db= ]	228.11	8.113	hilic+	C10 H16 N2 O4	34	228.111			C13733		69667	(229.1182, 18251.32)(230.1216, 2192.63)(246.1438, 513.2)
PC(13:0/22:1(11Z))	1.2184	UP	0.003885	PC(13:0/22:1(11Z)) [ C43 H85 N O8 P, tgt=, overall=93.33, db=93.33, Lipid ID=LMGP01011359, METLIN ID=75639, tgt=, overall=774.6013, db=774.6013, tgt=, overall=, db=, tgt=, overall=, db=, tgt=, overall=, db= ]	773.591	5.074	hilic+	C43 H85 N O8 P	34	774.601				LMGP01011359	75639	(796.5565, 3525.45)(774.6005, 115833.72)(775.6037, 51419.1)(776.603, 16778.1)(777.6008, 4658.94)
SM(d18:2/24:1)	0.61485	DOWN	0.0038951	SM(d18:2/24:1) [ C47 H92 N2 O6 P, tgt=, overall=65.77, db=65.77, Lipid ID=LMSP03010080, METLIN ID=83780, tgt=, overall=811.6693, db=811.6693, tgt=, overall=, db=, tgt=, overall=, db=, tgt=, overall=, db= ]	810.659	6.13	hilic+	C47 H92 N2 O6 P	34	811.669				LMSP03010080	83780	(833.6504, 152926.05)(834.6539, 84263.8)(1644.3073, 851.64)(1645.3091, 929.2)(811.6686, 1138643.8)(812.6721, 570357.7)
2-Amino-3-methyl-1-butanol	1.5756	UP	0.0039662	2-Amino-3-methyl-1-butanol [ C5 H13 N O, tgt=, overall=99.71, db=99.71, CAS ID=473-75-6, METLIN ID=44703, tgt=, overall=103.0997, db=103.0997, tgt=, overall=0.391, db=0.391, tgt=, overall=, db=, tgt=, overall=, db= ]	103.1	5.969	hilic+	C5 H13 N O	34	0.391	473-75-6				44703	(104.1071, 1488485.9)(105.1105, 82710.15)(106.1109, 5906.17)
9,12-dioxo-dodecanoic acid	0.79514	DOWN	0.0039662	9,12-dioxo-dodecanoic acid [ C12 H20 O4, tgt=, overall=86.53, db=86.53, Lipid ID=LMFA01060092, METLIN ID=74730, tgt=, overall=228.1362, db=228.1362, tgt=, overall=, db=, tgt=, overall=, db=, tgt=, overall=, db= ]	245.162	6.756	hilic+	C12 H20 O4	34	228.136				LMFA01060092	74730	(246.1698, 34629.75)(247.1735, 4857.89)
PE(18:2(9Z,12Z)/17:0)	0.90556	DOWN	0.0039662	PE(18:2(9Z,12Z)/17:0) [ C40 H76 N O8 P, tgt=, overall=62.68, db=62.68, Lipid ID=LMGP02010660, METLIN ID=76895, tgt=, overall=729.5309, db=729.5309, tgt=, overall=, db=, tgt=, overall=, db=, tgt=, overall=, db= ]	751.513	5.446	hilic+	C40 H76 N O8 P	34	729.531				LMGP02010660	76895	(752.5202, 29816.89)(753.5247, 16504.18)
PG(18:2(9Z,12Z)/22:6(4Z,7Z,10Z,13Z,16Z,19Z))	1.2433	UP	0.0039984	PG(18:2(9Z,12Z)/22:6(4Z,7Z,10Z,13Z,16Z,19Z)) [ C46 H75 O10 P, tgt=, overall=63.92, db=63.92, Lipid ID=LMGP04010045, METLIN ID=78870, tgt=, overall=818.5098, db=818.5098, tgt=, overall=, db=, tgt=, overall=, db=, tgt=, overall=, db= ]	818.511	1.256	hilic+	C46 H75 O10 P	34	818.51				LMGP04010045	78870	(841.5067, 2879.12)(842.5086, 1007.36)(819.5164, 6195.85)(820.5194, 3213.34)
N8-Acetylspermidine	1.4433	UP	0.0041544	N8-Acetylspermidine [ C9 H21 N3 O, tgt=, overall=87.18, db=87.18, CAS ID=34450-15-2, KEGG ID=C01029, METLIN ID=24072, tgt=, overall=187.1685, db=187.1685, tgt=, overall=, db=, tgt=, overall=, db=, tgt=, overall=, db= ]	187.168	8.929	hilic+	C9 H21 N3 O	34	187.168	34450-15-2		C01029		24072	(188.1757, 14731.18)(189.1782, 1449.73)
3-beta-D-Glucopyranuronosyloxy-5-methylisoxazole Esi-1.5219996	0.66566	DOWN	0.0041753	3-beta-D-Glucopyranuronosyloxy-5-methylisoxazole [ C10 H13 N O8, tgt=, overall=84.07, db=84.07, KEGG ID=C11107, METLIN ID=68848, tgt=, overall=275.0641, db=275.0641, tgt=, overall=, db=, tgt=, overall=, db=, tgt=, overall=, db= ]	321.069	1.522	C18-	C10 H13 N O8	27	275.064			C11107		68848	(320.0621, 10736.31)(321.0651, 1523.3)
Adenosine 2',5'-bisphosphate	0.67745	DOWN	0.004222	Adenosine 2',5'-bisphosphate [ C10 H15 N5 O10 P2, tgt=, overall=84.19, db=84.19, CAS ID=3805-37-6, KEGG ID=C03850, METLIN ID=66062, tgt=, overall=427.0294, db=427.0294, tgt=, overall=, db=, tgt=, overall=, db=, tgt=, overall=, db= ]	427.029	1.032	C18-	C10 H15 N5 O10 P2	27	427.029	3805-37-6		C03850		66062	(426.0217, 5748.67)(427.0238, 688.1)
carbinoxamine	6.6923	UP	0.0043962	carbinoxamine [ C16 H19 Cl N2 O, tgt=, overall=41.75, db=41.75, CAS ID=486-16-8, KEGG ID=C06871, METLIN ID=3993, tgt=, overall=290.1186, db=290.1186, tgt=, overall=, db=, tgt=, overall=, db=, tgt=, overall=, db= ]	290.118	1.173	hilic+	C16 H19 Cl N2 O	34	290.119	486-16-8		C06871		3993	(603.2238, 1091.09)(291.1257, 8718.95)(292.1359, 2871.65)(598.2969, 262.35)
DG(22:6(4Z,7Z,10Z,13Z,16Z,19Z)/18:2(9Z,12Z)/0:0)	1.2439	UP	0.0047744	DG(22:6(4Z,7Z,10Z,13Z,16Z,19Z)/18:2(9Z,12Z)/0:0) [ C43 H68 O5, tgt=, overall=63.10, db=63.10, METLIN ID=59231, HMP ID=HMDB07770, tgt=, overall=664.5067, db=664.5067, tgt=, overall=, db=, tgt=, overall=, db=, tgt=, overall=, db= ]	664.506	1.04	hilic+	C43 H68 O5	34	664.507		HMDB07770			59231	(687.4851, 358.81)(666.5245, 2917.16)(682.5407, 4805.95)(683.5429, 2736.65)
Cer(d18:2/14:0)	1.1024	UP	0.0049406	Cer(d18:2/14:0) [ C32 H61 N O3, tgt=, overall=77.51, db=77.51, Lipid ID=LMSP02010022, METLIN ID=83721, tgt=, overall=507.4651, db=507.4651, tgt=, overall=, db=, tgt=, overall=, db=, tgt=, overall=, db= ]	507.464	1.143	hilic+	C32 H61 N O3	32	507.465				LMSP02010022	83721	(530.436, 19167.15)(508.4718, 27295.89)(509.4751, 9395.54)
PE(18:2(9Z,12Z)/17:0) Esi+5.147999	0.8765	DOWN	0.0050066	PE(18:2(9Z,12Z)/17:0) [ C40 H76 N O8 P, tgt=, overall=64.12, db=64.12, Lipid ID=LMGP02010660, METLIN ID=76895, tgt=, overall=729.5309, db=729.5309, tgt=, overall=, db=, tgt=, overall=, db=, tgt=, overall=, db= ]	751.514	5.148	hilic+	C40 H76 N O8 P	34	729.531				LMGP02010660	76895	(752.5203, 25109.82)(753.524, 13544.5)
PC(13:0/20:4(5Z,8Z,11Z,14Z))	0.67049	DOWN	0.0050175	PC(13:0/20:4(5Z,8Z,11Z,14Z)) [ C41 H75 N O8 P, tgt=, overall=68.65, db=68.65, Lipid ID=LMGP01011356, METLIN ID=75636, tgt=, overall=740.5230, db=740.5230, tgt=, overall=, db=, tgt=, overall=, db=, tgt=, overall=, db= ]	739.519	4.083	hilic+	C41 H75 N O8 P	34	740.523				LMGP01011356	75636	(762.5193, 13607.12)(763.5227, 6573.37)(740.5221, 32056.49)(741.5253, 14344.88)(1480.0387, 256.68)(1481.0404, 227.27)
6-methyltetrahydropterin	1.5494	UP	0.0051957	6-methyltetrahydropterin [ C7 H11 N5 O, tgt=, overall=95.92, db=95.92, CAS ID=942-41-6, METLIN ID=6572, HMP ID=HMDB02249, tgt=, overall=181.0964, db=181.0964, tgt=, overall=, db=, tgt=, overall=, db=, tgt=, overall=, db= ]	181.096	2.721	hilic+	C7 H11 N5 O	34	181.096	942-41-6	HMDB02249			6572	(182.1036, 20820.96)(183.1054, 2567.35)(184.1013, 339.74)(380.2281, 702.22)(363.2059, 167.76)
Herbacetin 8,4'-dixyloside	0.17265	DOWN	0.0052136	Herbacetin 8,4'-dixyloside [ C25 H26 O15, tgt=, overall=71.46, db=71.46, Lipid ID=LMPK12113130, METLIN ID=51542, tgt=, overall=566.1272, db=566.1272, tgt=, overall=, db=, tgt=, overall=, db=, tgt=, overall=, db= ]	583.151	6.545	hilic+	C25 H26 O15	34	566.127				LMPK12113130	51542	(584.1584, 4032.38)(585.1617, 898.4)(586.1587, 403.23)
N-Acetyl-DL-methionine	0.57268	DOWN	0.0052479	N-Acetyl-DL-methionine [ C7 H13 N O3 S, tgt=, overall=98.57, db=98.57, CAS ID=1115-47-5, METLIN ID=62466, HMP ID=HMDB11745, tgt=, overall=191.0616, db=191.0616, tgt=, overall=, db=, tgt=, overall=, db=, tgt=, overall=, db= ]	191.062	3.69	hilic-	C7 H13 N O3 S	35	191.062	1115-47-5	HMDB11745			62466	(190.0546, 10453.79)(191.0573, 1082.26)(192.0507, 520.86)
PE(20:0/18:1(9Z))	1.2316	UP	0.0053663	PE(20:0/18:1(9Z)) [ C43 H84 N O8 P, tgt=, overall=93.78, db=93.78, Lipid ID=LMGP02010135, METLIN ID=40533, tgt=, overall=773.5935, db=773.5935, tgt=, overall=, db=, tgt=, overall=, db=, tgt=, overall=, db= ]	773.592	5.355	hilic+	C43 H84 N O8 P	34	773.593				LMGP02010135	40533	(774.6005, 150495.2)(775.6036, 66983.24)(776.604, 22562.91)(777.6024, 6671.44)(778.6044, 697.66)
Elatine	0.81282	DOWN	0.0055256	Elatine [ C38 H50 N2 O10, tgt=, overall=76.31, db=76.31, CAS ID=26000-16-8, KEGG ID=C08681, METLIN ID=67115, tgt=, overall=694.3465, db=694.3465, tgt=, overall=, db=, tgt=, overall=, db=, tgt=, overall=, db= ]	694.35	1.055	hilic+	C38 H50 N2 O10	34	694.346	26000-16-8		C08681		67115	(695.3582, 3699.32)(696.3605, 1644.54)(697.3633, 603.04)
PG(O-16:0/18:4(6Z,9Z,12Z,15Z))	0.89375	DOWN	0.0057877	PG(O-16:0/18:4(6Z,9Z,12Z,15Z)) [ C40 H73 O9 P, tgt=, overall=57.03, db=57.03, Lipid ID=LMGP04020010, METLIN ID=79821, tgt=, overall=728.4992, db=728.4992, tgt=, overall=, db=, tgt=, overall=, db=, tgt=, overall=, db= ]	728.503	1.251	hilic+	C40 H73 O9 P	33	728.499				LMGP04020010	79821	(751.516, 2170.9)(729.5057, 6205.1)(730.5135, 3361.06)(746.5075, 859.15)(747.5079, 534.28)
SM(d16:1/18:0)	0.74172	DOWN	0.0058995	SM(d16:1/18:0) [ C39 H80 N2 O6 P, tgt=, overall=99.50, db=99.50, Lipid ID=LMSP03010042, METLIN ID=83743, tgt=, overall=703.5754, db=703.5754, tgt=, overall=, db=, tgt=, overall=, db=, tgt=, overall=, db= ]	702.567	6.303	hilic+	C39 H80 N2 O6 P	34	703.575				LMSP03010042	83743	(725.5568, 191487.72)(726.5601, 82949.68)(727.563, 20043.87)(728.5662, 4016.87)(1428.1201, 1018.13)(1429.1251, 789.32)(1430.1244, 484.58)(1431.1353, 100.57)(1432.1469, 71.32)(1433.17, 76.32)(703.5747, 1091979.6)(704.5782, 460924.03)(705.5818, 110504.45)(706.585, 21210.88)(707.587, 3152.58)(708.5859, 521.97)(1406.143, 304.85)(1407.1436, 189.54)
DG(22:6(4Z,7Z,10Z,13Z,16Z,19Z)/16:0/0:0)	1.1954	UP	0.0062764	DG(22:6(4Z,7Z,10Z,13Z,16Z,19Z)/16:0/0:0) [ C41 H68 O5, tgt=, overall=69.23, db=69.23, METLIN ID=59226, HMP ID=HMDB07765, tgt=, overall=640.5067, db=640.5067, tgt=, overall=, db=, tgt=, overall=, db=, tgt=, overall=, db= ]	640.506	1.038	hilic+	C41 H68 O5	34	640.507		HMDB07765			59226	(642.5392, 4673.81)(658.5401, 45039.76)(659.5428, 20151.69)
MID58090:O-b-D-Gal-(1-3)-O-[O-b-D-Gal-(1-4)-2-(acetylamino)-2-deoxy-b-D-Glc-(1-6)]-2-(acetylamino	1.3289	UP	0.0062909	MID58090:O-b-D-Gal-(1-3)-O-[O-b-D-Gal-(1-4)-2-(acetylamino)-2-deoxy-b-D-Glc-(1-6)]-2-(acetylamino [ C28 H48 N2 O21, tgt=, overall=99.48, db=99.48, CAS ID=90393-60-5, METLIN ID=58090, HMP ID=HMDB02067, tgt=, overall=748.2750, db=748.2750, tgt=, overall=, db=, tgt=, overall=, db=, tgt=, overall=, db= ]	748.275	7.291	hilic+	C28 H48 N2 O21	34	748.275	90393-60-5	HMDB02067			58090	(771.2637, 9233.2)(772.2671, 3008.92)(773.2693, 860.2)(774.2707, 98.23)(749.2814, 2410.99)(750.2849, 694.08)(751.2799, 32.73)
DG(22:2(13Z,16Z)/14:1(9Z)/0:0)	1.2068	UP	0.0064529	DG(22:2(13Z,16Z)/14:1(9Z)/0:0) [ C39 H70 O5, tgt=, overall=70.48, db=70.48, METLIN ID=59117, HMP ID=HMDB07647, tgt=, overall=618.5223, db=618.5223, tgt=, overall=, db=, tgt=, overall=, db=, tgt=, overall=, db= ]	618.522	1.039	hilic+	C39 H70 O5	34	618.522		HMDB07647			59117	(641.5128, 4245.94)(642.5351, 5688.9)(619.5247, 1678.54)(620.5247, 1286.83)(636.5558, 163494.23)(637.5585, 70932.27)
PC(20:2(11Z,14Z)/22:4(7Z,10Z,13Z,16Z)) Esi+4.9709983	1.1054	UP	0.0064668	PC(20:2(11Z,14Z)/22:4(7Z,10Z,13Z,16Z)) [ C50 H89 N O8 P, tgt=, overall=56.69, db=56.69, Lipid ID=LMGP01011864, METLIN ID=76144, tgt=, overall=862.6326, db=862.6326, tgt=, overall=, db=, tgt=, overall=, db=, tgt=, overall=, db= ]	861.621	4.971	hilic+	C50 H89 N O8 P	34	862.633				LMGP01011864	76144	(884.6125, 5292.34)(885.6161, 2739.94)(862.629, 30165.76)(863.6329, 15109.9)
1-tetradecanoyl-2-hexadecanoyl-sn-glycero-3-phosphosulfocholine	0.9004	DOWN	0.0070384	1-tetradecanoyl-2-hexadecanoyl-sn-glycero-3-phosphosulfocholine [ C37 H74 O8 P S, tgt=, overall=89.93, db=89.93, Lipid ID=LMGP00000052, METLIN ID=46672, tgt=, overall=709.4842, db=709.4842, tgt=, overall=, db=, tgt=, overall=, db=, tgt=, overall=, db= ]	726.51	5.762	hilic+	C37 H74 O8 P S	34	709.484				LMGP00000052	46672	(727.5158, 19259.09)(728.5181, 8277.37)(729.5175, 3211.92)(730.5221, 1107.42)
PG(18:1(9Z)/22:6(4Z,7Z,10Z,13Z,16Z,19Z)) Esi+3.0640008	1.3423	UP	0.0071309	PG(18:1(9Z)/22:6(4Z,7Z,10Z,13Z,16Z,19Z)) [ C46 H77 O10 P, tgt=, overall=67.30, db=67.30, Lipid ID=LMGP04010043, METLIN ID=78868, tgt=, overall=820.5254, db=820.5254, tgt=, overall=, db=, tgt=, overall=, db=, tgt=, overall=, db= ]	820.524	3.064	hilic+	C46 H77 O10 P	34	820.525				LMGP04010043	78868	(843.5131, 2572.39)(844.5163, 1311.03)(845.527, 1227.42)(821.5296, 3563.76)(822.5341, 1826.37)(838.5569, 7732.55)(839.56, 3975.5)(840.5686, 3018.32)
Thr-Tyr-OH	4.3074	UP	0.0072101	Thr-Tyr-OH [ C19 H20 N2 O8, tgt=, overall=56.08, db=56.08, METLIN ID=65168, tgt=, overall=404.1220, db=404.1220, tgt=, overall=, db=, tgt=, overall=, db=, tgt=, overall=, db= ]	404.121	2.785	hilic+	C19 H20 N2 O8	34	404.122					65168	(427.1077, 1410.18)(428.1107, 223.85)(405.1316, 2273.58)(406.1313, 289.59)
2-Amino-3,7-dideoxy-D-threo-hept-6-ulosonic acid	1.2423	UP	0.0072512	2-Amino-3,7-dideoxy-D-threo-hept-6-ulosonic acid [ C7 H13 N O5, tgt=, overall=87.27, db=87.27, CAS ID=, KEGG ID=C16850, METLIN ID=63567, tgt=, overall=191.0794, db=191.0794, tgt=, overall=, db=, tgt=, overall=, db=, tgt=, overall=, db= ]	191.079	5.389	hilic-	C7 H13 N O5	35	191.079			C16850		63567	(190.0721, 6204.92)(191.0755, 502.22)
Isoglutamate	0.70146	DOWN	0.0072512	Isoglutamate [ C5 H9 N O4, tgt=, overall=74.78, db=74.78, KEGG ID=C05574, METLIN ID=66322, tgt=, overall=147.0532, db=147.0532, tgt=, overall=, db=, tgt=, overall=, db=, tgt=, overall=, db= ]	147.054	5.756	hilic-	C5 H9 N O4	35	147.053			C05574		66322	(293.1011, 161.69)(339.1166, 182.58)(146.0459, 9521.05)(147.0472, 1038.59)
N-Oleoyl-D-erythro-Sphingosine (C18:1 Ceramide)	1.2316	UP	0.0073043	N-Oleoyl-D-erythro-Sphingosine (C18:1 Ceramide) [ C35 H67 N O3, tgt=, overall=70.86, db=70.86, CAS ID=352518-73-1, METLIN ID=34539, tgt=, overall=549.5121, db=549.5121, tgt=, overall=13.540, db=13.540, tgt=, overall=, db=, tgt=, overall=, db= ]	549.511	1.13	hilic+	C35 H67 N O3	34	13.54	352518-73-1				34539	(550.5189, 10062.55)(551.5204, 4008.24)
1-Amino-1-deoxy-scyllo-inositol 4-phosphate	1.9968	UP	0.0074713	1-Amino-1-deoxy-scyllo-inositol 4-phosphate [ C6 H14 N O8 P, tgt=, overall=66.44, db=66.44, CAS ID=, KEGG ID=C01283, METLIN ID=64553, tgt=, overall=259.0457, db=259.0457, tgt=, overall=, db=, tgt=, overall=, db=, tgt=, overall=, db= ]	319.067	7.244	hilic-	C6 H14 N O8 P	35	259.046			C01283		64553	(318.0593, 9857.28)(319.0586, 1504.56)
Vaccenyl carnitine	1.5831	UP	0.0077029	Vaccenyl carnitine [ C25 H47 N O4, tgt=, overall=80.77, db=80.77, METLIN ID=58401, HMP ID=HMDB06351, tgt=, overall=425.3505, db=425.3505, tgt=, overall=, db=, tgt=, overall=, db=, tgt=, overall=, db= ]	425.35	5.544	hilic+	C25 H47 N O4	34	425.351		HMDB06351			58401	(426.3569, 12096.84)(427.3607, 3271.36)
Noladin Ether	1.1527	UP	0.0077111	Noladin Ether [ C23 H40 O3, tgt=, overall=75.80, db=75.80, Lipid ID=LMGL01010029, METLIN ID=75560, tgt=, overall=364.2977, db=364.2977, tgt=, overall=, db=, tgt=, overall=, db=, tgt=, overall=, db= ]	364.298	1.25	hilic+	C23 H40 O3	34	364.298				LMGL01010029	75560	(387.2886, 22126.2)(388.2907, 6084.36)(751.5925, 141.47)(365.3041, 14150.87)(366.3008, 4739.55)(382.3177, 1489.79)(729.6005, 3035.94)
SM(d18:0/16:0)	1.3101	UP	0.0077601	SM(d18:0/16:0) [ C39 H82 N2 O6 P, tgt=, overall=98.71, db=98.71, Lipid ID=LMSP03010004, METLIN ID=41587, tgt=, overall=705.5911, db=705.5911, tgt=, overall=, db=, tgt=, overall=, db=, tgt=, overall=, db= ]	704.582	6.203	hilic+	C39 H82 N2 O6 P	34	705.591				LMSP03010004	41587	(727.5729, 75363.67)(728.5766, 31011.92)(705.59, 133437.56)(706.5931, 55211.92)(707.5957, 13646.34)(708.5993, 2272.1)(709.6017, 324.95)
PC(13:0/18:3(6Z,9Z,12Z))	0.70192	DOWN	0.0078822	PC(13:0/18:3(6Z,9Z,12Z)) [ C39 H73 N O8 P, tgt=, overall=69.04, db=69.04, Lipid ID=LMGP01011349, METLIN ID=75629, tgt=, overall=714.5074, db=714.5074, tgt=, overall=, db=, tgt=, overall=, db=, tgt=, overall=, db= ]	713.507	4.131	hilic+	C39 H73 N O8 P	34	714.507				LMGP01011349	75629	(736.5104, 4793.44)(737.5129, 2144.17)(714.5076, 7720.62)(715.5113, 3337.35)
PG(O-16:0/22:6(4Z,7Z,10Z,13Z,16Z,19Z)) Esi+3.0719993	1.3297	UP	0.0080802	PG(O-16:0/22:6(4Z,7Z,10Z,13Z,16Z,19Z)) [ C44 H77 O9 P, tgt=, overall=65.48, db=65.48, Lipid ID=LMGP04020088, METLIN ID=79899, tgt=, overall=780.5305, db=780.5305, tgt=, overall=, db=, tgt=, overall=, db=, tgt=, overall=, db= ]	802.514	3.072	hilic+	C44 H77 O9 P	34	780.53				LMGP04020088	79899	(803.5204, 3674.13)(804.524, 1820.85)
Cer(d18:1/18:1(11Z))	1.3184	UP	0.0091439	Cer(d18:1/18:1(11Z)) [ C36 H69 N O3, tgt=, overall=74.45, db=74.45, METLIN ID=62477, HMP ID=HMDB11774, tgt=, overall=563.5277, db=563.5277, tgt=, overall=, db=, tgt=, overall=, db=, tgt=, overall=, db= ]	563.527	1.129	hilic+	C36 H69 N O3	30	563.528		HMDB11774			62477	(586.4985, 222.19)(587.5287, 1622.77)(564.5346, 77369.62)(565.5377, 30397.55)(581.5511, 1354.41)
Euchretin A	9121.9	UP	0.0091439	Euchretin A [ C30 H30 O7, tgt=, overall=76.51, db=76.51, Lipid ID=LMPK12160011, METLIN ID=53190, tgt=, overall=502.1992, db=502.1992, tgt=, overall=, db=, tgt=, overall=, db=, tgt=, overall=, db= ]	502.199	1.101	hilic+	C30 H30 O7	34	502.199				LMPK12160011	53190	(503.2065, 1595.63)(504.2099, 557.24)
Rhodojaponin IV	8761	UP	0.0091439	Rhodojaponin IV [ C24 H38 O8, tgt=, overall=54.09, db=54.09, CAS ID=30460-34-5, KEGG ID=C09180, METLIN ID=67493, tgt=, overall=454.2567, db=454.2567, tgt=, overall=, db=, tgt=, overall=, db=, tgt=, overall=, db= ]	471.28	7.381	hilic+	C24 H38 O8	34	454.257	30460-34-5		C09180		67493	(472.2874, 1941.2)(473.2923, 709.43)
Val Ala Arg	10920	UP	0.0091439	Val Ala Arg [ C14 H28 N6 O4, tgt=, overall=67.26, db=67.26, METLIN ID=16710, tgt=, overall=344.2172, db=344.2172, tgt=, overall=, db=, tgt=, overall=, db=, tgt=, overall=, db= ]	344.217	8.84	hilic+	C14 H28 N6 O4	34	344.217					16710	(345.2245, 2568.94)(346.2263, 756.9)
N-(2'-(4-benzenesulfonamide)-ethyl) arachidonoyl amine	0.78461	DOWN	0.0093188	N-(2'-(4-benzenesulfonamide)-ethyl) arachidonoyl amine [ C28 H42 N2 O3 S, tgt=, overall=90.83, db=90.83, Lipid ID=LMFA08020053, METLIN ID=36721, tgt=, overall=486.2916, db=486.2916, tgt=, overall=, db=, tgt=, overall=, db=, tgt=, overall=, db= ]	486.29	1.113	hilic+	C28 H42 N2 O3 S	34	486.292				LMFA08020053	36721	(509.2796, 720.91)(487.2968, 23284.49)(488.3007, 7574.86)(489.3053, 1598.0)(504.3239, 175510.88)(505.3271, 57321.19)(506.3293, 11108.75)(507.3337, 1574.59)(973.5871, 1113.49)(974.5914, 802.01)(975.6055, 450.93)
PS(13:0/12:0) Esi-11.981998	4.5057	UP	0.0096964	PS(13:0/12:0) [ C31 H60 N O10 P, tgt=, overall=60.71, db=60.71, Lipid ID=LMGP03010068, METLIN ID=77732, tgt=, overall=637.3955, db=637.3955, tgt=, overall=, db=, tgt=, overall=, db=, tgt=, overall=, db= ]	637.391	11.982	C18-	C31 H60 N O10 P	21	637.395				LMGP03010068	77732	(636.3849, 9823.02)(637.3886, 3556.92)(696.4012, 1950.21)
DG(O-16:0/18:1(9Z))	8.7207e-05	DOWN	0.009783	DG(O-16:0/18:1(9Z)) [ C37 H72 O4, tgt=, overall=71.30, db=71.30, Lipid ID=LMGL02020001, CAS ID=, KEGG ID=C13862, METLIN ID=4696, tgt=, overall=580.5431, db=580.5431, tgt=, overall=, db=, tgt=, overall=, db=, tgt=, overall=, db= ]	602.525	3.742	hilic+	C37 H72 O4	34	580.543			C13862	LMGL02020001	4696	(603.5326, 2126.47)(604.5374, 875.17)
PC(O-16:0/20:1(11Z))	0.31999	DOWN	0.009783	PC(O-16:0/20:1(11Z)) [ C44 H89 N O7 P, tgt=, overall=58.17, db=58.17, Lipid ID=LMGP01020187, METLIN ID=76418, tgt=, overall=774.6377, db=774.6377, tgt=, overall=, db=, tgt=, overall=, db=, tgt=, overall=, db= ]	791.658	1.25	hilic+	C44 H89 N O7 P	34	774.638				LMGP01020187	76418	(792.6691, 3744.9)(793.6719, 1949.83)
(R)-Malate Esi-0.8829998	1.7293	UP	0.009971	(R)-Malate [ C4 H6 O5, tgt=, overall=46.50, db=46.50, CAS ID=636-61-3, KEGG ID=C00497, METLIN ID=63263, tgt=, overall=134.0215, db=134.0215, tgt=, overall=, db=, tgt=, overall=, db=, tgt=, overall=, db= ]	134.02	0.883	C18-	C4 H6 O5	36	134.022	636-61-3		C00497		63263	(267.0717, 3072.82)(268.0752, 514.71)(168.9905, 96034.44)(133.012, 11549.01)(134.0155, 532.83)(193.0348, 29140.56)
Maleic hydrazide	1.4909	UP	0.010208	Maleic hydrazide [ C4 H4 N2 O2, tgt=, overall=87.37, db=87.37, CAS ID=123-33-1, KEGG ID=C18474, METLIN ID=72280, tgt=, overall=112.0273, db=112.0273, tgt=, overall=, db=, tgt=, overall=, db=, tgt=, overall=, db= ]	112.027	1.711	hilic+	C4 H4 N2 O2	34	112.027	123-33-1		C18474		72280	(113.0344, 20901.1)(114.0376, 921.49)
1-(3-Pyridinyl)-1,4-butanediol	1.8732	UP	0.010819	1-(3-Pyridinyl)-1,4-butanediol [ C9 H13 N O2, tgt=, overall=86.95, db=86.95, CAS ID=76014-83-0, KEGG ID=C19582, METLIN ID=73244, tgt=, overall=167.0946, db=167.0946, tgt=, overall=, db=, tgt=, overall=, db=, tgt=, overall=, db= ]	184.121	9.899	hilic+	C9 H13 N O2	34	167.095	76014-83-0		C19582		73244	(185.1284, 18068.68)(186.132, 1970.31)
3-tert-Butyl-5-methylcatechol	1.4776	UP	0.01084	3-tert-Butyl-5-methylcatechol [ C11 H16 O2, tgt=, overall=83.63, db=83.63, KEGG ID=C03929, METLIN ID=66083, tgt=, overall=180.1150, db=180.1150, tgt=, overall=, db=, tgt=, overall=, db=, tgt=, overall=, db= ]	180.113	1.153	hilic-	C11 H16 O2	35	180.115			C03929		66083	(359.23, 4979.72)(419.1819, 6456.87)(405.1998, 6110.4)(406.193, 579.66)(179.1073, 7211.17)(180.1101, 983.75)(239.1283, 21082.4)(240.1312, 3311.13)
5-Aminoimidazole-4-carboxamide-1-?-D-ribofuranosyl 5'-monophosphate	6.3067	UP	0.01084	5-Aminoimidazole-4-carboxamide-1-?-D-ribofuranosyl 5'-monophosphate [ C9 H15 N4 O8 P, tgt=, overall=83.19, db=83.19, CAS ID=3031-94-5, KEGG ID=C04677, METLIN ID=3474, tgt=, overall=338.0628, db=338.0628, tgt=, overall=0.391, db=0.391, tgt=, overall=, db=, tgt=, overall=, db= ]	384.07	3.175	hilic-	C9 H15 N4 O8 P	35	0.391	3031-94-5		C04677		3474	(383.0628, 7463.87)(384.0653, 1363.07)(385.0646, 390.6)
Idebenone Metabolite (Benzenebutanoic acid, 2-hydroxy-3,4-dimethoxy-6-methyl-5-(sulfooxy)-)	0.82648	DOWN	0.01084	Idebenone Metabolite (Benzenebutanoic acid, 2-hydroxy-3,4-dimethoxy-6-methyl-5-(sulfooxy)-) [ C13 H18 O9 S, tgt=, overall=68.74, db=68.74, CAS ID=121715-57-9, METLIN ID=768, tgt=, overall=350.0672, db=350.0672, tgt=, overall=, db=, tgt=, overall=, db=, tgt=, overall=, db= ]	396.073	6.519	hilic-	C13 H18 O9 S	35	350.067	121715-57-9				768	(395.0645, 4177.6)(396.0669, 514.8)
O-butanoyl-carnitine	0.72207	DOWN	0.010911	O-butanoyl-carnitine [ C11 H22 N O4, tgt=, overall=87.11, db=87.11, KEGG ID=C02862, METLIN ID=36666, tgt=, overall=232.1549, db=232.1549, tgt=, overall=, db=, tgt=, overall=, db=, tgt=, overall=, db= ]	231.147	6.931	hilic+	C11 H22 N O4	34	232.155			C02862		36666	(232.1543, 56171.56)(233.1577, 6917.2)(249.1789, 135.61)
Tetranactin	0.36134	DOWN	0.01101	Tetranactin [ C44 H72 O12, tgt=, overall=73.67, db=73.67, CAS ID=33956-61-5, KEGG ID=C06764, METLIN ID=66529, tgt=, overall=792.5024, db=792.5024, tgt=, overall=, db=, tgt=, overall=, db=, tgt=, overall=, db= ]	809.526	6.302	hilic+	C44 H72 O12	34	792.502	33956-61-5		C06764		66529	(810.5342, 1453.31)(811.5385, 1043.53)(812.5416, 486.95)
C22 Sulfatide	1.0675	UP	0.011134	C22 Sulfatide [ C46 H89 N O11 S, tgt=, overall=60.33, db=60.33, Lipid ID=LMSP06020009, METLIN ID=41627, tgt=, overall=863.6156, db=863.6156, tgt=, overall=, db=, tgt=, overall=, db=, tgt=, overall=, db= ]	863.628	4.979	hilic+	C46 H89 N O11 S	34	863.616				LMSP06020009	41627	(864.6237, 21924.87)(865.6266, 11920.75)
N-Formyl-4-amino-5-aminomethyl-2-methylpyrimidine	2.7312	UP	0.011134	N-Formyl-4-amino-5-aminomethyl-2-methylpyrimidine [ C7 H10 N4 O, tgt=, overall=85.43, db=85.43, KEGG ID=C19872, METLIN ID=73404, tgt=, overall=166.0855, db=166.0855, tgt=, overall=, db=, tgt=, overall=, db=, tgt=, overall=, db= ]	166.086	4.175	hilic+	C7 H10 N4 O	34	166.085			C19872		73404	(189.074, 510.02)(167.0931, 3149.93)(168.0953, 217.36)
1-Pyrroline	0.73617	DOWN	0.01124	1-Pyrroline [ C4 H7 N, tgt=, overall=87.96, db=87.96, CAS ID=5724-81-2, KEGG ID=C15668, METLIN ID=71009, tgt=, overall=69.0578, db=69.0578, tgt=, overall=, db=, tgt=, overall=, db=, tgt=, overall=, db= ]	69.0579	6.527	hilic+	C4 H7 N	34	69.0578	5724-81-2		C15668		71009	(70.0652, 44308.01)(71.0684, 2023.23)
PC(O-18:1(11Z)/0:0)	1.4383	UP	0.011423	PC(O-18:1(11Z)/0:0) [ C26 H55 N O6 P, tgt=, overall=76.20, db=76.20, Lipid ID=LMGP01060034, METLIN ID=76582, tgt=, overall=508.3767, db=508.3767, tgt=, overall=, db=, tgt=, overall=, db=, tgt=, overall=, db= ]	507.368	6.793	hilic+	C26 H55 N O6 P	34	508.377				LMGP01060034	76582	(530.355, 2765.5)(508.3751, 29328.1)(509.3779, 9192.5)
N-(2'-(4-benzenesulfonamide)-ethyl) arachidonoyl amine Esi+1.1130002	0.78773	DOWN	0.012015	N-(2'-(4-benzenesulfonamide)-ethyl) arachidonoyl amine [ C28 H42 N2 O3 S, tgt=, overall=89.88, db=89.88, Lipid ID=LMFA08020053, METLIN ID=36721, tgt=, overall=486.2916, db=486.2916, tgt=, overall=, db=, tgt=, overall=, db=, tgt=, overall=, db= ]	503.317	1.113	hilic+	C28 H42 N2 O3 S	34	486.292				LMFA08020053	36721	(504.3239, 175510.88)(505.3271, 57321.19)(506.3293, 11108.75)
C16-OH Sulfatide Esi+5.5720015	0.82315	DOWN	0.012348	C16-OH Sulfatide [ C40 H77 N O12 S, tgt=, overall=54.39, db=54.39, Lipid ID=LMSP06020003, METLIN ID=41624, tgt=, overall=795.5166, db=795.5166, tgt=, overall=, db=, tgt=, overall=, db=, tgt=, overall=, db= ]	795.513	5.572	hilic+	C40 H77 N O12 S	34	795.517				LMSP06020003	41624	(818.5206, 717.7)(819.5256, 345.48)(796.5256, 20775.73)(797.5287, 9549.74)(798.5392, 7502.84)
5-Nitro-ortho-anisidine	0.85428	DOWN	0.012569	5-Nitro-ortho-anisidine [ C7 H8 N2 O3, tgt=, overall=67.66, db=67.66, CAS ID=99-59-2, KEGG ID=C19469, METLIN ID=73163, tgt=, overall=168.0535, db=168.0535, tgt=, overall=, db=, tgt=, overall=, db=, tgt=, overall=, db= ]	168.052	7.025	hilic+	C7 H8 N2 O3	34	168.054	99-59-2		C19469		73163	(191.0404, 9992.77)(192.0439, 461.04)(359.0909, 3889.06)(360.0939, 444.93)(169.0587, 282147.28)(170.0617, 17943.59)(337.108, 5233.53)(338.1102, 859.12)
(S)-Piperidine-2-carboxamide	1.3812	UP	0.012669	(S)-Piperidine-2-carboxamide [ C6 H12 N2 O, tgt=, overall=87.99, db=87.99, KEGG ID=C19809, METLIN ID=73373, tgt=, overall=128.0950, db=128.0950, tgt=, overall=, db=, tgt=, overall=, db=, tgt=, overall=, db= ]	128.095	9.168	hilic+	C6 H12 N2 O	34	128.095			C19809		73373	(129.1022, 66419.1)(130.105, 4814.21)(257.1914, 126.51)
4a-Hydroxymethyl-4b-methyl-5a-cholesta-8,24-dien-3b-ol	1.3524	UP	0.012738	4a-Hydroxymethyl-4b-methyl-5a-cholesta-8,24-dien-3b-ol [ C29 H48 O2, tgt=, overall=61.37, db=61.37, METLIN ID=6005, HMP ID=HMDB01103, tgt=, overall=428.3654, db=428.3654, tgt=, overall=, db=, tgt=, overall=, db=, tgt=, overall=, db= ]	428.364	1.062	hilic+	C29 H48 O2	34	428.365		HMDB01103			6005	(429.3723, 517225.12)(430.3786, 432652.3)(431.3815, 124375.04)(432.3773, 24019.76)
PC(20:2(11Z,14Z)/0:0)	0.73847	DOWN	0.013307	PC(20:2(11Z,14Z)/0:0) [ C28 H55 N O7 P, tgt=77.80, overall=77.80, db=77.80, Lipid ID=LMGP01050132, METLIN ID=76574, tgt=, overall=548.3716, db=548.3716, tgt=, overall=, db=, tgt=, overall=, db=, tgt=, overall=, db= ]	547.364	12.072	C18+	C28 H55 N O7 P	34	548.372				LMGP01050132	76574	(570.3537, 1307.87)(548.3714, 9854.82)(549.3749, 3218.26)
PA(O-18:0/17:0)	1.2175	UP	0.013709	PA(O-18:0/17:0) [ C38 H77 O7 P, tgt=, overall=73.35, db=73.35, Lipid ID=LMGP10020025, METLIN ID=82171, tgt=, overall=676.5407, db=676.5407, tgt=, overall=, db=, tgt=, overall=, db=, tgt=, overall=, db= ]	676.545	5.772	hilic+	C38 H77 O7 P	33	676.541				LMGP10020025	82171	(699.5383, 2525.26)(677.5489, 10309.39)(678.5507, 2281.24)(679.5545, 320.81)
Methyl nigakinone	0.81459	DOWN	0.013945	Methyl nigakinone [ C16 H12 N2 O3, tgt=, overall=28.66, db=28.66, CAS ID=18110-87-7, KEGG ID=C16996, METLIN ID=71489, tgt=, overall=280.0848, db=280.0848, tgt=, overall=, db=, tgt=, overall=, db=, tgt=, overall=, db= ]	280.087	2.54	hilic-	C16 H12 N2 O3	35	280.085	18110-87-7		C16996		71489	(279.0799, 4466.49)(280.0765, 16498.89)(325.084, 529.8)
PC(12:0/17:1(9Z)) Esi+4.729002	0.79522	DOWN	0.013973	PC(12:0/17:1(9Z)) [ C37 H73 N O8 P, tgt=, overall=95.87, db=95.87, Lipid ID=LMGP01011321, METLIN ID=75601, tgt=, overall=690.5074, db=690.5074, tgt=, overall=, db=, tgt=, overall=, db=, tgt=, overall=, db= ]	689.499	4.729	hilic+	C37 H73 N O8 P	34	690.507				LMGP01011321	75601	(712.4883, 3607.18)(713.4927, 1633.2)(690.5057, 17621.52)(691.5092, 7106.69)(692.5143, 2213.9)(693.5188, 473.05)
N-(3,4-Dichlorophenyl)-malonamate	0.7414	DOWN	0.014752	N-(3,4-Dichlorophenyl)-malonamate [ C9 H7 Cl2 N O3, tgt=, overall=37.17, db=37.17, KEGG ID=C04205, METLIN ID=66136, tgt=, overall=246.9803, db=246.9803, tgt=, overall=, db=, tgt=, overall=, db=, tgt=, overall=, db= ]	246.978	7.239	hilic-	C9 H7 Cl2 N O3	35	246.98			C04205		66136	(493.0257, 713.43)(245.9711, 167305.42)(246.9721, 29379.34)
1-(14-methyl-pentadecanoyl)-2-(8-[3]-ladderane-octanyl)-sn-glycerol Esi+4.5529995	0.77041	DOWN	0.016026	1-(14-methyl-pentadecanoyl)-2-(8-[3]-ladderane-octanyl)-sn-glycerol [ C39 H70 O4, tgt=, overall=71.01, db=71.01, Lipid ID=LMGL02070004, METLIN ID=75575, tgt=, overall=602.5274, db=602.5274, tgt=, overall=, db=, tgt=, overall=, db=, tgt=, overall=, db= ]	602.526	4.553	hilic+	C39 H70 O4	34	602.527				LMGL02070004	75575	(603.5338, 40864.46)(604.537, 17031.36)
Cer(d18:2/16:0)	1.141	UP	0.016254	Cer(d18:2/16:0) [ C34 H65 N O3, tgt=, overall=75.92, db=75.92, Lipid ID=LMSP02010024, METLIN ID=83723, tgt=, overall=535.4964, db=535.4964, tgt=, overall=, db=, tgt=, overall=, db=, tgt=, overall=, db= ]	535.496	1.134	hilic+	C34 H65 N O3	33	535.496				LMSP02010024	83723	(558.4864, 10224.78)(559.4893, 3961.52)(1093.9817, 148.85)(536.5034, 303334.06)(537.5069, 115827.54)(1071.9918, 222.23)
Pinacidil-N-Oxide	0.75883	DOWN	0.016518	Pinacidil-N-Oxide [ C13 H19 N5 O, tgt=, overall=76.78, db=76.78, CAS ID=83285-82-9, METLIN ID=1942, tgt=, overall=261.1590, db=261.1590, tgt=, overall=, db=, tgt=, overall=, db=, tgt=, overall=, db= ]	261.158	7.589	hilic+	C13 H19 N5 O	34	261.159	83285-82-9				1942	(262.1645, 8368.75)(263.1681, 1307.85)
PC(20:2(11Z,14Z)/22:4(7Z,10Z,13Z,16Z))	1.0891	UP	0.017121	PC(20:2(11Z,14Z)/22:4(7Z,10Z,13Z,16Z)) [ C50 H89 N O8 P, tgt=, overall=58.68, db=58.68, Lipid ID=LMGP01011864, METLIN ID=76144, tgt=, overall=862.6326, db=862.6326, tgt=, overall=, db=, tgt=, overall=, db=, tgt=, overall=, db= ]	861.621	5.236	hilic+	C50 H89 N O8 P	34	862.633				LMGP01011864	76144	(884.6121, 9716.97)(885.6161, 5358.2)(862.6294, 45021.07)(863.6333, 22046.83)
PC(18:2(9Z,12Z)/22:4(7Z,10Z,13Z,16Z))	1.1052	UP	0.017603	PC(18:2(9Z,12Z)/22:4(7Z,10Z,13Z,16Z)) [ C48 H85 N O8 P, tgt=, overall=64.84, db=64.84, Lipid ID=LMGP01011639, METLIN ID=75919, tgt=, overall=834.6013, db=834.6013, tgt=, overall=, db=, tgt=, overall=, db=, tgt=, overall=, db= ]	833.592	5.25	hilic+	C48 H85 N O8 P	34	834.601				LMGP01011639	75919	(856.5819, 59090.11)(857.5855, 29038.67)(1690.1619, 305.68)(1691.156, 78.5)(834.6004, 774487.0)(835.604, 393411.62)(1668.1827, 1022.39)(1669.1891, 903.58)(1670.1903, 723.15)(1671.2019, 397.05)
Daphnoline	1.4743	UP	0.017811	Daphnoline [ C35 H36 N2 O6, tgt=, overall=83.94, db=83.94, CAS ID=479-36-7, KEGG ID=C09418, METLIN ID=67680, tgt=, overall=580.2573, db=580.2573, tgt=, overall=, db=, tgt=, overall=, db=, tgt=, overall=, db= ]	580.256	2.795	hilic-	C35 H36 N2 O6	35	580.257	479-36-7		C09418		67680	(579.2489, 6400.2)(580.252, 1937.01)(581.2516, 614.95)
S-Formylglutathione Esi+9.011997	0.59517	DOWN	0.018164	S-Formylglutathione [ C11 H17 N3 O7 S, tgt=, overall=91.97, db=91.97, CAS ID=50409-81-9, KEGG ID=C01031, METLIN ID=3469, HMP ID=HMDB01550, tgt=, overall=335.0787, db=335.0787, tgt=, overall=, db=, tgt=, overall=, db=, tgt=, overall=, db= ]	335.08	9.012	hilic+	C11 H17 N3 O7 S	34	335.079	50409-81-9	HMDB01550	C01031		3469	(336.087, 15910.51)(337.0909, 2348.8)(338.0873, 766.35)
Cer(d16:1/17:0)	1.2706	UP	0.018266	Cer(d16:1/17:0) [ C33 H65 N O3, tgt=, overall=89.82, db=89.82, Lipid ID=LMSP02010015, METLIN ID=83714, tgt=, overall=523.4964, db=523.4964, tgt=, overall=, db=, tgt=, overall=, db=, tgt=, overall=, db= ]	523.497	1.138	hilic+	C33 H65 N O3	34	523.496				LMSP02010015	83714	(1069.9753, 393.24)(1070.9786, 162.05)(524.503, 42350.53)(525.506, 15363.08)(526.5135, 5145.09)(541.5358, 20566.98)(1047.9926, 185.76)
30,32-dihydroxy-2b-methyl-bishomohopane	4.6232	UP	0.018396	30,32-dihydroxy-2b-methyl-bishomohopane [ C33 H58 O2, tgt=, overall=62.64, db=62.64, Lipid ID=LMPR04000026, METLIN ID=53886, tgt=, overall=486.4437, db=486.4437, tgt=, overall=, db=, tgt=, overall=, db=, tgt=, overall=, db= ]	503.468	1.145	hilic+	C33 H58 O2	34	486.444				LMPR04000026	53886	(504.4763, 1419.52)(505.4795, 705.82)
Furocaespitane	0.73925	DOWN	0.018608	Furocaespitane [ C12 H16 Br Cl O, tgt=, overall=35.10, db=35.10, CAS ID=51847-78-0, KEGG ID=C17113, METLIN ID=71572, tgt=, overall=290.0073, db=290.0073, tgt=, overall=, db=, tgt=, overall=, db=, tgt=, overall=, db= ]	350.025	7.244	hilic-	C12 H16 Br Cl O	35	290.007	51847-78-0		C17113		71572	(349.0181, 6171.61)(350.0214, 904.31)
Narasin	0.82467	DOWN	0.01876	Narasin [ C43 H72 O11, tgt=, overall=64.42, db=64.42, CAS ID=, METLIN ID=43270, tgt=, overall=764.5075, db=764.5075, tgt=, overall=, db=, tgt=, overall=, db=, tgt=, overall=, db= ]	764.507	5.784	hilic+	C43 H72 O11	34	764.508					43270	(765.5124, 2454.84)(766.518, 1321.13)(767.5354, 788.48)
PS(20:1(11Z)/22:6(4Z,7Z,10Z,13Z,16Z,19Z))	1.309	UP	0.018924	PS(20:1(11Z)/22:6(4Z,7Z,10Z,13Z,16Z,19Z)) [ C48 H80 N O10 P, tgt=, overall=55.48, db=55.48, Lipid ID=LMGP03010557, METLIN ID=78221, tgt=, overall=861.5520, db=861.5520, tgt=, overall=, db=, tgt=, overall=, db=, tgt=, overall=, db= ]	861.553	1.257	hilic+	C48 H80 N O10 P	33	861.552				LMGP03010557	78221	(884.5432, 63292.91)(885.5467, 54134.31)(862.5571, 14055.78)(863.5628, 13684.59)
para-Benzoquinone dioxime	1.5643	UP	0.019475	para-Benzoquinone dioxime [ C6 H6 N2 O2, tgt=, overall=87.28, db=87.28, CAS ID=105-11-3, KEGG ID=C19345, METLIN ID=73051, tgt=, overall=138.0429, db=138.0429, tgt=, overall=, db=, tgt=, overall=, db=, tgt=, overall=, db= ]	138.043	1.676	hilic+	C6 H6 N2 O2	34	138.043	105-11-3		C19345		73051	(139.0501, 44616.65)(140.0535, 3418.57)(156.0648, 423.23)
S-Methyl-5-thio-D-ribose 1-phosphate Esi-6.9580035	6.908e-05	DOWN	0.020101	S-Methyl-5-thio-D-ribose 1-phosphate [ C6 H13 O7 P S, tgt=, overall=62.33, db=62.33, CAS ID=, KEGG ID=C04188, METLIN ID=63428, tgt=, overall=260.0120, db=260.0120, tgt=, overall=, db=, tgt=, overall=, db=, tgt=, overall=, db= ]	306.018	6.958	hilic-	C6 H13 O7 P S	35	260.012			C04188		63428	(305.0112, 4173.73)(306.014, 712.11)
Pseudouridine	1.8489	UP	0.020385	Pseudouridine [ C9 H12 N2 O6, tgt=, overall=59.39, db=59.39, CAS ID=1445-07-4, KEGG ID=C02067, METLIN ID=5734, HMP ID=HMDB00767, tgt=, overall=244.0695, db=244.0695, tgt=, overall=, db=, tgt=, overall=, db=, tgt=, overall=, db= ]	244.07	1.281	C18-	C9 H12 N2 O6	36	244.07	1445-07-4	HMDB00767	C02067		5734	(279.0391, 282140.53)(280.0419, 27636.02)(243.0619, 41151.0)(244.065, 5547.68)(303.0832, 1335.62)(289.0676, 8086.75)(290.0698, 913.93)
PC(13:0/18:2(9Z,12Z))	0.69308	DOWN	0.02061	PC(13:0/18:2(9Z,12Z)) [ C39 H75 N O8 P, tgt=, overall=70.21, db=70.21, Lipid ID=LMGP01011348, METLIN ID=75628, tgt=, overall=716.5230, db=716.5230, tgt=, overall=, db=, tgt=, overall=, db=, tgt=, overall=, db= ]	715.517	4.164	hilic+	C39 H75 N O8 P	34	716.523				LMGP01011348	75628	(738.5113, 16433.89)(739.515, 7439.35)(1454.0206, 64.26)(716.5222, 57251.85)(717.5253, 24272.49)(1432.0334, 102.4)(1433.0367, 60.75)
3-Acetamidopropanal	0.73445	DOWN	0.02073	3-Acetamidopropanal [ C5 H9 N O2, tgt=, overall=86.89, db=86.89, KEGG ID=C18170, METLIN ID=72070, tgt=, overall=115.0633, db=115.0633, tgt=, overall=, db=, tgt=, overall=, db=, tgt=, overall=, db= ]	115.063	0.981	C18-	C5 H9 N O2	36	115.063			C18170		72070	(114.0557, 38213.02)(115.0592, 2016.89)
(2S)-2-Phospholactate	1.7143	UP	0.020879	(2S)-2-Phospholactate [ C3 H7 O6 P, tgt=, overall=86.91, db=86.91, KEGG ID=C19156, METLIN ID=72896, tgt=, overall=169.9980, db=169.9980, tgt=, overall=, db=, tgt=, overall=, db=, tgt=, overall=, db= ]	169.998	7.25	hilic-	C3 H7 O6 P	35	169.998			C19156		72896	(399.0097, 2606.56)(168.991, 44565.24)(169.9947, 1711.05)(229.0121, 36830.46)(230.015, 2416.53)
PI(12:0/22:2(13Z,16Z))	0.71436	DOWN	0.020955	PI(12:0/22:2(13Z,16Z)) [ C43 H79 O13 P, tgt=, overall=47.23, db=47.23, Lipid ID=LMGP06010034, METLIN ID=80056, tgt=, overall=834.5258, db=834.5258, tgt=, overall=, db=, tgt=, overall=, db=, tgt=, overall=, db= ]	834.526	1.261	hilic+	C43 H79 O13 P	34	834.526				LMGP06010034	80056	(857.5193, 1732.89)(858.5262, 3730.56)(835.5325, 9519.54)(852.5449, 3000.72)(853.5835, 47.9)(1670.0518, 154.81)
PG(12:0/22:2(13Z,16Z))	0.83397	DOWN	0.021097	PG(12:0/22:2(13Z,16Z)) [ C40 H75 O10 P, tgt=, overall=54.85, db=54.85, Lipid ID=LMGP04010066, METLIN ID=78891, tgt=, overall=746.5098, db=746.5098, tgt=, overall=, db=, tgt=, overall=, db=, tgt=, overall=, db= ]	746.509	1.255	hilic+	C40 H75 O10 P	33	746.51				LMGP04010066	78891	(747.5171, 7756.95)(748.5212, 3820.46)(764.5417, 8795.12)(765.5433, 4795.96)
Coumeroic acid	1.703	UP	0.022209	Coumeroic acid [ C17 H14 N2 O7, tgt=, overall=55.30, db=55.30, CAS ID=, KEGG ID=C12478, METLIN ID=64583, tgt=, overall=358.0801, db=358.0801, tgt=, overall=, db=, tgt=, overall=, db=, tgt=, overall=, db= ]	358.079	1.574	hilic-	C17 H14 N2 O7	35	358.08			C12478		64583	(357.0711, 6738.71)(358.0722, 587.8)(403.0797, 195.54)(404.0867, 54.83)
(R)-(+)-2-Pyrrolidone-5-carboxylic acid Esi-5.765	0.78295	DOWN	0.022611	(R)-(+)-2-Pyrrolidone-5-carboxylic acid [ C5 H7 N O3, tgt=, overall=86.44, db=86.44, CAS ID=4042-36-8, KEGG ID=C02237, METLIN ID=63632, HMP ID=HMDB00805, tgt=, overall=129.0426, db=129.0426, tgt=, overall=, db=, tgt=, overall=, db=, tgt=, overall=, db= ]	129.043	5.765	hilic-	C5 H7 N O3	35	129.043	4042-36-8	HMDB00805	C02237		63632	(128.0354, 15299.08)(129.0387, 629.04)(188.0523, 227.82)(174.0412, 1177.28)
PC(13:0/18:2(9Z,12Z)) Esi+4.6950016	0.82515	DOWN	0.022662	PC(13:0/18:2(9Z,12Z)) [ C39 H75 N O8 P, tgt=, overall=69.54, db=69.54, Lipid ID=LMGP01011348, METLIN ID=75628, tgt=, overall=716.5230, db=716.5230, tgt=, overall=, db=, tgt=, overall=, db=, tgt=, overall=, db= ]	715.515	4.695	hilic+	C39 H75 N O8 P	34	716.523				LMGP01011348	75628	(738.5054, 19012.95)(716.5223, 68902.33)(717.5256, 30524.86)(1432.0339, 115.38)
3-Acetamidopropanal	0.74265	DOWN	0.022724	3-Acetamidopropanal [ C5 H9 N O2, tgt=, overall=87.78, db=87.78, KEGG ID=C18170, METLIN ID=72070, tgt=, overall=115.0633, db=115.0633, tgt=, overall=, db=, tgt=, overall=, db=, tgt=, overall=, db= ]	115.063	6.527	hilic+	C5 H9 N O2	34	115.063			C18170		72070	(138.0525, 51939.13)(139.0552, 4015.69)(253.1173, 2446.85)(254.1228, 446.32)(116.0706, 1171595.2)(117.0739, 63122.83)(231.1334, 4126.43)(232.1385, 548.45)
Galbeta-Cer(d18:1/24:1(15Z))	0.62708	DOWN	0.023064	Galbeta-Cer(d18:1/24:1(15Z)) [ C48 H91 N O8, tgt=, overall=77.29, db=77.29, Lipid ID=LMSP0501AC07, METLIN ID=54005, tgt=, overall=809.6745, db=809.6745, tgt=, overall=, db=, tgt=, overall=, db=, tgt=, overall=, db= ]	809.673	1.25	hilic+	C48 H91 N O8	34	809.674				LMSP0501AC07	54005	(810.6805, 40284.48)(811.6837, 20684.75)(812.6913, 11899.2)
NeuAcalpha2-3Galbeta1-4Glcbeta-Cer(d18:1/16:0)	0.81529	DOWN	0.023064	NeuAcalpha2-3Galbeta1-4Glcbeta-Cer(d18:1/16:0) [ C57 H104 N2 O21, tgt=, overall=84.43, db=84.43, Lipid ID=LMSP0601AJ01, METLIN ID=56128, tgt=, overall=1152.7132, db=1152.7132, tgt=, overall=, db=, tgt=, overall=, db=, tgt=, overall=, db= ]	1152.71	5.865	hilic+	C57 H104 N2 O21	34	1152.71				LMSP0601AJ01	56128	(1175.6978, 642.98)(1176.7006, 425.59)(1177.7153, 200.17)(1153.716, 2958.51)(1154.7192, 1987.11)(1155.725, 978.78)(1156.7305, 218.46)
Galalpha1-4Galbeta-Cer(d18:1/16:0) Esi+1.2770003	0.60347	DOWN	0.023185	Galalpha1-4Galbeta-Cer(d18:1/16:0) [ C46 H87 N O13, tgt=, overall=93.48, db=93.48, Lipid ID=LMSP0509AA01, METLIN ID=56038, tgt=, overall=861.6177, db=861.6177, tgt=, overall=, db=, tgt=, overall=, db=, tgt=, overall=, db= ]	861.614	1.277	hilic+	C46 H87 N O13	34	861.618				LMSP0509AA01	56038	(884.6054, 2345.08)(885.6047, 1075.32)(862.6249, 85847.91)(863.6261, 46797.31)(864.6275, 14882.84)(865.626, 3333.14)(866.6284, 295.52)
DG(18:1(9Z)/14:0/0:0)	0.84616	DOWN	0.023368	DG(18:1(9Z)/14:0/0:0) [ C35 H66 O5, tgt=, overall=72.75, db=72.75, METLIN ID=58793, HMP ID=HMDB07211, tgt=, overall=566.4910, db=566.4910, tgt=, overall=, db=, tgt=, overall=, db=, tgt=, overall=, db= ]	566.49	1.08	hilic+	C35 H66 O5	34	566.491		HMDB07211			58793	(589.4804, 3990.66)(567.4974, 1386.47)(584.524, 26169.1)(585.527, 10220.02)
Buthionine sulfoximine	1.2854	UP	0.023607	Buthionine sulfoximine [ C8 H18 N2 O3 S, tgt=, overall=48.65, db=48.65, CAS ID=5072-26-4, KEGG ID=C04543, METLIN ID=66203, tgt=, overall=222.1038, db=222.1038, tgt=, overall=, db=, tgt=, overall=, db=, tgt=, overall=, db= ]	222.104	6.55	hilic+	C8 H18 N2 O3 S	34	222.104	5072-26-4		C04543		66203	(245.0901, 2857.78)(246.0934, 283.41)(223.1093, 11351.83)(224.1256, 2817.38)
PE(O-16:0/18:3(9Z,12Z,15Z))	1.1921	UP	0.024419	PE(O-16:0/18:3(9Z,12Z,15Z)) [ C39 H74 N O7 P, tgt=, overall=66.98, db=66.98, Lipid ID=LMGP02020098, METLIN ID=77577, tgt=, overall=699.5203, db=699.5203, tgt=, overall=, db=, tgt=, overall=, db=, tgt=, overall=, db= ]	699.521	4.596	hilic+	C39 H74 N O7 P	34	699.52				LMGP02020098	77577	(722.5111, 36380.33)(723.5138, 16281.65)(700.527, 27776.92)(701.5305, 12304.84)
PI(16:0/18:2(9Z,12Z))	0.61991	DOWN	0.024654	PI(16:0/18:2(9Z,12Z)) [ C43 H79 O13 P, tgt=, overall=66.04, db=66.04, KEGG ID=C00626, METLIN ID=61169, HMP ID=HMDB09784, tgt=, overall=834.5258, db=834.5258, tgt=, overall=, db=, tgt=, overall=, db=, tgt=, overall=, db= ]	834.523	4.588	hilic+	C43 H79 O13 P	34	834.526		HMDB09784	C00626		61169	(857.5133, 1387.71)(858.5159, 675.52)(835.5303, 3285.78)(836.5333, 2512.19)(852.5594, 3885.61)(853.5623, 1779.66)
PC(15:0/18:4(6Z,9Z,12Z,15Z))	0.80045	DOWN	0.027081	PC(15:0/18:4(6Z,9Z,12Z,15Z)) [ C41 H75 N O8 P, tgt=, overall=90.26, db=90.26, KEGG ID=C00157, METLIN ID=59393, HMP ID=HMDB07943, tgt=, overall=740.5230, db=740.5230, tgt=, overall=, db=, tgt=, overall=, db=, tgt=, overall=, db= ]	740.523	5.744	hilic+	C41 H75 N O8 P	34	740.523		HMDB07943	C00157		59393	(741.5309, 345983.6)(742.5342, 146575.55)(743.5345, 58541.38)(744.5361, 16160.02)(745.541, 3692.49)
PE(P-16:0/13:0)	0.90857	DOWN	0.027246	PE(P-16:0/13:0) [ C34 H68 N O7 P, tgt=, overall=68.17, db=68.17, Lipid ID=LMGP02030008, METLIN ID=77586, tgt=, overall=633.4733, db=633.4733, tgt=, overall=, db=, tgt=, overall=, db=, tgt=, overall=, db= ]	633.472	6.414	hilic+	C34 H68 N O7 P	34	633.473				LMGP02030008	77586	(656.4584, 328.28)(657.4597, 65.5)(634.4819, 3667.47)(635.4833, 1562.29)
PS(17:0/22:6(4Z,7Z,10Z,13Z,16Z,19Z))	0.92503	DOWN	0.027252	PS(17:0/22:6(4Z,7Z,10Z,13Z,16Z,19Z)) [ C45 H76 N O10 P, tgt=, overall=62.17, db=62.17, Lipid ID=LMGP03010892, METLIN ID=78556, tgt=, overall=821.5207, db=821.5207, tgt=, overall=, db=, tgt=, overall=, db=, tgt=, overall=, db= ]	821.518	5.591	hilic+	C45 H76 N O10 P	34	821.521				LMGP03010892	78556	(822.524, 9379.56)(823.5281, 4566.82)(824.5432, 3627.55)
6-Oxochelerythrine	1.6851	UP	0.027556	6-Oxochelerythrine [ C21 H17 N O5, tgt=, overall=76.32, db=76.32, CAS ID=28342-33-8, KEGG ID=C12225, METLIN ID=69376, tgt=, overall=363.1107, db=363.1107, tgt=, overall=, db=, tgt=, overall=, db=, tgt=, overall=, db= ]	363.11	7.979	hilic+	C21 H17 N O5	34	363.111	28342-33-8		C12225		69376	(364.1167, 6824.04)(365.1216, 1299.06)
PC(22:6(4Z,7Z,10Z,13Z,16Z,19Z)/22:6(4Z,7Z,10Z,13Z,16Z,19Z))	0.68742	DOWN	0.027556	PC(22:6(4Z,7Z,10Z,13Z,16Z,19Z)/22:6(4Z,7Z,10Z,13Z,16Z,19Z)) [ C52 H81 N O8 P, tgt=, overall=46.23, db=46.23, CAS ID=, KEGG ID=C00157, METLIN ID=60194, HMP ID=HMDB08748, tgt=, overall=878.5700, db=878.5700, tgt=, overall=, db=, tgt=, overall=, db=, tgt=, overall=, db= ]	855.586	1.265	hilic+	C52 H81 N O8 P	34	878.57		HMDB08748	C00157		60194	(878.5736, 8821.85)(879.5783, 4211.93)(856.5833, 1039.87)(857.5851, 853.47)
S-Formylglutathione	0.74421	DOWN	0.028375	S-Formylglutathione [ C11 H17 N3 O7 S, tgt=, overall=91.97, db=91.97, CAS ID=50409-81-9, KEGG ID=C01031, METLIN ID=3469, HMP ID=HMDB01550, tgt=, overall=335.0787, db=335.0787, tgt=, overall=, db=, tgt=, overall=, db=, tgt=, overall=, db= ]	335.08	9.023	hilic+	C11 H17 N3 O7 S	34	335.079	50409-81-9	HMDB01550	C01031		3469	(336.087, 15910.51)(337.0909, 2348.8)(338.0873, 766.35)
PE(P-20:0/21:0)	0.91566	DOWN	0.028455	PE(P-20:0/21:0) [ C46 H92 N O7 P, tgt=, overall=66.83, db=66.83, Lipid ID=LMGP02030087, METLIN ID=77665, tgt=, overall=801.6611, db=801.6611, tgt=, overall=, db=, tgt=, overall=, db=, tgt=, overall=, db= ]	823.618	5.257	hilic+	C46 H92 N O7 P	34	801.661				LMGP02030087	77665	(824.6456, 55349.78)(825.6488, 26546.54)(826.6538, 12474.25)(827.6577, 4899.78)
PC(13:0/20:5(5Z,8Z,11Z,14Z,17Z))	0.90509	DOWN	0.029621	PC(13:0/20:5(5Z,8Z,11Z,14Z,17Z)) [ C41 H73 N O8 P, tgt=, overall=67.75, db=67.75, Lipid ID=LMGP01011357, METLIN ID=75637, tgt=, overall=738.5074, db=738.5074, tgt=, overall=, db=, tgt=, overall=, db=, tgt=, overall=, db= ]	737.502	4.654	hilic+	C41 H73 N O8 P	34	738.507				LMGP01011357	75637	(760.489, 3584.42)(761.497, 1754.38)(738.5076, 19023.97)(739.5108, 8749.23)
PI(14:0/20:3(8Z,11Z,14Z))	0.72909	DOWN	0.029923	PI(14:0/20:3(8Z,11Z,14Z)) [ C43 H77 O13 P, tgt=, overall=35.88, db=35.88, Lipid ID=LMGP06010072, METLIN ID=80094, tgt=, overall=832.5102, db=832.5102, tgt=, overall=, db=, tgt=, overall=, db=, tgt=, overall=, db= ]	832.515	1.254	hilic-	C43 H77 O13 P	35	832.51				LMGP06010072	80094	(831.5083, 3409.13)(832.5123, 2288.8)(877.5072, 2336.87)(878.5072, 1558.8)
2-Imino-4-methylpiperidine	1.5844	UP	0.030168	2-Imino-4-methylpiperidine [ C6 H12 N2, tgt=, overall=99.93, db=99.93, CAS ID=165383-72-2, METLIN ID=64866, tgt=, overall=112.1000, db=112.1000, tgt=, overall=, db=, tgt=, overall=, db=, tgt=, overall=, db= ]	112.1	7.602	hilic+	C6 H12 N2	34	112.1	165383-72-2				64866	(113.1074, 251898.72)(114.1103, 18712.86)(115.1134, 541.1)
(2S)-5,7,3',4'-Tetrahydroxyflavanone 7-(6-galloylglucoside)	0.74526	DOWN	0.030472	(2S)-5,7,3',4'-Tetrahydroxyflavanone 7-(6-galloylglucoside) [ C28 H26 O15, tgt=, overall=62.33, db=62.33, Lipid ID=LMPK12140388, METLIN ID=52872, tgt=, overall=602.1272, db=602.1272, tgt=, overall=, db=, tgt=, overall=, db=, tgt=, overall=, db= ]	602.129	7.025	hilic-	C28 H26 O15	35	602.127				LMPK12140388	52872	(601.1215, 4177.4)(602.1235, 756.7)
PS(17:0/22:4(7Z,10Z,13Z,16Z))	0.82786	DOWN	0.030472	PS(17:0/22:4(7Z,10Z,13Z,16Z)) [ C45 H80 N O10 P, tgt=, overall=53.38, db=53.38, Lipid ID=LMGP03010247, METLIN ID=77911, tgt=, overall=825.5520, db=825.5520, tgt=, overall=, db=, tgt=, overall=, db=, tgt=, overall=, db= ]	825.548	4.991	hilic-	C45 H80 N O10 P	35	825.552				LMGP03010247	77911	(824.5436, 7488.92)(825.5469, 3839.2)(884.5603, 1829.97)(885.5623, 1017.43)(870.5465, 14834.16)(871.5503, 6990.97)
PS(17:0/22:4(7Z,10Z,13Z,16Z)) Esi-4.9770007	0.82553	DOWN	0.030472	PS(17:0/22:4(7Z,10Z,13Z,16Z)) [ C45 H80 N O10 P, tgt=, overall=53.38, db=53.38, Lipid ID=LMGP03010247, METLIN ID=77911, tgt=, overall=825.5520, db=825.5520, tgt=, overall=, db=, tgt=, overall=, db=, tgt=, overall=, db= ]	825.548	4.977	hilic-	C45 H80 N O10 P	35	825.552				LMGP03010247	77911	(824.5435, 6690.75)(825.5474, 3442.82)(884.5603, 1829.97)(885.5623, 1017.43)(870.5465, 14834.16)(871.5503, 6990.97)
4,6-Dihydroxysulfadiazine	1.844	UP	0.030899	4,6-Dihydroxysulfadiazine [ C10 H10 N4 O4 S, tgt=, overall=83.76, db=83.76, CAS ID=139953-28-9, METLIN ID=2440, tgt=, overall=282.0423, db=282.0423, tgt=, overall=, db=, tgt=, overall=, db=, tgt=, overall=, db= ]	282.043	1.281	C18-	C10 H10 N4 O4 S	31	282.042	139953-28-9				2440	(281.0364, 99874.4)(282.0394, 10709.27)(283.0414, 1934.64)
2-C-Methyl-D-erythritol 4-phosphate	1.4844	UP	0.031087	2-C-Methyl-D-erythritol 4-phosphate [ C5 H13 O7 P, tgt=, overall=84.12, db=84.12, CAS ID=, KEGG ID=C11434, METLIN ID=64013, tgt=, overall=216.0399, db=216.0399, tgt=, overall=, db=, tgt=, overall=, db=, tgt=, overall=, db= ]	216.04	0.876	C18-	C5 H13 O7 P	36	216.04			C11434		64013	(215.0334, 1372959.5)(216.0366, 87695.73)(275.0537, 46571.86)(276.0573, 4015.3)
PS(20:0/0:0)	1.2221	UP	0.031087	PS(20:0/0:0) [ C26 H52 N O9 P, tgt=, overall=77.98, db=77.98, Lipid ID=LMGP03050012, METLIN ID=78839, tgt=, overall=553.3380, db=553.3380, tgt=, overall=, db=, tgt=, overall=, db=, tgt=, overall=, db= ]	553.337	11.084	C18-	C26 H52 N O9 P	27	553.338				LMGP03050012	78839	(552.3298, 5876.82)(553.333, 1584.61)
2-keto-n-caproic acid	0.82335	DOWN	0.03197	2-keto-n-caproic acid [ C6 H10 O3, tgt=, overall=86.37, db=86.37, Lipid ID=LMFA01060007, METLIN ID=74708, HMP ID=HMDB01864, tgt=, overall=130.0630, db=130.0630, tgt=, overall=, db=, tgt=, overall=, db=, tgt=, overall=, db= ]	130.063	1.231	hilic-	C6 H10 O3	35	130.063		HMDB01864		LMFA01060007	74708	(259.1187, 2825.93)(260.1219, 337.18)(319.1431, 2338.98)(305.1267, 2841.34)(306.1216, 683.15)(129.0561, 110235.47)(130.0598, 8303.45)(189.0766, 291.16)(175.0595, 123.8)
Streptomycin	1.293	UP	0.032028	Streptomycin [ C21 H39 N7 O12, tgt=, overall=73.89, db=73.89, CAS ID=57-92-1, KEGG ID=C00413, METLIN ID=2496, tgt=, overall=581.2657, db=581.2657, tgt=, overall=, db=, tgt=, overall=, db=, tgt=, overall=, db= ]	627.27	0.728	C18-	C21 H39 N7 O12	27	581.266	57-92-1		C00413		2496	(626.2629, 6140.62)(627.2664, 1870.86)
1-(sn-Glycero-3-phospho)-1D-myo-inositol	1.5734	UP	0.032503	1-(sn-Glycero-3-phospho)-1D-myo-inositol [ C9 H19 O11 P, tgt=, overall=85.04, db=85.04, KEGG ID=C01225, METLIN ID=62398, HMP ID=HMDB11649, tgt=, overall=334.0665, db=334.0665, tgt=, overall=, db=, tgt=, overall=, db=, tgt=, overall=, db= ]	334.066	7.159	hilic-	C9 H19 O11 P	35	334.067		HMDB11649	C01225		62398	(333.0591, 117717.59)(334.0624, 12568.56)
7,8-Diaminononanoate	1.6282	UP	0.032522	7,8-Diaminononanoate [ C9 H20 N2 O2, tgt=, overall=87.69, db=87.69, CAS ID=21738-21-6, KEGG ID=C01037, METLIN ID=3324, tgt=, overall=188.1525, db=188.1525, tgt=, overall=, db=, tgt=, overall=, db=, tgt=, overall=, db= ]	188.152	9.813	hilic+	C9 H20 N2 O2	34	188.153	21738-21-6		C01037		3324	(189.1597, 29985.5)(190.1628, 3272.08)
Prosopinine	0.63286	DOWN	0.033643	Prosopinine [ C16 H33 N O3, tgt=, overall=66.43, db=66.43, Lipid ID=LMSP01080049, METLIN ID=53949, tgt=, overall=287.2460, db=287.2460, tgt=, overall=, db=, tgt=, overall=, db=, tgt=, overall=, db= ]	287.247	3.771	hilic+	C16 H33 N O3	34	287.246				LMSP01080049	53949	(288.2517, 846.79)(575.5015, 1665.87)(576.4996, 627.64)
Glycylproline	1.6911	UP	0.034162	Glycylproline [ C7 H12 N2 O3, tgt=, overall=87.25, db=87.25, CAS ID=704-15-4, METLIN ID=4185, tgt=, overall=172.0848, db=172.0848, tgt=, overall=0.368, db=0.368, tgt=, overall=, db=, tgt=, overall=, db= ]	172.085	7.774	hilic+	C7 H12 N2 O3	33	0.368	704-15-4				4185	(173.0922, 9243.94)(174.0953, 701.45)
Thermospermine	1.3968	UP	0.034162	Thermospermine [ C10 H26 N4, tgt=, overall=77.55, db=77.55, CAS ID=70862-11-2, KEGG ID=C19669, METLIN ID=73283, tgt=, overall=202.2157, db=202.2157, tgt=, overall=, db=, tgt=, overall=, db=, tgt=, overall=, db= ]	224.2	8.75	hilic+	C10 H26 N4	34	202.216	70862-11-2		C19669		73283	(225.2073, 92436.73)(226.2102, 13915.0)(227.2126, 839.67)
Adenine	0.62481	DOWN	0.034366	Adenine [ C5 H5 N5, tgt=, overall=86.42, db=86.42, CAS ID=73-24-5, KEGG ID=C00147, METLIN ID=85, HMP ID=HMDB00034, tgt=, overall=135.0545, db=135.0545, tgt=, overall=0.710, db=0.710, tgt=, overall=, db=, tgt=, overall=, db= ]	135.055	3.593	hilic+	C5 H5 N5	30	0.71	73-24-5	HMDB00034	C00147		85	(136.0617, 24354.41)(137.0642, 2121.65)(271.1139, 71.65)
O6-Methyl-2'-deoxyguanosine	0.86531	DOWN	0.034759	O6-Methyl-2'-deoxyguanosine [ C11 H15 N5 O4, tgt=, overall=99.55, db=99.55, KEGG ID=C05031, METLIN ID=66286, tgt=, overall=281.1124, db=281.1124, tgt=, overall=, db=, tgt=, overall=, db=, tgt=, overall=, db= ]	281.112	6.277	hilic+	C11 H15 N5 O4	34	281.112			C05031		66286	(282.1194, 19443.56)(283.1223, 2769.62)(284.1263, 278.27)
PC(15:0/20:5(5Z,8Z,11Z,14Z,17Z))	0.75961	DOWN	0.034759	PC(15:0/20:5(5Z,8Z,11Z,14Z,17Z)) [ C43 H77 N O8 P, tgt=, overall=67.65, db=67.65, Lipid ID=LMGP01011425, METLIN ID=75705, tgt=, overall=766.5387, db=766.5387, tgt=, overall=, db=, tgt=, overall=, db=, tgt=, overall=, db= ]	765.53	4.054	hilic+	C43 H77 N O8 P	34	766.539				LMGP01011425	75705	(788.5202, 9394.49)(789.5237, 4670.97)(1554.0568, 369.78)(1555.0544, 283.02)(766.5376, 97373.71)(767.5409, 44129.62)(1549.0919, 161.07)(1550.0863, 145.34)(1532.0685, 835.36)(1533.0726, 618.97)(1534.078, 1028.07)
Pseudouridine	1.496	UP	0.034759	Pseudouridine [ C9 H12 N2 O6, tgt=, overall=82.22, db=82.22, CAS ID=1445-07-4, KEGG ID=C02067, METLIN ID=5734, HMP ID=HMDB00767, tgt=, overall=244.0695, db=244.0695, tgt=, overall=, db=, tgt=, overall=, db=, tgt=, overall=, db= ]	244.069	1.719	hilic+	C9 H12 N2 O6	34	244.07	1445-07-4	HMDB00767	C02067		5734	(245.0766, 7006.58)(246.0815, 714.67)
1-(14-methyl-pentadecanoyl)-2-(8-[3]-ladderane-octanyl)-sn-glycerol	0.61993	DOWN	0.036769	1-(14-methyl-pentadecanoyl)-2-(8-[3]-ladderane-octanyl)-sn-glycerol [ C39 H70 O4, tgt=, overall=72.41, db=72.41, Lipid ID=LMGL02070004, METLIN ID=75575, tgt=, overall=602.5274, db=602.5274, tgt=, overall=, db=, tgt=, overall=, db=, tgt=, overall=, db= ]	602.527	1.265	hilic+	C39 H70 O4	34	602.527				LMGL02070004	75575	(625.5187, 50537.05)(626.5219, 22666.76)(603.5343, 70244.74)(604.5376, 28830.79)
4-Methylimidazole	1.7888	UP	0.037242	4-Methylimidazole [ C4 H6 N2, tgt=, overall=84.95, db=84.95, CAS ID=822-36-6, KEGG ID=C19262, METLIN ID=72982, tgt=, overall=82.0531, db=82.0531, tgt=, overall=, db=, tgt=, overall=, db=, tgt=, overall=, db= ]	82.0529	4.326	hilic+	C4 H6 N2	34	82.0531	822-36-6		C19262		72982	(83.0603, 8967.56)(84.0627, 215.14)
Ascorbate 2-sulfate	0.66534	DOWN	0.037346	Ascorbate 2-sulfate [ C6 H8 O9 S, tgt=, overall=55.05, db=55.05, KEGG ID=C02812, METLIN ID=65843, tgt=, overall=255.9889, db=255.9889, tgt=, overall=, db=, tgt=, overall=, db=, tgt=, overall=, db= ]	255.991	6.529	hilic-	C6 H8 O9 S	35	255.989			C02812		65843	(254.9814, 994.19)(255.9896, 604.69)(315.001, 1957.84)(316.0026, 440.06)(300.9858, 7441.73)(301.9898, 1725.78)
Thiometon	0.77059	DOWN	0.037346	Thiometon [ C6 H15 O2 P S3, tgt=, overall=49.14, db=49.14, CAS ID=640-15-3, KEGG ID=C18665, METLIN ID=72450, tgt=, overall=245.9972, db=245.9972, tgt=, overall=, db=, tgt=, overall=, db=, tgt=, overall=, db= ]	245.994	7.025	hilic-	C6 H15 O2 P S3	35	245.997	640-15-3		C18665		72450	(244.9871, 19868.52)(245.9864, 3546.76)(246.9859, 3096.32)
PI(12:0/22:2(13Z,16Z))	0.60555	DOWN	0.038219	PI(12:0/22:2(13Z,16Z)) [ C43 H79 O13 P, tgt=, overall=58.19, db=58.19, Lipid ID=LMGP06010034, METLIN ID=80056, tgt=, overall=834.5258, db=834.5258, tgt=, overall=, db=, tgt=, overall=, db=, tgt=, overall=, db= ]	834.523	4.602	hilic-	C43 H79 O13 P	35	834.526				LMGP06010034	80056	(833.5171, 10975.9)(834.5217, 8418.45)(893.5092, 1507.97)(894.501, 1782.41)(879.5148, 1795.68)
PC(13:0/17:1(9Z)) Esi+5.1609993	0.8965	DOWN	0.03859	PC(13:0/17:1(9Z)) [ C38 H75 N O8 P, tgt=, overall=71.15, db=71.15, Lipid ID=LMGP01011344, METLIN ID=75624, tgt=, overall=704.5230, db=704.5230, tgt=, overall=, db=, tgt=, overall=, db=, tgt=, overall=, db= ]	703.516	5.161	hilic+	C38 H75 N O8 P	34	704.523				LMGP01011344	75624	(726.5049, 40338.67)(727.5081, 18787.93)(704.5227, 377106.88)(705.5265, 153036.86)
docusate	0.90318	DOWN	0.038637	docusate [ C20 H38 O7 S, tgt=, overall=72.36, db=72.36, CAS ID=, KEGG ID=C07874, METLIN ID=4003, tgt=, overall=422.2338, db=422.2338, tgt=, overall=, db=, tgt=, overall=, db=, tgt=, overall=, db= ]	422.233	11.195	C18-	C20 H38 O7 S	36	422.234			C07874		4003	(421.2263, 3607.22)(422.2292, 825.37)
PC(13:0/22:4(7Z,10Z,13Z,16Z))	0.69946	DOWN	0.038944	PC(13:0/22:4(7Z,10Z,13Z,16Z)) [ C43 H79 N O8 P, tgt=, overall=67.60, db=67.60, Lipid ID=LMGP01011361, METLIN ID=75641, tgt=, overall=768.5543, db=768.5543, tgt=, overall=, db=, tgt=, overall=, db=, tgt=, overall=, db= ]	767.546	4.039	hilic+	C43 H79 N O8 P	34	768.554				LMGP01011361	75641	(790.5375, 68419.16)(791.5408, 33484.93)(1558.0765, 816.85)(1559.0815, 623.93)(768.5533, 129979.43)(769.5565, 59156.39)(785.5799, 1067.95)(1536.085, 1065.44)(1537.0902, 784.83)(1538.0807, 883.56)
LysoPE(24:6(6Z,9Z,12Z,15Z,18Z,21Z)/0:0)	1.2634	UP	0.040057	LysoPE(24:6(6Z,9Z,12Z,15Z,18Z,21Z)/0:0) [ C29 H48 N O7 P, tgt=, overall=98.64, db=98.64, METLIN ID=62313, HMP ID=HMDB11529, tgt=, overall=553.3168, db=553.3168, tgt=, overall=, db=, tgt=, overall=, db=, tgt=, overall=, db= ]	613.337	10.831	C18-	C29 H48 N O7 P	36	553.317		HMDB11529			62313	(612.3301, 30022.09)(613.3331, 10455.78)(614.3362, 2288.28)
1-(O-alpha-D-mannopyranosyl)-29-keto-(1,3R,31R)-dotriacontanetriol Esi-5.7519994	0.61235	DOWN	0.040168	1-(O-alpha-D-mannopyranosyl)-29-keto-(1,3R,31R)-dotriacontanetriol [ C38 H74 O9, tgt=, overall=94.66, db=94.66, Lipid ID=LMFA13010031, METLIN ID=46605, tgt=, overall=674.5333, db=674.5333, tgt=, overall=, db=, tgt=, overall=, db=, tgt=, overall=, db= ]	720.54	5.752	hilic-	C38 H74 O9	35	674.533				LMFA13010031	46605	(719.5331, 7554.35)(720.5358, 3143.64)(721.5411, 771.29)
D-Alanyl-D-serine	1.4926	UP	0.040216	D-Alanyl-D-serine [ C6 H12 N2 O4, tgt=, overall=86.76, db=86.76, KEGG ID=C19719, METLIN ID=73316, tgt=, overall=176.0797, db=176.0797, tgt=, overall=, db=, tgt=, overall=, db=, tgt=, overall=, db= ]	176.08	7.281	hilic+	C6 H12 N2 O4	34	176.08			C19719		73316	(199.0689, 770.65)(177.0871, 5597.2)(178.0907, 397.16)(353.1637, 50.64)
PC(O-16:1(11Z)/0:0) Esi+6.692997	1.2781	UP	0.040487	PC(O-16:1(11Z)/0:0) [ C24 H51 N O6 P, tgt=, overall=78.24, db=78.24, Lipid ID=LMGP01060028, METLIN ID=76579, tgt=, overall=480.3454, db=480.3454, tgt=, overall=, db=, tgt=, overall=, db=, tgt=, overall=, db= ]	479.337	6.693	hilic+	C24 H51 N O6 P	34	480.345				LMGP01060028	76579	(502.3359, 3336.03)(480.3438, 6536.47)(481.3466, 1827.41)
Fosamine	0.80318	DOWN	0.040783	Fosamine [ C3 H8 N O4 P, tgt=, overall=85.09, db=85.09, CAS ID=59682-52-9, KEGG ID=C18789, METLIN ID=72558, tgt=, overall=153.0191, db=153.0191, tgt=, overall=, db=, tgt=, overall=, db=, tgt=, overall=, db= ]	153.019	6.525	hilic+	C3 H8 N O4 P	34	153.019	59682-52-9		C18789		72558	(176.0086, 396.98)(154.0264, 12115.66)(155.0306, 684.34)
N,N-Dihydroxy-L-tryptophan	1.5264	UP	0.040813	N,N-Dihydroxy-L-tryptophan [ C11 H12 N2 O4, tgt=, overall=85.95, db=85.95, KEGG ID=C19717, METLIN ID=73315, tgt=, overall=236.0797, db=236.0797, tgt=, overall=, db=, tgt=, overall=, db=, tgt=, overall=, db= ]	236.08	6.039	hilic-	C11 H12 N2 O4	35	236.08			C19717		73315	(235.0723, 12347.57)(236.076, 1424.0)
PC(12:0/17:1(9Z))	0.73981	DOWN	0.041538	PC(12:0/17:1(9Z)) [ C37 H73 N O8 P, tgt=, overall=96.78, db=96.78, Lipid ID=LMGP01011321, METLIN ID=75601, tgt=, overall=690.5074, db=690.5074, tgt=, overall=, db=, tgt=, overall=, db=, tgt=, overall=, db= ]	689.5	4.213	hilic+	C37 H73 N O8 P	34	690.507				LMGP01011321	75601	(712.4925, 3599.9)(713.4963, 1662.59)(690.5061, 14807.42)(691.5092, 6302.54)(692.5134, 1988.51)(693.5158, 504.39)
L-Glutamic acid n-butyl ester	1.3055	UP	0.042448	L-Glutamic acid n-butyl ester [ C9 H17 N O4, tgt=, overall=86.83, db=86.83, CAS ID=152726-66-4, METLIN ID=3544, tgt=, overall=203.1158, db=203.1158, tgt=, overall=, db=, tgt=, overall=, db=, tgt=, overall=, db= ]	203.115	7.416	hilic+	C9 H17 N O4	34	203.116	152726-66-4				3544	(226.1056, 627.52)(227.122, 71.87)(204.1232, 81838.11)(205.1268, 8605.78)(206.1024, 655.93)(207.1022, 34.27)
PI(16:0/16:2(9Z,12Z))	0.00013547	DOWN	0.042941	PI(16:0/16:2(9Z,12Z)) [ C41 H75 O13 P, tgt=, overall=67.38, db=67.38, KEGG ID=C00626, METLIN ID=61165, HMP ID=HMDB09780, tgt=, overall=806.4945, db=806.4945, tgt=, overall=, db=, tgt=, overall=, db=, tgt=, overall=, db= ]	806.497	5.753	hilic+	C41 H75 O13 P	34	806.495		HMDB09780	C00626		61165	(807.5026, 2944.51)(808.5062, 1212.96)
Kurilensoside I	0.00014376	DOWN	0.043034	Kurilensoside I [ C43 H72 O19, tgt=, overall=70.64, db=70.64, Lipid ID=LMST05050019, METLIN ID=84939, tgt=, overall=892.4668, db=892.4668, tgt=, overall=, db=, tgt=, overall=, db=, tgt=, overall=, db= ]	892.472	5.742	hilic+	C43 H72 O19	34	892.467				LMST05050019	84939	(893.477, 3447.08)(894.4816, 1528.02)(895.4798, 991.29)(910.5349, 1166.12)
PG(14:1(9Z)/22:2(13Z,16Z))	0.83951	DOWN	0.043315	PG(14:1(9Z)/22:2(13Z,16Z)) [ C42 H77 O10 P, tgt=, overall=60.77, db=60.77, Lipid ID=LMGP04010136, METLIN ID=78961, tgt=, overall=772.5254, db=772.5254, tgt=, overall=, db=, tgt=, overall=, db=, tgt=, overall=, db= ]	772.525	1.253	hilic+	C42 H77 O10 P	32	772.525				LMGP04010136	78961	(1568.0463, 208.53)(773.5313, 8810.51)(774.5372, 4667.38)(790.5598, 9896.48)(791.5599, 5115.79)
PC(P-15:0/0:0)	1.1853	UP	0.043442	PC(P-15:0/0:0) [ C23 H49 N O6 P, tgt=, overall=95.87, db=95.87, Lipid ID=LMGP01070003, METLIN ID=40399, tgt=, overall=466.3298, db=466.3298, tgt=, overall=, db=, tgt=, overall=, db=, tgt=, overall=, db= ]	465.321	5.43	hilic+	C23 H49 N O6 P	34	466.33				LMGP01070003	40399	(488.3098, 570.55)(466.3282, 8074.8)(467.3316, 2282.63)(468.3367, 252.47)
SM(d16:1/20:1)	0.91116	DOWN	0.043442	SM(d16:1/20:1) [ C41 H82 N2 O6 P, tgt=, overall=69.94, db=69.94, Lipid ID=LMSP03010048, METLIN ID=83749, tgt=, overall=729.5911, db=729.5911, tgt=, overall=, db=, tgt=, overall=, db=, tgt=, overall=, db= ]	728.581	6.259	hilic+	C41 H82 N2 O6 P	34	729.591				LMSP03010048	83749	(751.5724, 81447.31)(752.576, 40573.59)(1480.1527, 515.02)(1481.1558, 533.14)(729.5906, 770001.5)(730.5943, 328744.25)
PS(19:1(9Z)/0:0)	0.81713	DOWN	0.043854	PS(19:1(9Z)/0:0) [ C25 H48 N O9 P, tgt=, overall=78.34, db=78.34, Lipid ID=LMGP03050019, METLIN ID=78846, tgt=, overall=537.3067, db=537.3067, tgt=, overall=, db=, tgt=, overall=, db=, tgt=, overall=, db= ]	537.306	10.179	C18-	C25 H48 N O9 P	27	537.307				LMGP03050019	78846	(536.2987, 4033.95)(537.3017, 1156.66)
3-Amino-4,7-dihydroxycoumarin	0.88169	DOWN	0.0454	3-Amino-4,7-dihydroxycoumarin [ C9 H7 N O4, tgt=, overall=56.36, db=56.36, CAS ID=, KEGG ID=C12468, METLIN ID=64591, tgt=, overall=193.0375, db=193.0375, tgt=, overall=, db=, tgt=, overall=, db=, tgt=, overall=, db= ]	193.04	6.524	hilic+	C9 H7 N O4	33	193.037			C12468		64591	(194.048, 6242.64)(195.0423, 1580.07)(196.0509, 223.52)(404.117, 68.91)
Ampalex	1.3328	UP	0.045494	Ampalex [ C14 H15 N3 O, tgt=, overall=76.24, db=76.24, CAS ID=154235-83-3, KEGG ID=C13675, METLIN ID=69628, tgt=, overall=241.1215, db=241.1215, tgt=, overall=, db=, tgt=, overall=, db=, tgt=, overall=, db= ]	241.121	5.488	hilic+	C14 H15 N3 O	34	241.121	154235-83-3		C13675		69628	(242.1287, 2823.35)(243.1296, 343.02)(500.2768, 2986.22)(501.2801, 760.86)
Sphinganine Esi+4.2190003	1.3821	UP	0.04557	Sphinganine [ C18 H39 N O2, tgt=, overall=78.48, db=78.48, Lipid ID=LMSP01020001, CAS ID=764-22-7, KEGG ID=C00836, METLIN ID=395, HMP ID=HMDB00269, tgt=, overall=301.2981, db=301.2981, tgt=, overall=10.081, db=10.081, tgt=, overall=, db=, tgt=, overall=, db= ]	301.296	4.219	hilic+	C18 H39 N O2	34	10.081	764-22-7	HMDB00269	C00836	LMSP01020001	395	(302.3038, 7487.69)(303.3073, 1413.93)
PE(P-18:1(9Z)/22:6(4Z,7Z,10Z,13Z,16Z,19Z))	0.47817	DOWN	0.045691	PE(P-18:1(9Z)/22:6(4Z,7Z,10Z,13Z,16Z,19Z)) [ C45 H76 N O7 P, tgt=, overall=63.31, db=63.31, Lipid ID=LMGP02030006, METLIN ID=77584, tgt=, overall=773.5359, db=773.5359, tgt=, overall=, db=, tgt=, overall=, db=, tgt=, overall=, db= ]	773.534	4.54	hilic-	C45 H76 N O7 P	35	773.536				LMGP02030006	77584	(772.5269, 11858.88)(773.5306, 5841.81)
Cer(d18:0/18:1(11Z))	1.2529	UP	0.045803	Cer(d18:0/18:1(11Z)) [ C36 H71 N O3, tgt=, overall=81.34, db=81.34, METLIN ID=62473, HMP ID=HMDB11762, tgt=, overall=565.5434, db=565.5434, tgt=, overall=, db=, tgt=, overall=, db=, tgt=, overall=, db= ]	565.542	1.127	hilic+	C36 H71 N O3	34	565.543		HMDB11762			62473	(588.5422, 2144.35)(589.5477, 797.54)(566.5485, 30654.21)(567.552, 10938.92)(568.5554, 3838.93)(569.5558, 1032.89)(570.5452, 665.73)
4-Hydroxyclobazam	0.72595	DOWN	0.045946	4-Hydroxyclobazam [ C16 H13 Cl N2 O3, tgt=, overall=39.81, db=39.81, CAS ID=70643-28-6, METLIN ID=1865, tgt=, overall=316.0615, db=316.0615, tgt=, overall=, db=, tgt=, overall=, db=, tgt=, overall=, db= ]	316.065	8.659	C18-	C16 H13 Cl N2 O3	31	316.062	70643-28-6				1865	(351.0336, 3226.35)(352.034, 764.29)(315.0582, 645.17)
UDP-N-acetyl-D-mannosamine Esi+7.752	0.76771	DOWN	0.046502	UDP-N-acetyl-D-mannosamine [ C17 H27 N3 O17 P2, tgt=, overall=79.33, db=79.33, CAS ID=, KEGG ID=C01170, METLIN ID=63222, tgt=, overall=607.0816, db=607.0816, tgt=, overall=, db=, tgt=, overall=, db=, tgt=, overall=, db= ]	607.081	7.752	hilic+	C17 H27 N3 O17 P2	34	607.082			C01170		63222	(630.0703, 2576.8)(631.0727, 421.33)(608.0885, 8402.65)(609.0916, 1732.7)
Rishitin	1.2023	UP	0.047182	Rishitin [ C14 H22 O2, tgt=, overall=83.07, db=83.07, CAS ID=18178-54-6, KEGG ID=C09715, METLIN ID=67903, tgt=, overall=222.1620, db=222.1620, tgt=, overall=, db=, tgt=, overall=, db=, tgt=, overall=, db= ]	222.16	1.143	hilic-	C14 H22 O2	35	222.162	18178-54-6		C09715		67903	(443.3161, 12823.94)(503.3436, 4467.84)(489.3073, 449.99)(221.154, 7314.37)(222.1567, 1282.56)(281.1728, 5519.79)(267.1595, 17129.5)(268.1625, 3078.58)
Pseudouridine Esi-1.6139994	1.6278	UP	0.047505	Pseudouridine [ C9 H12 N2 O6, tgt=, overall=59.39, db=59.39, CAS ID=1445-07-4, KEGG ID=C02067, METLIN ID=5734, HMP ID=HMDB00767, tgt=, overall=244.0695, db=244.0695, tgt=, overall=, db=, tgt=, overall=, db=, tgt=, overall=, db= ]	244.07	1.614	C18-	C9 H12 N2 O6	36	244.07	1445-07-4	HMDB00767	C02067		5734	(279.0389, 37433.36)(280.0416, 4047.6)(243.0616, 9362.93)(244.0656, 981.66)(289.067, 2000.05)
PC(14:0/O-1:0)	2.4864	UP	0.047674	PC(14:0/O-1:0) [ C23 H49 N O7 P, tgt=, overall=27.42, db=27.42, Lipid ID=LMGP01080020, METLIN ID=76586, tgt=, overall=482.3247, db=482.3247, tgt=, overall=, db=, tgt=, overall=, db=, tgt=, overall=, db= ]	481.318	5.571	hilic+	C23 H49 N O7 P	34	482.325				LMGP01080020	76586	(504.3069, 2981.71)(505.3089, 853.26)(482.3233, 8081.79)(483.315, 3402.21)
4-Methyl-2-oxovaleric acid Esi-4.0400004	0.51392	DOWN	0.047879	4-Methyl-2-oxovaleric acid [ C6 H10 O3, tgt=, overall=87.58, db=87.58, CAS ID=816-66-0, KEGG ID=C00233, METLIN ID=121, tgt=, overall=130.0630, db=130.0630, tgt=, overall=, db=, tgt=, overall=, db=, tgt=, overall=, db= ]	130.063	4.04	C18-	C6 H10 O3	31	130.063	816-66-0		C00233		121	(129.0556, 46506.91)(130.0593, 2879.73)
PC(20:1(11Z)/16:1(9Z)) Esi+5.0540004	1.0419	UP	0.04845	PC(20:1(11Z)/16:1(9Z)) [ C44 H85 N O8 P, tgt=, overall=84.05, db=84.05, Lipid ID=LMGP01011812, METLIN ID=76092, tgt=, overall=786.6013, db=786.6013, tgt=, overall=, db=, tgt=, overall=, db=, tgt=, overall=, db= ]	785.594	5.054	hilic+	C44 H85 N O8 P	34	786.601				LMGP01011812	76092	(808.5845, 595817.06)(809.5885, 282213.97)(1594.1669, 2752.18)(1595.1729, 1982.29)(1596.1812, 1962.09)(786.6005, 1033817.6)(787.6042, 479347.06)(788.6117, 205357.88)(789.6163, 64250.08)(791.6156, 1491.62)(803.6148, 3760.7)(804.6062, 3034.67)(1572.1804, 1130.44)(1573.1857, 767.07)(1574.1819, 644.51)(1575.179, 366.29)(1576.1478, 303.42)
Pantothenic Acid	0.73787	DOWN	0.048814	Pantothenic Acid [ C9 H17 N O5, tgt=, overall=99.79, db=99.79, CAS ID=137-08-6, KEGG ID=C00864, METLIN ID=241, tgt=, overall=219.1107, db=219.1107, tgt=, overall=1.799, db=1.799, tgt=, overall=, db=, tgt=, overall=, db= ]	219.111	2.503	hilic+	C9 H17 N O5	34	1.799	137-08-6		C00864		241	(220.1181, 148096.6)(221.1212, 16295.15)(222.1232, 2320.15)(237.1477, 183.84)
PS(13:0/12:0)	2.3088	UP	0.049001	PS(13:0/12:0) [ C31 H60 N O10 P, tgt=, overall=63.73, db=63.73, Lipid ID=LMGP03010068, METLIN ID=77732, tgt=, overall=637.3955, db=637.3955, tgt=, overall=, db=, tgt=, overall=, db=, tgt=, overall=, db= ]	637.394	12.557	C18-	C31 H60 N O10 P	19	637.395				LMGP03010068	77732	(672.3758, 1572.86)(636.3863, 16041.39)(637.3897, 5976.18)(638.3821, 2930.46)(696.4069, 3366.58)(697.408, 1464.92)
3'-UMP	0.73758	DOWN	0.049827	3'-UMP [ C9 H13 N2 O9 P, tgt=, overall=83.79, db=83.79, CAS ID=35170-03-7, KEGG ID=C01368, METLIN ID=63413, tgt=, overall=324.0359, db=324.0359, tgt=, overall=, db=, tgt=, overall=, db=, tgt=, overall=, db= ]	324.035	1.067	C18-	C9 H13 N2 O9 P	27	324.036	35170-03-7		C01368		63413	(323.0279, 7509.14)(324.0312, 698.37)
6-O-(beta-D-Xylopyranosyl)-beta-D-glucopyranose	1.451	UP	0.049827	6-O-(beta-D-Xylopyranosyl)-beta-D-glucopyranose [ C11 H20 O10, tgt=, overall=58.71, db=58.71, KEGG ID=C11535, METLIN ID=69089, tgt=, overall=312.1056, db=312.1056, tgt=, overall=, db=, tgt=, overall=, db=, tgt=, overall=, db= ]	312.105	0.999	C18-	C11 H20 O10	27	312.106			C11535		69089	(347.0746, 5027.25)(348.0778, 573.7)(311.0978, 955.16)(357.103, 1666.15)
L-Glutamate Esi-5.6560016	0.82913	DOWN	0.050939	L-Glutamate [ C5 H9 N O4, tgt=, overall=80.31, db=80.31, CAS ID=56-86-0, KEGG ID=C00025, METLIN ID=19, HMP ID=HMDB00148, tgt=, overall=147.0532, db=147.0532, tgt=, overall=0.349, db=0.349, tgt=, overall=, db=, tgt=, overall=, db= ]	147.053	5.656	hilic-	C5 H9 N O4	35	0.349	56-86-0	HMDB00148	C00025		19	(146.0464, 8204.2)(147.0481, 743.3)
PC(O-16:0/12:0) Esi+5.5729985	1.1043	UP	0.051845	PC(O-16:0/12:0) [ C36 H75 N O7 P, tgt=, overall=94.36, db=94.36, Lipid ID=LMGP01020176, METLIN ID=76407, tgt=, overall=664.5281, db=664.5281, tgt=, overall=, db=, tgt=, overall=, db=, tgt=, overall=, db= ]	663.518	5.573	hilic+	C36 H75 N O7 P	34	664.528				LMGP01020176	76407	(686.5076, 2531.45)(664.5261, 3682.75)(665.5293, 1397.89)(666.5302, 283.19)
PE(O-16:0/16:1(9Z))	1.212	UP	0.053029	PE(O-16:0/16:1(9Z)) [ C37 H74 N O7 P, tgt=, overall=52.91, db=52.91, Lipid ID=LMGP02020027, METLIN ID=77506, tgt=, overall=675.5203, db=675.5203, tgt=, overall=, db=, tgt=, overall=, db=, tgt=, overall=, db= ]	697.499	5.141	hilic+	C37 H74 N O7 P	34	675.52				LMGP02020027	77506	(698.5064, 2508.78)(699.5075, 1036.98)
8'-apo-beta-carotenol	1.2637	UP	0.053676	8'-apo-beta-carotenol [ C30 H42 O, tgt=, overall=52.94, db=52.94, Lipid ID=LMPR01070298, KEGG ID=C06733, METLIN ID=53822, tgt=, overall=418.3236, db=418.3236, tgt=, overall=, db=, tgt=, overall=, db=, tgt=, overall=, db= ]	435.347	6.654	hilic+	C30 H42 O	34	418.324			C06733	LMPR01070298	53822	(436.3537, 3803.13)(437.3565, 1038.24)
4,6-Dihydroxysulfadiazine	1.5023	UP	0.053738	4,6-Dihydroxysulfadiazine [ C10 H10 N4 O4 S, tgt=, overall=69.08, db=69.08, CAS ID=139953-28-9, METLIN ID=2440, tgt=, overall=282.0423, db=282.0423, tgt=, overall=, db=, tgt=, overall=, db=, tgt=, overall=, db= ]	282.044	1.659	hilic-	C10 H10 N4 O4 S	35	282.042	139953-28-9				2440	(281.0364, 56991.53)(282.0395, 6281.02)
19-hydroxy-Resolvin E1	1.2862	UP	0.054426	19-hydroxy-Resolvin E1 [ C20 H30 O6, tgt=, overall=73.06, db=73.06, Lipid ID=LMFA03070045, METLIN ID=75045, tgt=, overall=366.2042, db=366.2042, tgt=, overall=, db=, tgt=, overall=, db=, tgt=, overall=, db= ]	366.201	1.14	hilic-	C20 H30 O6	35	366.204				LMFA03070045	75045	(365.1988, 3529.79)(366.2021, 845.37)(425.2177, 5578.86)(426.2227, 1710.38)(411.1953, 1772.84)
PC(18:2(9Z,12Z)/22:4(7Z,10Z,13Z,16Z)) Esi+4.985	1.1014	UP	0.054435	PC(18:2(9Z,12Z)/22:4(7Z,10Z,13Z,16Z)) [ C48 H85 N O8 P, tgt=, overall=64.59, db=64.59, Lipid ID=LMGP01011639, METLIN ID=75919, tgt=, overall=834.6013, db=834.6013, tgt=, overall=, db=, tgt=, overall=, db=, tgt=, overall=, db= ]	833.592	4.985	hilic+	C48 H85 N O8 P	34	834.601				LMGP01011639	75919	(856.5813, 34977.26)(857.5852, 18312.39)(834.6004, 466386.56)(835.6045, 238958.36)(1668.1798, 518.38)(1669.1866, 399.23)(1670.1892, 399.97)
Thysanone Esi-3.8280013	1.3522	UP	0.054629	Thysanone [ C14 H12 O6, tgt=, overall=62.20, db=62.20, Lipid ID=LMPK13030001, METLIN ID=53229, tgt=, overall=276.0634, db=276.0634, tgt=, overall=, db=, tgt=, overall=, db=, tgt=, overall=, db= ]	276.061	3.828	hilic-	C14 H12 O6	35	276.063				LMPK13030001	53229	(275.0538, 6313.21)(276.0571, 613.79)(321.0653, 91.31)
SM(d16:1/17:0)	0.88219	DOWN	0.055375	SM(d16:1/17:0) [ C38 H78 N2 O6 P, tgt=, overall=99.57, db=99.57, Lipid ID=LMSP03010037, METLIN ID=83739, tgt=, overall=689.5598, db=689.5598, tgt=, overall=, db=, tgt=, overall=, db=, tgt=, overall=, db= ]	688.552	6.325	hilic+	C38 H78 N2 O6 P	34	689.56				LMSP03010037	83739	(711.5403, 28785.33)(712.5441, 11996.42)(713.5459, 2692.99)(714.553, 617.08)(1400.088, 2600.51)(1401.0931, 2394.9)(1402.0973, 1438.27)(689.5592, 343567.6)(690.5626, 140898.97)(691.5651, 33201.09)(692.5676, 6108.18)(693.564, 988.4)(1378.1056, 1109.17)(1379.1093, 997.02)(1380.1115, 256.87)
Levetiracetam	1.2319	UP	0.055831	Levetiracetam [ C8 H14 N2 O2, tgt=, overall=57.24, db=57.24, CAS ID=102767-28-2, KEGG ID=C07841, METLIN ID=66750, tgt=, overall=170.1055, db=170.1055, tgt=, overall=, db=, tgt=, overall=, db=, tgt=, overall=, db= ]	170.106	8.8	hilic+	C8 H14 N2 O2	34	170.106	102767-28-2		C07841		66750	(171.113, 4385.1)(172.1174, 1106.63)
SM(d16:1/24:0)	0.78867	DOWN	0.055831	SM(d16:1/24:0) [ C45 H92 N2 O6 P, tgt=, overall=90.76, db=90.76, Lipid ID=LMSP03010073, METLIN ID=83773, tgt=, overall=787.6693, db=787.6693, tgt=, overall=, db=, tgt=, overall=, db=, tgt=, overall=, db= ]	786.658	6.146	hilic+	C45 H92 N2 O6 P	34	787.669				LMSP03010073	83773	(809.6523, 177578.1)(810.6555, 90722.01)(1596.3011, 805.75)(1597.3088, 545.95)(787.6669, 388368.1)(788.6714, 161904.06)(789.6739, 42823.31)(790.6761, 8635.18)(791.6703, 1951.53)
MEDICA 16	0.84645	DOWN	0.056797	MEDICA 16 [ C20 H38 O4, tgt=, overall=76.82, db=76.82, CAS ID=87272-20-6, METLIN ID=62960, tgt=, overall=342.2770, db=342.2770, tgt=, overall=, db=, tgt=, overall=, db=, tgt=, overall=, db= ]	342.279	6.302	hilic+	C20 H38 O4	34	342.277	87272-20-6				62960	(343.2855, 28938.9)(344.2891, 3296.03)(345.2831, 409.6)(685.5608, 1335.06)(686.5591, 626.27)
Trp Met Trp	2.7023	UP	0.057761	Trp Met Trp [ C27 H31 N5 O4 S, tgt=, overall=29.29, db=29.29, METLIN ID=23411, tgt=, overall=521.2097, db=521.2097, tgt=, overall=, db=, tgt=, overall=, db=, tgt=, overall=, db= ]	521.21	1.123	hilic-	C27 H31 N5 O4 S	33	521.21					23411	(520.2014, 1830.34)(521.1973, 1170.05)(566.2063, 188.52)
5'-Methoxyhydnocarpin-D	0.70311	DOWN	0.057771	5'-Methoxyhydnocarpin-D [ C26 H22 O10, tgt=, overall=51.06, db=51.06, KEGG ID=C11162, METLIN ID=68885, tgt=, overall=494.1213, db=494.1213, tgt=, overall=, db=, tgt=, overall=, db=, tgt=, overall=, db= ]	494.126	7.032	hilic-	C26 H22 O10	35	494.121			C11162		68885	(987.248, 290.45)(493.1186, 7359.02)(494.121, 1843.27)(539.1219, 1322.09)(540.1266, 143.2)
albendazole sulfone	0.83638	DOWN	0.057771	albendazole sulfone [ C12 H15 N3 O3 S, tgt=, overall=76.45, db=76.45, CAS ID=, KEGG ID=C02809, METLIN ID=794, tgt=, overall=281.0834, db=281.0834, tgt=, overall=, db=, tgt=, overall=, db=, tgt=, overall=, db= ]	281.085	2.542	hilic-	C12 H15 N3 O3 S	33	281.083			C02809		794	(280.0765, 14636.8)(281.0787, 1868.77)(326.0401, 6262.39)
LysoPC(18:2(9Z,12Z))	2.289	UP	0.057821	LysoPC(18:2(9Z,12Z)) [ C26 H51 N O7 P, tgt=, overall=80.37, db=80.37, CAS ID=, KEGG ID=C04230, METLIN ID=61696, HMP ID=HMDB10386, tgt=, overall=520.3403, db=520.3403, tgt=, overall=, db=, tgt=, overall=, db=, tgt=, overall=, db= ]	519.33	6.704	hilic+	C26 H51 N O7 P	34	520.34		HMDB10386	C04230		61696	(542.322, 196869.98)(543.325, 58239.96)(1061.6525, 5701.57)(1062.6586, 3435.54)(1063.6675, 12079.63)(1064.6702, 7376.78)(520.3396, 1010413.06)(521.3431, 269388.12)
N-methylundec-10-enamide	0.51899	DOWN	0.05809	N-methylundec-10-enamide [ C12 H23 N O, tgt=, overall=75.83, db=75.83, METLIN ID=65467, tgt=, overall=197.1780, db=197.1780, tgt=, overall=, db=, tgt=, overall=, db=, tgt=, overall=, db= ]	197.177	1.242	hilic+	C12 H23 N O	34	197.178					65467	(220.1748, 1462.0)(417.3357, 3871.83)(198.1851, 33803.46)(199.184, 4849.48)
LacCer(d18:0/20:0)	0.77416	DOWN	0.058646	LacCer(d18:0/20:0) [ C50 H97 N O13, tgt=, overall=60.00, db=60.00, Lipid ID=LMSP0501AB16, METLIN ID=83820, tgt=, overall=919.6960, db=919.6960, tgt=, overall=, db=, tgt=, overall=, db=, tgt=, overall=, db= ]	919.694	5.192	hilic+	C50 H97 N O13	34	919.696				LMSP0501AB16	83820	(942.687, 1049.06)(943.6928, 517.05)(920.7021, 2970.6)(921.7042, 1574.89)
PC(15:0/22:6(4Z,7Z,10Z,13Z,16Z,19Z))	0.73988	DOWN	0.058967	PC(15:0/22:6(4Z,7Z,10Z,13Z,16Z,19Z)) [ C45 H79 N O8 P, tgt=, overall=65.62, db=65.62, Lipid ID=LMGP01011430, METLIN ID=75710, tgt=, overall=792.5543, db=792.5543, tgt=, overall=, db=, tgt=, overall=, db=, tgt=, overall=, db= ]	791.545	4.015	hilic+	C45 H79 N O8 P	34	792.554				LMGP01011430	75710	(814.5291, 5037.19)(815.5334, 2470.29)(792.5526, 69500.55)(793.5561, 31794.34)(1584.0872, 192.68)(1585.0922, 127.58)(1586.1029, 115.14)
Tribenuron methyl	3.2243	UP	0.059744	Tribenuron methyl [ C15 H17 N5 O6 S, tgt=, overall=42.61, db=42.61, CAS ID=101200-48-0, KEGG ID=C10962, METLIN ID=68726, tgt=, overall=395.0900, db=395.0900, tgt=, overall=, db=, tgt=, overall=, db=, tgt=, overall=, db= ]	417.072	7.62	hilic+	C15 H17 N5 O6 S	34	395.09	101200-48-0		C10962		68726	(418.0789, 5764.91)(419.0854, 4003.42)(420.0901, 972.46)
8'-Hydroxydihydroergotamine	1.2784	UP	0.05985	8'-Hydroxydihydroergotamine [ C33 H37 N5 O6, tgt=, overall=62.08, db=62.08, CAS ID=90650-44-5, METLIN ID=2261, tgt=, overall=599.2744, db=599.2744, tgt=, overall=, db=, tgt=, overall=, db=, tgt=, overall=, db= ]	645.281	0.728	C18-	C33 H37 N5 O6	27	599.274	90650-44-5				2261	(644.274, 3121.24)(645.2761, 725.18)
PG(O-16:0/18:3(9Z,12Z,15Z))	1.1041	UP	0.06068	PG(O-16:0/18:3(9Z,12Z,15Z)) [ C40 H75 O9 P, tgt=, overall=52.22, db=52.22, Lipid ID=LMGP04020077, METLIN ID=79888, tgt=, overall=730.5149, db=730.5149, tgt=, overall=, db=, tgt=, overall=, db=, tgt=, overall=, db= ]	730.516	1.254	hilic+	C40 H75 O9 P	31	730.515				LMGP04020077	79888	(753.5084, 2984.28)(754.5126, 1459.93)(731.5224, 4615.57)(732.5324, 2751.22)(733.536, 1216.97)
L-Glyceric acid	0.68613	DOWN	0.060859	L-Glyceric acid [ C3 H6 O4, tgt=, overall=30.48, db=30.48, Lipid ID=LMFA01050409, METLIN ID=45857, tgt=, overall=106.0266, db=106.0266, tgt=, overall=, db=, tgt=, overall=, db=, tgt=, overall=, db= ]	106.024	0.915	C18-	C3 H6 O4	36	106.027				LMFA01050409	45857	(140.9935, 9360.63)(141.9941, 1505.51)(105.0176, 48337.34)(151.0225, 9979.36)
SM(d18:0/24:1(15Z))	0.6082	DOWN	0.062205	SM(d18:0/24:1(15Z)) [ C47 H96 N2 O6 P, tgt=, overall=53.36, db=53.36, Lipid ID=LMSP03010023, METLIN ID=41597, tgt=, overall=815.7006, db=815.7006, tgt=, overall=, db=, tgt=, overall=, db=, tgt=, overall=, db= ]	814.688	6.117	hilic+	C47 H96 N2 O6 P	34	815.701				LMSP03010023	41597	(837.6751, 32829.78)(839.691, 8296.88)(840.6956, 3894.0)(815.6945, 214909.42)(816.6992, 64419.83)(817.7012, 15892.05)
Methylenediurea	0.70566	DOWN	0.062801	Methylenediurea [ C3 H8 N4 O2, tgt=, overall=47.48, db=47.48, KEGG ID=C06381, METLIN ID=66388, tgt=, overall=132.0647, db=132.0647, tgt=, overall=, db=, tgt=, overall=, db=, tgt=, overall=, db= ]	132.065	3.529	hilic+	C3 H8 N4 O2	33	132.065			C06381		66388	(155.0538, 4530.67)(134.0657, 607.97)(282.1706, 121.91)(265.1412, 237.73)
MG(22:2(13Z,16Z)/0:0/0:0)	3.628	UP	0.062801	MG(22:2(13Z,16Z)/0:0/0:0) [ C25 H46 O4, tgt=, overall=91.79, db=91.79, METLIN ID=62365, HMP ID=HMDB11583, tgt=, overall=410.3396, db=410.3396, tgt=, overall=, db=, tgt=, overall=, db=, tgt=, overall=, db= ]	427.365	5.533	hilic+	C25 H46 O4	34	410.34		HMDB11583			62365	(428.3721, 7854.74)(429.3758, 2567.31)(430.3814, 501.02)
PA(O-20:0/18:0)	1.4975	UP	0.063377	PA(O-20:0/18:0) [ C41 H83 O7 P, tgt=, overall=48.41, db=48.41, Lipid ID=LMGP10020052, METLIN ID=82198, tgt=, overall=718.5876, db=718.5876, tgt=, overall=, db=, tgt=, overall=, db=, tgt=, overall=, db= ]	718.591	6.181	hilic+	C41 H83 O7 P	34	718.588				LMGP10020052	82198	(741.5823, 2009.9)(742.585, 730.7)(719.5943, 12214.87)(720.5958, 3451.05)(721.5856, 2964.67)
SM(d18:2/24:0)	0.70486	DOWN	0.063377	SM(d18:2/24:0) [ C47 H94 N2 O6 P, tgt=, overall=86.73, db=86.73, Lipid ID=LMSP03010081, METLIN ID=83781, tgt=, overall=813.6850, db=813.6850, tgt=, overall=, db=, tgt=, overall=, db=, tgt=, overall=, db= ]	812.675	6.126	hilic+	C47 H94 N2 O6 P	34	813.685				LMSP03010081	83781	(835.6659, 186999.89)(836.6691, 93197.99)(837.6745, 41382.41)(838.6781, 13498.78)(1648.333, 923.93)(1649.3358, 691.62)(813.6837, 1008241.4)(814.6874, 483591.5)(815.6949, 198659.03)(816.6994, 63534.63)(817.702, 15820.79)(818.7008, 3543.07)
PC(18:1(9Z)/20:3(8Z,11Z,14Z))	1.0431	UP	0.064083	PC(18:1(9Z)/20:3(8Z,11Z,14Z)) [ C46 H85 N O8 P, tgt=, overall=60.58, db=60.58, Lipid ID=LMGP01011609, METLIN ID=75889, tgt=, overall=810.6013, db=810.6013, tgt=, overall=, db=, tgt=, overall=, db=, tgt=, overall=, db= ]	809.593	5	hilic+	C46 H85 N O8 P	34	810.601				LMGP01011609	75889	(832.5847, 227683.06)(833.5883, 118134.41)(1642.1672, 928.52)(1643.1687, 791.82)(1644.18, 833.94)(1645.18, 681.41)(810.6002, 1003671.4)(811.604, 474573.22)(812.6142, 452838.94)(813.619, 188591.7)(1620.184, 1666.17)(1621.19, 1387.18)(1623.1986, 867.87)
sn-glycero-3-Phosphocholine	1.1334	UP	0.064403	sn-glycero-3-Phosphocholine [ C8 H21 N O6 P, tgt=, overall=86.77, db=86.77, CAS ID=, KEGG ID=C00670, METLIN ID=63346, tgt=, overall=258.1106, db=258.1106, tgt=, overall=, db=, tgt=, overall=, db=, tgt=, overall=, db= ]	257.103	8.991	hilic+	C8 H21 N O6 P	34	258.111			C00670		63346	(280.092, 9323.28)(281.0945, 897.94)(282.098, 109.64)(537.1928, 177.4)(258.11, 890123.94)(259.1133, 76099.04)(260.1662, 89.83)(261.1197, 1004.47)
PGD2	1.3859	UP	0.064486	PGD2 [ C20 H32 O5, tgt=, overall=43.39, db=43.39, Lipid ID=LMFA03010004, CAS ID=41598-07-6, KEGG ID=C00696, METLIN ID=36087, HMP ID=HMDB01403, tgt=, overall=352.2250, db=352.2250, tgt=, overall=, db=, tgt=, overall=, db=, tgt=, overall=, db= ]	352.226	1.239	hilic+	C20 H32 O5	34	352.225	41598-07-6	HMDB01403	C00696	LMFA03010004	36087	(375.2164, 4615.06)(376.2253, 2166.5)(353.2312, 3019.78)(370.2607, 5335.91)(371.2797, 77.45)
PC(15:0/20:5(5Z,8Z,11Z,14Z,17Z)) Esi+4.6169996	0.87547	DOWN	0.064795	PC(15:0/20:5(5Z,8Z,11Z,14Z,17Z)) [ C43 H77 N O8 P, tgt=, overall=67.65, db=67.65, Lipid ID=LMGP01011425, METLIN ID=75705, tgt=, overall=766.5387, db=766.5387, tgt=, overall=, db=, tgt=, overall=, db=, tgt=, overall=, db= ]	765.53	4.617	hilic+	C43 H77 N O8 P	34	766.539				LMGP01011425	75705	(788.5191, 22087.44)(789.5229, 10285.65)(1554.049, 1035.67)(1555.0555, 967.66)(766.538, 172120.75)(767.541, 79362.53)(1532.0632, 1666.35)(1533.0623, 1293.1)
Tinidazole	0.81752	DOWN	0.065764	Tinidazole [ C8 H13 N3 O4 S, tgt=, overall=98.04, db=98.04, CAS ID=19387-91-8, METLIN ID=2857, tgt=, overall=247.0627, db=247.0627, tgt=, overall=, db=, tgt=, overall=, db=, tgt=, overall=, db= ]	307.084	1.257	C18-	C8 H13 N3 O4 S	27	247.063	19387-91-8				2857	(613.1584, 23006.25)(614.1615, 5257.04)(615.1582, 2535.68)(306.0765, 1394459.6)(307.0794, 155373.8)(308.0753, 64327.86)(309.077, 7201.41)
Miserotoxin	1.4343	UP	0.065973	Miserotoxin [ C9 H17 N O8, tgt=, overall=37.34, db=37.34, CAS ID=24502-76-9, KEGG ID=C08507, METLIN ID=67029, tgt=, overall=267.0954, db=267.0954, tgt=, overall=, db=, tgt=, overall=, db=, tgt=, overall=, db= ]	267.097	2.983	hilic+	C9 H17 N O8	28	267.095	24502-76-9		C08507		67029	(268.1038, 431049.38)(269.0937, 131971.7)
PI(18:4(6Z,9Z,12Z,15Z)/22:4(7Z,10Z,13Z,16Z)) Esi+4.4779987	1.0499	UP	0.065973	PI(18:4(6Z,9Z,12Z,15Z)/22:4(7Z,10Z,13Z,16Z)) [ C49 H79 O13 P, tgt=, overall=57.11, db=57.11, Lipid ID=LMGP06010422, METLIN ID=80444, tgt=, overall=906.5258, db=906.5258, tgt=, overall=, db=, tgt=, overall=, db=, tgt=, overall=, db= ]	928.504	4.478	hilic+	C49 H79 O13 P	34	906.526				LMGP06010422	80444	(929.5124, 2272.95)(930.5155, 1135.82)
Cefoselis	1.1611	UP	0.065979	Cefoselis [ C19 H22 N8 O6 S2, tgt=, overall=61.39, db=61.39, CAS ID=122841-10-5, KEGG ID=C11210, METLIN ID=68916, tgt=, overall=522.1104, db=522.1104, tgt=, overall=, db=, tgt=, overall=, db=, tgt=, overall=, db= ]	522.113	9.137	C18-	C19 H22 N8 O6 S2	27	522.11	122841-10-5		C11210		68916	(521.1062, 4949.7)(522.109, 1799.95)(523.1065, 381.21)
14-hydroxy-12-tetradecenoic acid	1.211	UP	0.066312	14-hydroxy-12-tetradecenoic acid [ C14 H26 O3, tgt=, overall=45.83, db=45.83, Lipid ID=LMFA01050178, METLIN ID=74556, tgt=, overall=242.1882, db=242.1882, tgt=, overall=, db=, tgt=, overall=, db=, tgt=, overall=, db= ]	242.188	1.243	hilic-	C14 H26 O3	35	242.188				LMFA01050178	74556	(483.3678, 25806.38)(241.1778, 532.89)(242.1761, 12235.85)(301.2, 1579.83)
PC(13:0/17:1(9Z))	0.88249	DOWN	0.066576	PC(13:0/17:1(9Z)) [ C38 H75 N O8 P, tgt=, overall=70.54, db=70.54, Lipid ID=LMGP01011344, METLIN ID=75624, tgt=, overall=704.5230, db=704.5230, tgt=, overall=, db=, tgt=, overall=, db=, tgt=, overall=, db= ]	703.515	5.475	hilic+	C38 H75 N O8 P	34	704.523				LMGP01011344	75624	(726.5043, 42999.34)(727.5081, 19917.29)(704.5228, 425045.16)(705.5266, 178334.47)
Amino acid(Arg-)	1.3357	UP	0.066618	Amino acid(Arg-) [ C6 H14 N4 O2, tgt=, overall=98.74, db=98.74, KEGG ID=C02385, METLIN ID=63425, tgt=, overall=174.1117, db=174.1117, tgt=, overall=, db=, tgt=, overall=, db=, tgt=, overall=, db= ]	174.112	8.567	hilic-	C6 H14 N4 O2	35	174.112			C02385		63425	(347.2145, 68.31)(173.1047, 10601.35)(174.1076, 836.72)(175.1067, 19.86)
HMMF Esi+7.0980034	1.2119	UP	0.069024	HMMF [ C3 H7 N O2, tgt=, overall=87.90, db=87.90, CAS ID=20546-32-1, KEGG ID=C11488, METLIN ID=69064, tgt=, overall=89.0477, db=89.0477, tgt=, overall=, db=, tgt=, overall=, db=, tgt=, overall=, db= ]	89.0477	7.098	hilic+	C3 H7 N O2	34	89.0477	20546-32-1		C11488		69064	(90.0549, 29675.0)(91.0577, 1232.74)
PC(13:0/22:6(4Z,7Z,10Z,13Z,16Z,19Z))	0.76515	DOWN	0.06919	PC(13:0/22:6(4Z,7Z,10Z,13Z,16Z,19Z)) [ C43 H75 N O8 P, tgt=, overall=67.04, db=67.04, Lipid ID=LMGP01011362, METLIN ID=75642, tgt=, overall=764.5230, db=764.5230, tgt=, overall=, db=, tgt=, overall=, db=, tgt=, overall=, db= ]	763.516	4.058	hilic+	C43 H75 N O8 P	34	764.523				LMGP01011362	75642	(786.5039, 4112.66)(787.5078, 2042.71)(764.5232, 57167.82)(765.5265, 26654.29)(1528.0724, 509.31)(1529.0728, 371.63)
Glutathione, oxidized Esi-1.5099998	0.80546	DOWN	0.069436	Glutathione, oxidized [ C20 H32 N6 O12 S2, tgt=, overall=96.18, db=96.18, CAS ID=27025-41-8, KEGG ID=C00127, METLIN ID=45, tgt=, overall=612.1520, db=612.1520, tgt=, overall=0.397, db=0.397, tgt=, overall=, db=, tgt=, overall=, db= ]	612.151	1.51	C18-	C20 H32 N6 O12 S2	27	0.397	27025-41-8		C00127		45	(611.1442, 25265.84)(612.1472, 6563.62)(613.1447, 3198.32)
PC(15:1(9Z)/22:4(7Z,10Z,13Z,16Z))	0.71777	DOWN	0.070075	PC(15:1(9Z)/22:4(7Z,10Z,13Z,16Z)) [ C45 H81 N O8 P, tgt=, overall=61.94, db=61.94, Lipid ID=LMGP01011460, METLIN ID=75740, tgt=, overall=794.5700, db=794.5700, tgt=, overall=, db=, tgt=, overall=, db=, tgt=, overall=, db= ]	793.559	4.041	hilic+	C45 H81 N O8 P	34	794.57				LMGP01011460	75740	(816.5503, 3679.38)(817.5545, 1814.88)(794.567, 34078.08)(795.5713, 14701.26)(811.6014, 296.1)(812.6099, 254.57)(813.6024, 145.49)
PE(20:0/20:5(5Z,8Z,11Z,14Z,17Z))	0.74507	DOWN	0.070448	PE(20:0/20:5(5Z,8Z,11Z,14Z,17Z)) [ C45 H80 N O8 P, tgt=, overall=57.00, db=57.00, Lipid ID=LMGP02010836, METLIN ID=77071, tgt=, overall=793.5622, db=793.5622, tgt=, overall=, db=, tgt=, overall=, db=, tgt=, overall=, db= ]	793.558	1.287	hilic-	C45 H80 N O8 P	35	793.562				LMGP02010836	77071	(792.5519, 6971.67)(793.5547, 3091.25)
PE(20:0/18:1(9Z)) Esi+4.0459995	0.70341	DOWN	0.070604	PE(20:0/18:1(9Z)) [ C43 H84 N O8 P, tgt=, overall=67.73, db=67.73, Lipid ID=LMGP02010135, METLIN ID=40533, tgt=, overall=773.5935, db=773.5935, tgt=, overall=, db=, tgt=, overall=, db=, tgt=, overall=, db= ]	795.572	4.046	hilic+	C43 H84 N O8 P	34	773.593				LMGP02010135	40533	(796.5799, 12427.85)(797.5854, 5487.36)(798.5918, 3680.28)
PC(13:0/12:0) Esi+4.0059986	3.1501	UP	0.070985	PC(13:0/12:0) [ C33 H67 N O8 P, tgt=, overall=73.03, db=73.03, Lipid ID=LMGP01011338, METLIN ID=75618, tgt=, overall=636.4604, db=636.4604, tgt=, overall=, db=, tgt=, overall=, db=, tgt=, overall=, db= ]	636.459	4.006	hilic+	C33 H67 N O8 P	34	636.46				LMGP01011338	75618	(637.4669, 4310.82)(638.4701, 1295.28)
Fibrin	1.4607	UP	0.072064	Fibrin [ C5 H11 N3 O2, tgt=, overall=87.77, db=87.77, CAS ID=9001-31-4, KEGG ID=C00290, METLIN ID=65513, tgt=, overall=145.0851, db=145.0851, tgt=, overall=, db=, tgt=, overall=, db=, tgt=, overall=, db= ]	145.085	6.326	hilic+	C5 H11 N3 O2	34	145.085	9001-31-4		C00290		65513	(168.0732, 341.71)(146.0923, 9469.26)(147.0948, 677.77)
Pantothenic Acid Esi+2.4550009	0.58619	DOWN	0.0726	Pantothenic Acid [ C9 H17 N O5, tgt=, overall=86.91, db=86.91, CAS ID=137-08-6, KEGG ID=C00864, METLIN ID=241, tgt=, overall=219.1107, db=219.1107, tgt=, overall=1.799, db=1.799, tgt=, overall=, db=, tgt=, overall=, db= ]	219.109	2.455	hilic+	C9 H17 N O5	33	1.799	137-08-6		C00864		241	(220.1181, 117023.95)(221.1212, 12786.21)(222.1706, 61.21)(237.148, 184.77)
5-Hydroxydopamine	0.82231	DOWN	0.07268	5-Hydroxydopamine [ C8 H11 N O3, tgt=, overall=78.05, db=78.05, CAS ID=1927-04-4, METLIN ID=7081, HMP ID=HMDB04817, tgt=, overall=169.0739, db=169.0739, tgt=, overall=, db=, tgt=, overall=, db=, tgt=, overall=, db= ]	169.073	1.275	C18-	C8 H11 N O3	27	169.074	1927-04-04	HMDB04817			7081	(204.0402, 1435.6)(168.0663, 5694.34)(169.0706, 224.96)
Ethyl isobutyl ketone	0.88786	DOWN	0.073479	Ethyl isobutyl ketone [ C7 H14 O, tgt=, overall=47.57, db=47.57, CAS ID=623-56-3, METLIN ID=58329, HMP ID=HMDB05841, tgt=, overall=114.1045, db=114.1045, tgt=, overall=, db=, tgt=, overall=, db=, tgt=, overall=, db= ]	114.104	1.212	hilic-	C7 H14 O	35	114.105	623-56-3	HMDB05841			58329	(227.1998, 398.53)(287.2214, 1575.0)(288.2243, 259.84)(273.2064, 598.2)(113.0968, 1716.41)(173.1184, 14515.65)(159.1029, 11441.46)(160.1062, 979.24)
C16-OH Sulfatide	0.33965	DOWN	0.074692	C16-OH Sulfatide [ C40 H77 N O12 S, tgt=, overall=47.62, db=47.62, Lipid ID=LMSP06020003, METLIN ID=41624, tgt=, overall=795.5166, db=795.5166, tgt=, overall=, db=, tgt=, overall=, db=, tgt=, overall=, db= ]	795.521	5.161	hilic+	C40 H77 N O12 S	30	795.517				LMSP06020003	41624	(818.5114, 300.66)(796.528, 24051.54)(797.5306, 11313.36)
SM(d17:1/26:1)	0.32436	DOWN	0.075018	SM(d17:1/26:1) [ C48 H96 N2 O6 P, tgt=, overall=53.58, db=53.58, Lipid ID=LMSP03010082, METLIN ID=83782, tgt=, overall=827.7006, db=827.7006, tgt=, overall=, db=, tgt=, overall=, db=, tgt=, overall=, db= ]	826.688	6.113	hilic+	C48 H96 N2 O6 P	34	827.701				LMSP03010082	83782	(849.6736, 5004.09)(850.6771, 1911.22)(827.6975, 43716.84)(828.7001, 23136.03)(829.6979, 15028.03)(830.6998, 6072.12)
11-Deoxytetrodotoxin	1.4069	UP	0.077691	11-Deoxytetrodotoxin [ C11 H17 N3 O7, tgt=, overall=75.64, db=75.64, CAS ID=113564-23-1, KEGG ID=C20026, METLIN ID=73511, tgt=, overall=303.1067, db=303.1067, tgt=, overall=, db=, tgt=, overall=, db=, tgt=, overall=, db= ]	303.108	0.898	C18-	C11 H17 N3 O7	27	303.107	113564-23-1		C20026		73511	(302.1008, 15568.51)(303.104, 1489.1)
PS(14:0/22:2(13Z,16Z))	0.65721	DOWN	0.077787	PS(14:0/22:2(13Z,16Z)) [ C42 H78 N O10 P, tgt=, overall=66.24, db=66.24, Lipid ID=LMGP03010107, METLIN ID=77771, tgt=, overall=787.5363, db=787.5363, tgt=, overall=, db=, tgt=, overall=, db=, tgt=, overall=, db= ]	787.535	5.361	hilic-	C42 H78 N O10 P	35	787.536				LMGP03010107	77771	(786.5282, 5475.05)(787.5317, 2585.64)(846.5646, 2278.03)(847.5652, 837.6)(832.5313, 3112.12)(833.5339, 1541.93)
DG(20:5(5Z,8Z,11Z,14Z,17Z)/22:5(7Z,10Z,13Z,16Z,19Z)/0:0)[iso2]	1.1956	UP	0.078264	DG(20:5(5Z,8Z,11Z,14Z,17Z)/22:5(7Z,10Z,13Z,16Z,19Z)/0:0)[iso2] [ C45 H68 O5, tgt=, overall=64.31, db=64.31, Lipid ID=LMGL02010280, CAS ID=, METLIN ID=4654, tgt=, overall=688.5067, db=688.5067, tgt=, overall=, db=, tgt=, overall=, db=, tgt=, overall=, db= ]	688.505	1.041	hilic+	C45 H68 O5	34	688.507				LMGL02010280	4654	(711.4864, 191.88)(712.4873, 630.09)(689.5091, 2163.05)(690.5232, 1726.05)(706.5402, 3164.22)(707.5427, 1709.45)
L-N2-(2-Carboxyethyl)arginine	1.2328	UP	0.079396	L-N2-(2-Carboxyethyl)arginine [ C9 H18 N4 O4, tgt=, overall=80.48, db=80.48, CAS ID=, KEGG ID=C06655, METLIN ID=64560, tgt=, overall=246.1328, db=246.1328, tgt=, overall=, db=, tgt=, overall=, db=, tgt=, overall=, db= ]	246.132	7.272	hilic+	C9 H18 N4 O4	34	246.133			C06655		64560	(247.1393, 4484.04)(248.1438, 594.76)
PC(14:0/20:3(8Z,11Z,14Z))	0.91948	DOWN	0.079396	PC(14:0/20:3(8Z,11Z,14Z)) [ C42 H79 N O8 P, tgt=, overall=67.69, db=67.69, Lipid ID=LMGP01011374, METLIN ID=75654, tgt=, overall=756.5543, db=756.5543, tgt=, overall=, db=, tgt=, overall=, db=, tgt=, overall=, db= ]	755.547	5.345	hilic+	C42 H79 N O8 P	34	756.554				LMGP01011374	75654	(756.5537, 257103.72)(757.5571, 121161.22)(1529.1562, 1122.12)(1531.1511, 2182.03)
PC(P-16:0/14:1(9Z)) Esi+5.8049974	0.16531	DOWN	0.079457	PC(P-16:0/14:1(9Z)) [ C38 H75 N O7 P, tgt=, overall=32.80, db=32.80, Lipid ID=LMGP01030022, METLIN ID=76483, tgt=, overall=688.5281, db=688.5281, tgt=, overall=, db=, tgt=, overall=, db=, tgt=, overall=, db= ]	705.537	5.805	hilic+	C38 H75 N O7 P	34	688.528				LMGP01030022	76483	(706.5624, 2722.13)(707.5405, 520.02)(708.5546, 173.2)
Clitidine 5'-phosphate	0.90738	DOWN	0.079669	Clitidine 5'-phosphate [ C11 H15 N2 O9 P, tgt=, overall=68.35, db=68.35, CAS ID=65411-71-4, KEGG ID=C08429, METLIN ID=66968, tgt=, overall=350.0515, db=350.0515, tgt=, overall=, db=, tgt=, overall=, db=, tgt=, overall=, db= ]	350.053	7.038	hilic+	C11 H15 N2 O9 P	34	350.051	65411-71-4		C08429		66968	(373.0429, 2587.23)(374.0471, 252.24)(723.1013, 311.08)(351.0603, 1943.88)(352.0621, 34.74)
1-(14-methyl-pentadecanoyl)-2-(8-[3]-ladderane-octanyl)-sn-glycerol Esi+4.662001	0.75449	DOWN	0.080235	1-(14-methyl-pentadecanoyl)-2-(8-[3]-ladderane-octanyl)-sn-glycerol [ C39 H70 O4, tgt=, overall=68.10, db=68.10, Lipid ID=LMGL02070004, METLIN ID=75575, tgt=, overall=602.5274, db=602.5274, tgt=, overall=, db=, tgt=, overall=, db=, tgt=, overall=, db= ]	602.526	4.662	hilic+	C39 H70 O4	28	602.527				LMGL02070004	75575	(603.5336, 8503.79)(604.5369, 3921.29)
LysoPE(22:5(7Z,10Z,13Z,16Z,19Z)/0:0)	0.5604	DOWN	0.083122	LysoPE(22:5(7Z,10Z,13Z,16Z,19Z)/0:0) [ C27 H46 N O7 P, tgt=, overall=73.52, db=73.52, METLIN ID=62309, HMP ID=HMDB11525, tgt=, overall=527.3012, db=527.3012, tgt=, overall=, db=, tgt=, overall=, db=, tgt=, overall=, db= ]	527.299	5.457	hilic-	C27 H46 N O7 P	35	527.301		HMDB11525			62309	(526.2921, 13636.08)(527.2955, 4164.41)
Barbamide	1.5173	UP	0.083472	Barbamide [ C20 H23 Cl3 N2 O2 S, tgt=, overall=32.17, db=32.17, KEGG ID=C15693, METLIN ID=65373, tgt=, overall=460.0546, db=460.0546, tgt=, overall=, db=, tgt=, overall=, db=, tgt=, overall=, db= ]	506.057	1.113	hilic-	C20 H23 Cl3 N2 O2 S	35	460.055			C15693		65373	(505.0495, 9619.13)(506.0506, 4341.31)
Tromethamine 5.496001	4.3969	UP	0.086627	Tromethamine [ C4 H11 N O3, tgt=, overall=81.41, db=81.41, CAS ID=, KEGG ID=C07182, METLIN ID=43366, tgt=, overall=121.0739, db=121.0739, tgt=, overall=, db=, tgt=, overall=, db=, tgt=, overall=, db= ]	121.074	5.496	hilic+	C4 H11 N O3	34	121.074			C07182		43366	(122.0811, 14507.66)(123.0868, 931.55)(243.1618, 322.85)
PC(15:0/22:4(7Z,10Z,13Z,16Z))	0.81341	DOWN	0.087285	PC(15:0/22:4(7Z,10Z,13Z,16Z)) [ C45 H83 N O8 P, tgt=, overall=56.57, db=56.57, Lipid ID=LMGP01011429, METLIN ID=75709, tgt=, overall=796.5856, db=796.5856, tgt=, overall=, db=, tgt=, overall=, db=, tgt=, overall=, db= ]	795.576	4.604	hilic+	C45 H83 N O8 P	34	796.586				LMGP01011429	75709	(818.5667, 8964.01)(796.5816, 30105.95)(797.5859, 12840.84)
3-[(2,4-Dichlorobenzylidene)amino]-6H-dibenzo[b,d]pyran-6-one	0.90827	DOWN	0.089882	3-[(2,4-Dichlorobenzylidene)amino]-6H-dibenzo[b,d]pyran-6-one [ C20 H11 Cl2 N O2, tgt=, overall=49.13, db=49.13, KEGG ID=C14950, METLIN ID=70450, tgt=, overall=367.0167, db=367.0167, tgt=, overall=, db=, tgt=, overall=, db=, tgt=, overall=, db= ]	427.041	7.789	hilic-	C20 H11 Cl2 N O2	35	367.017			C14950		70450	(853.0745, 408.05)(854.0782, 40.26)(426.0338, 6522.4)(427.0368, 822.43)(428.031, 477.32)
D-Fructose	1.4638	UP	0.089882	D-Fructose [ C6 H12 O6, tgt=, overall=86.04, db=86.04, CAS ID=57-48-7, KEGG ID=C10906, METLIN ID=68675, tgt=, overall=180.0634, db=180.0634, tgt=, overall=, db=, tgt=, overall=, db=, tgt=, overall=, db= ]	180.064	4.414	hilic-	C6 H12 O6	35	180.063	57-48-7		C10906		68675	(179.0564, 4644.44)(180.0598, 229.12)(239.0741, 96.82)(225.0618, 12739.25)(226.0655, 1089.66)
Etn-1-P-Cer(d14:1/18:0) Esi-5.4980006	0.71335	DOWN	0.089882	Etn-1-P-Cer(d14:1/18:0) [ C38 H77 N2 O6 P, tgt=, overall=94.93, db=94.93, Lipid ID=LMSP03020001, METLIN ID=41602, tgt=, overall=688.5519, db=688.5519, tgt=, overall=, db=, tgt=, overall=, db=, tgt=, overall=, db= ]	748.571	5.498	hilic-	C38 H77 N2 O6 P	35	688.552				LMSP03020001	41602	(747.5646, 25449.31)(748.5678, 11298.42)(749.5732, 3674.32)
PS(13:0/22:1(11Z))	0.65208	DOWN	0.089882	PS(13:0/22:1(11Z)) [ C41 H78 N O10 P, tgt=, overall=66.24, db=66.24, Lipid ID=LMGP03010089, METLIN ID=77753, tgt=, overall=775.5363, db=775.5363, tgt=, overall=, db=, tgt=, overall=, db=, tgt=, overall=, db= ]	775.535	5.439	hilic-	C41 H78 N O10 P	35	775.536				LMGP03010089	77753	(774.5279, 41305.2)(775.5311, 18741.11)(834.5435, 9780.49)(835.5467, 4647.96)
13-Octadecene-9,11-diynoic acid, 8-hydroxy-, (Z)-	1.1848	UP	0.091516	13-Octadecene-9,11-diynoic acid, 8-hydroxy-, (Z)- [ C18 H26 O3, tgt=, overall=60.01, db=60.01, Lipid ID=LMFA01050290, METLIN ID=74651, tgt=, overall=290.1882, db=290.1882, tgt=, overall=, db=, tgt=, overall=, db=, tgt=, overall=, db= ]	290.188	1.136	hilic-	C18 H26 O3	35	290.188				LMFA01050290	74651	(289.1797, 939.93)(290.1779, 235.5)(349.205, 3886.65)(350.2072, 976.22)(335.1836, 2573.21)(336.1864, 403.23)
Ser Ser	2.5061	UP	0.091959	Ser Ser [ C6 H12 N2 O5, tgt=, overall=47.16, db=47.16, METLIN ID=23926, tgt=, overall=192.0746, db=192.0746, tgt=, overall=, db=, tgt=, overall=, db=, tgt=, overall=, db= ]	192.075	7.348	hilic+	C6 H12 N2 O5	33	192.075					23926	(215.0626, 328.53)(193.0822, 4458.34)
Alteichin	1.2663	UP	0.092068	Alteichin [ C20 H14 O6, tgt=, overall=96.31, db=96.31, CAS ID=88899-62-1, KEGG ID=C10295, METLIN ID=68224, tgt=, overall=350.0790, db=350.0790, tgt=, overall=, db=, tgt=, overall=, db=, tgt=, overall=, db= ]	350.08	3.955	hilic-	C20 H14 O6	35	350.079	88899-62-1		C10295		68224	(349.0723, 5511.25)(350.0755, 1057.25)(351.0771, 60.66)
PE(P-18:1(9Z)/20:5(5Z,8Z,11Z,14Z,17Z))	0.74963	DOWN	0.092109	PE(P-18:1(9Z)/20:5(5Z,8Z,11Z,14Z,17Z)) [ C43 H74 N O7 P, tgt=, overall=67.47, db=67.47, METLIN ID=62248, HMP ID=HMDB11453, tgt=, overall=747.5203, db=747.5203, tgt=, overall=, db=, tgt=, overall=, db=, tgt=, overall=, db= ]	747.52	3.981	hilic+	C43 H74 N O7 P	34	747.52		HMDB11453			62248	(748.5276, 109490.42)(749.5306, 52305.38)(1513.081, 644.22)(1514.0695, 1028.23)(1496.072, 550.13)(1497.0732, 387.84)
Anandamide (22:6, n-3)	1.2522	UP	0.092411	Anandamide (22:6, n-3) [ C24 H37 N O2, tgt=, overall=54.91, db=54.91, Lipid ID=LMFA08040009, CAS ID=162758-94-3, METLIN ID=36744, tgt=, overall=371.2824, db=371.2824, tgt=, overall=, db=, tgt=, overall=, db=, tgt=, overall=, db= ]	371.279	1.204	hilic+	C24 H37 N O2	30	371.282	162758-94-3			LMFA08040009	36744	(372.2858, 7227.75)(373.2895, 2043.8)(762.581, 481.54)
LysoPC(18:2(9Z,12Z)) Esi+6.602001	1.442	UP	0.092426	LysoPC(18:2(9Z,12Z)) [ C26 H51 N O7 P, tgt=, overall=80.43, db=80.43, CAS ID=, KEGG ID=C04230, METLIN ID=61696, HMP ID=HMDB10386, tgt=, overall=520.3403, db=520.3403, tgt=, overall=, db=, tgt=, overall=, db=, tgt=, overall=, db= ]	519.332	6.602	hilic+	C26 H51 N O7 P	34	520.34		HMDB10386	C04230		61696	(542.3218, 96350.13)(543.3252, 28958.55)(520.3397, 640857.1)(521.3434, 176396.73)
Z-Arg-Arg-NHMec	1.1864	UP	0.093128	Z-Arg-Arg-NHMec [ C30 H39 N9 O6, tgt=, overall=58.07, db=58.07, CAS ID=88937-61-5, KEGG ID=C02334, METLIN ID=65750, tgt=, overall=621.3023, db=621.3023, tgt=, overall=, db=, tgt=, overall=, db=, tgt=, overall=, db= ]	681.326	10.827	C18-	C30 H39 N9 O6	36	621.302	88937-61-5		C02334		65750	(680.3181, 3642.16)(681.3233, 1563.32)
PS(O-20:0/14:1(9Z)) Esi+5.681	0.26422	DOWN	0.093276	PS(O-20:0/14:1(9Z)) [ C40 H78 N O9 P, tgt=, overall=49.02, db=49.02, Lipid ID=LMGP03020044, METLIN ID=78691, tgt=, overall=747.5414, db=747.5414, tgt=, overall=, db=, tgt=, overall=, db=, tgt=, overall=, db= ]	769.516	5.681	hilic+	C40 H78 N O9 P	34	747.541				LMGP03020044	78691	(770.5283, 3331.96)(771.5274, 1487.07)
5-Fluoromuconolactone	0.68156	DOWN	0.094593	5-Fluoromuconolactone [ C6 H5 F O4, tgt=, overall=82.05, db=82.05, KEGG ID=C16477, METLIN ID=71218, tgt=, overall=160.0172, db=160.0172, tgt=, overall=, db=, tgt=, overall=, db=, tgt=, overall=, db= ]	160.015	0.913	C18-	C6 H5 F O4	36	160.017			C16477		71218	(319.0249, 1980.2)(194.9886, 7072.27)(159.0095, 77691.57)(160.0111, 5749.79)(219.0287, 34582.93)(220.0308, 7170.86)(205.0148, 367948.62)(206.0166, 26693.25)
3?-Hydroxy-12-oxo-5?-cholan-24-oic Acid Esi+5.589998	2.0031	UP	0.094938	3?-Hydroxy-12-oxo-5?-cholan-24-oic Acid [ C24 H38 O4, tgt=, overall=88.56, db=88.56, METLIN ID=42744, tgt=, overall=390.2770, db=390.2770, tgt=, overall=, db=, tgt=, overall=, db=, tgt=, overall=, db= ]	412.259	5.59	hilic+	C24 H38 O4	34	390.277					42744	(413.2644, 10909.54)(414.2675, 2935.03)(415.2752, 683.65)(825.5663, 2025.0)
Cer(d18:0/23:0)	0.74534	DOWN	0.094938	Cer(d18:0/23:0) [ C41 H83 N O3, tgt=, overall=70.74, db=70.74, METLIN ID=62475, HMP ID=HMDB11767, tgt=, overall=637.6373, db=637.6373, tgt=, overall=, db=, tgt=, overall=, db=, tgt=, overall=, db= ]	659.618	1.111	hilic+	C41 H83 N O3	34	637.637		HMDB11767			62475	(660.627, 6243.49)(661.6307, 2693.74)
Glucosylceramide (d18:1/25:0)	1.2843	UP	0.094938	Glucosylceramide (d18:1/25:0) [ C49 H95 N O8, tgt=, overall=55.42, db=55.42, CAS ID=85305-87-9, KEGG ID=C01190, METLIN ID=7232, HMP ID=HMDB04979, tgt=, overall=825.7058, db=825.7058, tgt=, overall=, db=, tgt=, overall=, db=, tgt=, overall=, db= ]	825.7	1.015	hilic+	C49 H95 N O8	32	825.706	85305-87-9	HMDB04979	C01190		7232	(848.6954, 597.88)(849.6979, 662.25)(826.7098, 3223.41)(827.7146, 1573.71)(828.7058, 879.33)
para-Benzoquinone dioxime Esi+2.625	1.2992	UP	0.094938	para-Benzoquinone dioxime [ C6 H6 N2 O2, tgt=, overall=84.19, db=84.19, CAS ID=105-11-3, KEGG ID=C19345, METLIN ID=73051, tgt=, overall=138.0429, db=138.0429, tgt=, overall=, db=, tgt=, overall=, db=, tgt=, overall=, db= ]	138.043	2.625	hilic+	C6 H6 N2 O2	34	138.043	105-11-3		C19345		73051	(139.0501, 31284.35)(140.0514, 2593.28)(156.0781, 165.57)
Sphingosine	0.82528	DOWN	0.095541	Sphingosine [ C18 H37 N O2, tgt=, overall=84.82, db=84.82, Lipid ID=LMSP01010001, CAS ID=123-78-4, KEGG ID=C00319, METLIN ID=392, HMP ID=HMDB00252, tgt=, overall=299.2824, db=299.2824, tgt=, overall=9.800, db=9.800, tgt=, overall=, db=, tgt=, overall=, db= ]	299.282	3.642	hilic+	C18 H37 N O2	34	9.8	123-78-4	HMDB00252	C00319	LMSP01010001	392	(300.2891, 38245.83)(301.2923, 7777.94)
Trigonelline	0.30185	DOWN	0.095541	Trigonelline [ C7 H8 N O2, tgt=, overall=86.45, db=86.45, CAS ID=535-83-1, KEGG ID=C01004, METLIN ID=273, HMP ID=HMDB00875, tgt=, overall=138.0555, db=138.0555, tgt=, overall=, db=, tgt=, overall=, db=, tgt=, overall=, db= ]	137.048	6.917	hilic+	C7 H8 N O2	22	138.055	535-83-1	HMDB00875	C01004		273	(160.037, 705.97)(138.0551, 49609.13)(139.0577, 4732.75)
3-Buten-1-amine	1.3468	UP	0.095654	3-Buten-1-amine [ C4 H9 N, tgt=, overall=87.83, db=87.83, KEGG ID=C12244, METLIN ID=69390, tgt=, overall=71.0735, db=71.0735, tgt=, overall=, db=, tgt=, overall=, db=, tgt=, overall=, db= ]	71.0736	6.195	hilic+	C4 H9 N	34	71.0735			C12244		69390	(165.1367, 2305.76)(72.0809, 43548.07)(73.0842, 2043.85)
Pinacidil-N-Oxide Esi+7.4730034	1.2449	UP	0.095721	Pinacidil-N-Oxide [ C13 H19 N5 O, tgt=, overall=75.05, db=75.05, CAS ID=83285-82-9, METLIN ID=1942, tgt=, overall=261.1590, db=261.1590, tgt=, overall=, db=, tgt=, overall=, db=, tgt=, overall=, db= ]	261.158	7.473	hilic+	C13 H19 N5 O	32	261.159	83285-82-9				1942	(262.1649, 3397.1)(263.1712, 622.17)
Dicamba Esi+0.941	3.1946	UP	0.095813	Dicamba [ C8 H6 Cl2 O3, tgt=, overall=55.30, db=55.30, CAS ID=1918-00-9, KEGG ID=C18597, METLIN ID=44584, tgt=, overall=219.9694, db=219.9694, tgt=, overall=, db=, tgt=, overall=, db=, tgt=, overall=, db= ]	236.996	0.941	hilic+	C8 H6 Cl2 O3	34	219.969	1918-00-9		C18597		44584	(238.0038, 4414.84)(239.0053, 802.61)
PC(15:0/22:6(4Z,7Z,10Z,13Z,16Z,19Z)) Esi+4.5980015	0.84506	DOWN	0.095813	PC(15:0/22:6(4Z,7Z,10Z,13Z,16Z,19Z)) [ C45 H79 N O8 P, tgt=, overall=66.11, db=66.11, Lipid ID=LMGP01011430, METLIN ID=75710, tgt=, overall=792.5543, db=792.5543, tgt=, overall=, db=, tgt=, overall=, db=, tgt=, overall=, db= ]	791.545	4.598	hilic+	C45 H79 N O8 P	34	792.554				LMGP01011430	75710	(814.5329, 11231.18)(815.5378, 5648.2)(1606.0692, 344.2)(1607.0695, 149.77)(1608.0789, 180.55)(792.5529, 140366.16)(793.5563, 65117.26)(1584.0864, 929.29)(1585.0895, 689.02)
PI(18:1(9Z)/20:3(8Z,11Z,14Z))	0.646	DOWN	0.095813	PI(18:1(9Z)/20:3(8Z,11Z,14Z)) [ C47 H83 O13 P, tgt=, overall=90.46, db=90.46, Lipid ID=LMGP06010303, METLIN ID=80325, tgt=, overall=886.5571, db=886.5571, tgt=, overall=, db=, tgt=, overall=, db=, tgt=, overall=, db= ]	886.554	1.26	hilic+	C47 H83 O13 P	34	886.557				LMGP06010303	80325	(909.5458, 8478.39)(910.549, 4730.56)(887.5646, 178366.78)(888.5676, 92986.42)(889.5742, 43390.81)(904.5913, 186308.62)(905.5937, 103623.6)(906.6001, 45793.42)(907.6048, 14214.98)
Mevinphos	0.4567	DOWN	0.096262	Mevinphos [ C7 H13 O6 P, tgt=, overall=70.26, db=70.26, CAS ID=7786-34-7, KEGG ID=C18688, METLIN ID=72467, tgt=, overall=224.0450, db=224.0450, tgt=, overall=, db=, tgt=, overall=, db=, tgt=, overall=, db= ]	224.046	7.026	hilic+	C7 H13 O6 P	34	224.045	7786-34-7		C18688		72467	(225.0541, 2981.69)(226.0546, 241.38)(449.0949, 399.87)
PE(20:1(11Z)/20:3(8Z,11Z,14Z))	0.65095	DOWN	0.096292	PE(20:1(11Z)/20:3(8Z,11Z,14Z)) [ C45 H82 N O8 P, tgt=, overall=46.69, db=46.69, Lipid ID=LMGP02010862, METLIN ID=77097, tgt=, overall=795.5778, db=795.5778, tgt=, overall=, db=, tgt=, overall=, db=, tgt=, overall=, db= ]	795.573	4.613	hilic-	C45 H82 N O8 P	35	795.578				LMGP02010862	77097	(794.5655, 5627.77)(795.5695, 2456.37)
PE(22:6(4Z,7Z,10Z,13Z,16Z,19Z)/0:0)	0.60371	DOWN	0.097845	PE(22:6(4Z,7Z,10Z,13Z,16Z,19Z)/0:0) [ C27 H44 N O7 P, tgt=, overall=76.28, db=76.28, Lipid ID=LMGP02050013, METLIN ID=77679, tgt=, overall=525.2855, db=525.2855, tgt=, overall=, db=, tgt=, overall=, db=, tgt=, overall=, db= ]	525.284	5.449	hilic-	C27 H44 N O7 P	35	525.285				LMGP02050013	77679	(524.2769, 22017.87)(525.2805, 6672.26)
SM(d17:1/24:1)	0.74551	DOWN	0.099616	SM(d17:1/24:1) [ C46 H92 N2 O6 P, tgt=, overall=66.06, db=66.06, Lipid ID=LMSP03010074, METLIN ID=83774, tgt=, overall=799.6693, db=799.6693, tgt=, overall=, db=, tgt=, overall=, db=, tgt=, overall=, db= ]	798.659	6.146	hilic+	C46 H92 N2 O6 P	34	799.669				LMSP03010074	83774	(821.6494, 43604.26)(822.653, 24527.43)(1620.3022, 1663.85)(799.6689, 311325.47)(800.6723, 156026.39)
3?-Hydroxy-12-oxo-5?-cholan-24-oic Acid	1.0941	UP	0.099986	3?-Hydroxy-12-oxo-5?-cholan-24-oic Acid [ C24 H38 O4, tgt=, overall=99.52, db=99.52, METLIN ID=42744, tgt=, overall=390.2770, db=390.2770, tgt=, overall=, db=, tgt=, overall=, db=, tgt=, overall=, db= ]	390.277	1.057	hilic+	C24 H38 O4	34	390.277					42744	(413.2678, 1698.74)(414.279, 805.86)(391.284, 181800.06)(392.2871, 47312.86)(393.2906, 7619.02)(394.293, 1103.65)(408.3093, 2030.38)
PS(18:2(9Z,12Z)/22:4(7Z,10Z,13Z,16Z))	0.76744	DOWN	0.099991	PS(18:2(9Z,12Z)/22:4(7Z,10Z,13Z,16Z)) [ C46 H78 N O10 P, tgt=, overall=64.10, db=64.10, Lipid ID=LMGP03010365, METLIN ID=78029, tgt=, overall=835.5363, db=835.5363, tgt=, overall=, db=, tgt=, overall=, db=, tgt=, overall=, db= ]	835.536	5.283	hilic+	C46 H78 N O10 P	34	835.536				LMGP03010365	78029	(858.5262, 1867.63)(859.5294, 678.09)(836.544, 42612.77)(837.5477, 22393.55)
PE(20:0/20:2(11Z,14Z))	1.1308	UP	0.10187	PE(20:0/20:2(11Z,14Z)) [ C45 H86 N O8 P, tgt=, overall=74.80, db=74.80, Lipid ID=LMGP02010140, METLIN ID=40538, tgt=, overall=799.6091, db=799.6091, tgt=, overall=, db=, tgt=, overall=, db=, tgt=, overall=, db= ]	799.605	5.043	hilic+	C45 H86 N O8 P	34	799.609				LMGP02010140	40538	(800.6148, 37597.87)(801.6179, 17785.49)(802.6208, 10305.67)(803.6248, 4419.13)
PE(P-18:1(9Z)/20:5(5Z,8Z,11Z,14Z,17Z)) Esi+5.4479985	1.1194	UP	0.10256	PE(P-18:1(9Z)/20:5(5Z,8Z,11Z,14Z,17Z)) [ C43 H74 N O7 P, tgt=, overall=61.96, db=61.96, METLIN ID=62248, HMP ID=HMDB11453, tgt=, overall=747.5203, db=747.5203, tgt=, overall=, db=, tgt=, overall=, db=, tgt=, overall=, db= ]	769.505	5.448	hilic+	C43 H74 N O7 P	34	747.52		HMDB11453			62248	(770.5119, 18899.38)(771.5147, 8893.05)
3-oxo-adipic acid	0.82298	DOWN	0.10278	3-oxo-adipic acid [ C6 H8 O5, tgt=, overall=59.89, db=59.89, Lipid ID=LMFA01170096, METLIN ID=74939, HMP ID=HMDB00398, tgt=, overall=160.0372, db=160.0372, tgt=, overall=, db=, tgt=, overall=, db=, tgt=, overall=, db= ]	160.035	1.268	C18-	C6 H8 O5	29	160.037		HMDB00398		LMFA01170096	74939	(159.0289, 5708.99)(160.03, 775.0)(205.0336, 2752.51)
N-Cyclohexanecarbonyltetradecylamine	2.0524	UP	0.10394	N-Cyclohexanecarbonyltetradecylamine [ C21 H41 N O, tgt=, overall=52.66, db=52.66, METLIN ID=45013, tgt=, overall=323.3188, db=323.3188, tgt=, overall=, db=, tgt=, overall=, db=, tgt=, overall=, db= ]	340.344	4.202	hilic+	C21 H41 N O	23	323.319					45013	(341.3518, 3170.58)(342.3517, 881.73)(343.3325, 172.07)
Cupressuflavone	0.50132	DOWN	0.10433	Cupressuflavone [ C30 H18 O10, tgt=, overall=62.75, db=62.75, Lipid ID=LMPK12040010, KEGG ID=C10034, METLIN ID=47522, tgt=, overall=538.0900, db=538.0900, tgt=, overall=, db=, tgt=, overall=, db=, tgt=, overall=, db= ]	538.091	7.038	hilic+	C30 H18 O10	34	538.09			C10034	LMPK12040010	47522	(539.0975, 2889.19)(540.0984, 1250.88)
PI(18:1(9Z)/22:4(7Z,10Z,13Z,16Z)) Esi+4.479002	1.2177	UP	0.10444	PI(18:1(9Z)/22:4(7Z,10Z,13Z,16Z)) [ C49 H85 O13 P, tgt=, overall=54.26, db=54.26, Lipid ID=LMGP06010307, METLIN ID=80329, tgt=, overall=912.5728, db=912.5728, tgt=, overall=, db=, tgt=, overall=, db=, tgt=, overall=, db= ]	912.567	4.479	hilic+	C49 H85 O13 P	34	912.573				LMGP06010307	80329	(935.557, 1382.47)(936.5649, 844.57)(937.574, 539.66)(913.5752, 2649.37)(914.5787, 1491.52)(915.5882, 840.7)(930.6025, 3130.35)(931.6027, 1282.44)(932.6164, 1197.15)
Galalpha1-4Galbeta-Cer(d18:1/16:0)	0.50698	DOWN	0.10527	Galalpha1-4Galbeta-Cer(d18:1/16:0) [ C46 H87 N O13, tgt=, overall=95.75, db=95.75, Lipid ID=LMSP0509AA01, METLIN ID=56038, tgt=, overall=861.6177, db=861.6177, tgt=, overall=, db=, tgt=, overall=, db=, tgt=, overall=, db= ]	861.616	2.723	hilic+	C46 H87 N O13	34	861.618				LMSP0509AA01	56038	(884.605, 1343.2)(885.6074, 813.66)(862.6234, 8447.68)(863.6262, 4332.27)(864.63, 1522.43)(865.6312, 269.88)(866.6331, 18.73)
5-Hydroxy-7,3',4'-trimethoxy-8-methylisoflavone 5-O-neohesperidoside	0.098721	DOWN	0.10589	5-Hydroxy-7,3',4'-trimethoxy-8-methylisoflavone 5-O-neohesperidoside [ C31 H38 O15, tgt=, overall=92.86, db=92.86, Lipid ID=LMPK12050358, METLIN ID=47863, tgt=, overall=650.2211, db=650.2211, tgt=, overall=, db=, tgt=, overall=, db=, tgt=, overall=, db= ]	650.221	7.024	hilic-	C31 H38 O15	35	650.221				LMPK12050358	47863	(649.2138, 5547.96)(650.2168, 1648.11)(651.2149, 223.75)
Benzoyl phosphate	0.8211	DOWN	0.10589	Benzoyl phosphate [ C7 H7 O5 P, tgt=, overall=68.79, db=68.79, CAS ID=6659-26-3, KEGG ID=C06206, METLIN ID=66355, tgt=, overall=202.0031, db=202.0031, tgt=, overall=, db=, tgt=, overall=, db=, tgt=, overall=, db= ]	202.005	7.026	hilic-	C7 H7 O5 P	35	202.003	6659-26-3		C06206		66355	(200.9974, 40836.52)(201.9984, 6857.17)(202.9981, 1695.63)
(2S)-2-Phospholactate Esi-5.341002	0.8532	DOWN	0.10604	(2S)-2-Phospholactate [ C3 H7 O6 P, tgt=, overall=70.82, db=70.82, KEGG ID=C19156, METLIN ID=72896, tgt=, overall=169.9980, db=169.9980, tgt=, overall=, db=, tgt=, overall=, db=, tgt=, overall=, db= ]	169.996	5.341	C18-	C3 H7 O6 P	36	169.998			C19156		72896	(168.9889, 26735.46)(169.9926, 499.29)
PS(P-16:0/17:2(9Z,12Z))	0.87923	DOWN	0.10626	PS(P-16:0/17:2(9Z,12Z)) [ C39 H72 N O9 P, tgt=, overall=63.54, db=63.54, Lipid ID=LMGP03030011, METLIN ID=78751, tgt=, overall=729.4945, db=729.4945, tgt=, overall=, db=, tgt=, overall=, db=, tgt=, overall=, db= ]	746.527	4.956	hilic+	C39 H72 N O9 P	34	729.495				LMGP03030011	78751	(747.5326, 6731.35)(748.5384, 2924.37)(749.5432, 322.98)
Diloxanide	0.83684	DOWN	0.10661	Diloxanide [ C9 H9 Cl2 N O2, tgt=, overall=57.09, db=57.09, CAS ID=579-38-4, METLIN ID=2265, tgt=, overall=233.0010, db=233.0010, tgt=, overall=, db=, tgt=, overall=, db=, tgt=, overall=, db= ]	293.023	6.523	hilic-	C9 H9 Cl2 N O2	35	233.001	579-38-4				2265	(292.0137, 64593.35)(293.0145, 9854.95)(294.0125, 5624.21)
Hercynine	9719.5	UP	0.1076	Hercynine [ C9 H16 N3 O2, tgt=, overall=82.63, db=82.63, CAS ID=534-30-5, KEGG ID=C05575, METLIN ID=63493, tgt=, overall=198.1243, db=198.1243, tgt=, overall=, db=, tgt=, overall=, db=, tgt=, overall=, db= ]	197.116	8.897	hilic+	C9 H16 N3 O2	33	198.124	534-30-5		C05575		63493	(220.1086, 83.71)(198.1237, 6258.75)(199.1281, 792.29)
L-Leucyl-L- Alanine	1.153	UP	0.1076	L-Leucyl-L- Alanine [ C9 H18 N2 O3, tgt=, overall=76.76, db=76.76, CAS ID=7298-84-2, METLIN ID=23819, tgt=, overall=202.1317, db=202.1317, tgt=, overall=, db=, tgt=, overall=, db=, tgt=, overall=, db= ]	202.132	4.092	hilic+	C9 H18 N2 O3	34	202.132	7298-84-2				23819	(203.139, 3150.82)(204.1472, 352.94)(405.2646, 151.19)
N-oleoyl phenylalanine	5350.1	UP	0.1076	N-oleoyl phenylalanine [ C27 H43 N O3, tgt=, overall=72.78, db=72.78, Lipid ID=LMFA08020092, METLIN ID=75474, tgt=, overall=429.3243, db=429.3243, tgt=, overall=, db=, tgt=, overall=, db=, tgt=, overall=, db= ]	451.305	5.461	hilic+	C27 H43 N O3	34	429.324				LMFA08020092	75474	(452.313, 1753.61)(453.3162, 361.08)
SM(d18:2/18:1)	1.1979	UP	0.1076	SM(d18:2/18:1) [ C41 H80 N2 O6 P, tgt=, overall=36.99, db=36.99, Lipid ID=LMSP03010047, METLIN ID=83748, tgt=, overall=727.5754, db=727.5754, tgt=, overall=, db=, tgt=, overall=, db=, tgt=, overall=, db= ]	726.559	5.675	hilic+	C41 H80 N2 O6 P	34	727.575				LMSP03010047	83748	(749.5552, 2426.37)(750.5673, 2002.19)(727.5705, 15955.14)(728.5745, 6240.72)(729.59, 58516.33)
UDP-N-acetyl-D-mannosamine	0.74242	DOWN	0.1076	UDP-N-acetyl-D-mannosamine [ C17 H27 N3 O17 P2, tgt=, overall=99.37, db=99.37, CAS ID=, KEGG ID=C01170, METLIN ID=63222, tgt=, overall=607.0816, db=607.0816, tgt=, overall=, db=, tgt=, overall=, db=, tgt=, overall=, db= ]	607.081	7.742	hilic+	C17 H27 N3 O17 P2	34	607.082			C01170		63222	(630.0703, 2576.8)(631.0727, 421.33)(608.0885, 8402.65)(609.0916, 1732.7)(610.093, 402.48)
(25S)-5alpha-cholestan-3beta,6alpha,7beta,8beta,15alpha,16beta,26-heptol	0.78503	DOWN	0.10841	(25S)-5alpha-cholestan-3beta,6alpha,7beta,8beta,15alpha,16beta,26-heptol [ C27 H48 O7, tgt=, overall=72.52, db=72.52, Lipid ID=LMST01010327, METLIN ID=83928, tgt=, overall=484.3400, db=484.3400, tgt=, overall=, db=, tgt=, overall=, db=, tgt=, overall=, db= ]	484.341	1.244	hilic+	C27 H48 O7	32	484.34				LMST01010327	83928	(485.3626, 2933.56)(502.3727, 4392.24)(503.375, 1457.61)
?-Tocotrienol	1.1252	UP	0.10877	?-Tocotrienol [ C27 H40 O2, tgt=, overall=80.92, db=80.92, CAS ID=25612-59-3, KEGG ID=C14156, METLIN ID=44833, tgt=, overall=396.3028, db=396.3028, tgt=, overall=, db=, tgt=, overall=, db=, tgt=, overall=, db= ]	396.301	4.277	hilic+	C27 H40 O2	34	396.303	25612-59-3		C14156		44833	(397.3079, 679.54)(398.3215, 54.45)(414.335, 3704.71)(415.3383, 1200.25)(416.3492, 397.1)
PG(18:2(9Z,12Z)/20:5(5Z,8Z,11Z,14Z,17Z))	1.0997	UP	0.10943	PG(18:2(9Z,12Z)/20:5(5Z,8Z,11Z,14Z,17Z)) [ C44 H73 O10 P, tgt=, overall=27.23, db=27.23, Lipid ID=LMGP04010360, METLIN ID=79185, tgt=, overall=792.4941, db=792.4941, tgt=, overall=, db=, tgt=, overall=, db=, tgt=, overall=, db= ]	792.49	1.257	hilic+	C44 H73 O10 P	34	792.494				LMGP04010360	79185	(793.502, 4327.48)(794.508, 2265.53)(810.5319, 10815.32)(811.5576, 440.49)
3-(N-Nitrosomethylamino)propionitrile	0.59504	DOWN	0.10996	3-(N-Nitrosomethylamino)propionitrile [ C4 H7 N3 O, tgt=, overall=99.14, db=99.14, CAS ID=60153-49-3, KEGG ID=C19280, METLIN ID=72998, tgt=, overall=113.0589, db=113.0589, tgt=, overall=, db=, tgt=, overall=, db=, tgt=, overall=, db= ]	113.059	4.171	hilic+	C4 H7 N3 O	34	113.059	60153-49-3		C19280		72998	(136.0488, 12207.25)(137.0483, 1446.28)(249.1064, 809.23)(250.1102, 75.71)(114.0661, 1264574.2)(115.0692, 59043.32)(116.0711, 4012.8)(227.1252, 108498.73)(228.1275, 11607.75)(229.1305, 1130.24)
3-Phosphonopyruvate	1.7688	UP	0.11027	3-Phosphonopyruvate [ C3 H5 O6 P, tgt=, overall=86.46, db=86.46, CAS ID=, KEGG ID=C02798, METLIN ID=63583, tgt=, overall=167.9824, db=167.9824, tgt=, overall=, db=, tgt=, overall=, db=, tgt=, overall=, db= ]	167.982	7.255	hilic-	C3 H5 O6 P	35	167.982			C02798		63583	(166.9753, 14042.49)(167.9781, 644.72)(226.9963, 1713.69)(212.9876, 215.02)
Tetrachlorobisphenol A	1.1918	UP	0.11027	Tetrachlorobisphenol A [ C15 H12 Cl4 O2, tgt=, overall=38.81, db=38.81, CAS ID=79-95-8, KEGG ID=C14528, METLIN ID=70129, tgt=, overall=363.9591, db=363.9591, tgt=, overall=, db=, tgt=, overall=, db=, tgt=, overall=, db= ]	363.962	1.227	hilic-	C15 H12 Cl4 O2	35	363.959	79-95-8		C14528		70129	(362.9551, 9048.91)(363.9542, 2923.84)(422.9668, 941.01)(408.9611, 470.85)
Hydrochlorothiazide	0.88528	DOWN	0.11051	Hydrochlorothiazide [ C7 H8 Cl N3 O4 S2, tgt=, overall=64.21, db=64.21, CAS ID=58-93-5, KEGG ID=C07041, METLIN ID=3169, HMP ID=HMDB01928, tgt=, overall=296.9645, db=296.9645, tgt=, overall=, db=, tgt=, overall=, db=, tgt=, overall=, db= ]	356.984	6.643	hilic-	C7 H8 Cl N3 O4 S2	35	296.964	58-93-5	HMDB01928	C07041		3169	(355.9772, 5121.02)(356.9786, 966.46)(357.9765, 579.16)
2,4.6-Trichloroanisole Esi-6.7769966	1.3683	UP	0.11119	2,4.6-Trichloroanisole [ C7 H5 Cl3 O, tgt=, overall=43.17, db=43.17, CAS ID=87-40-1, KEGG ID=C11510, METLIN ID=69083, tgt=, overall=209.9406, db=209.9406, tgt=, overall=, db=, tgt=, overall=, db=, tgt=, overall=, db= ]	209.942	6.777	hilic-	C7 H5 Cl3 O	35	209.941	87-40-1		C11510		69083	(208.935, 41222.21)(209.9348, 4613.49)
5alpha,8alpha-epidioxy-stigmasta-6,9(11),22E-trien-3beta-ol	0.5552	DOWN	0.11131	5alpha,8alpha-epidioxy-stigmasta-6,9(11),22E-trien-3beta-ol [ C29 H44 O3, tgt=, overall=50.52, db=50.52, Lipid ID=LMST01040174, METLIN ID=84110, tgt=, overall=440.3290, db=440.3290, tgt=, overall=, db=, tgt=, overall=, db=, tgt=, overall=, db= ]	462.313	5.622	hilic+	C29 H44 O3	34	440.329				LMST01040174	84110	(463.3203, 5470.9)(464.3271, 1129.71)
PG(22:0/12:0)	1.0805	UP	0.11132	PG(22:0/12:0) [ C40 H79 O10 P, tgt=, overall=57.35, db=57.35, Lipid ID=LMGP04010850, METLIN ID=79675, tgt=, overall=750.5411, db=750.5411, tgt=, overall=, db=, tgt=, overall=, db=, tgt=, overall=, db= ]	767.561	5.142	hilic+	C40 H79 O10 P	27	750.541				LMGP04010850	79675	(768.5727, 44048.04)(769.5743, 20680.14)(1536.1244, 604.9)
Etn-1-P-Cer(d14:1/18:0) Esi-5.7250013	0.66244	DOWN	0.11138	Etn-1-P-Cer(d14:1/18:0) [ C38 H77 N2 O6 P, tgt=, overall=97.83, db=97.83, Lipid ID=LMSP03020001, METLIN ID=41602, tgt=, overall=688.5519, db=688.5519, tgt=, overall=, db=, tgt=, overall=, db=, tgt=, overall=, db= ]	748.571	5.725	hilic-	C38 H77 N2 O6 P	35	688.552				LMSP03020001	41602	(747.5645, 32773.43)(748.5679, 15027.89)(749.5717, 4072.41)(750.575, 748.8)
Dolastatin 11	1.3698	UP	0.11161	Dolastatin 11 [ C50 H80 N8 O12, tgt=, overall=63.91, db=63.91, CAS ID=111517-68-1, KEGG ID=C16905, METLIN ID=71420, tgt=, overall=984.5896, db=984.5896, tgt=, overall=, db=, tgt=, overall=, db=, tgt=, overall=, db= ]	1044.62	10.878	C18-	C50 H80 N8 O12	22	984.59	111517-68-1		C16905		71420	(1043.6097, 3110.58)(1044.6132, 1991.26)(1045.6165, 476.16)
Zidovudine monophosphate	0.76414	DOWN	0.11225	Zidovudine monophosphate [ C10 H14 N5 O7 P, tgt=, overall=85.49, db=85.49, CAS ID=29706-85-2, METLIN ID=3068, tgt=, overall=347.0631, db=347.0631, tgt=, overall=, db=, tgt=, overall=, db=, tgt=, overall=, db= ]	347.063	1.241	C18-	C10 H14 N5 O7 P	27	347.063	29706-85-2				3068	(346.0555, 13604.24)(347.0586, 1837.98)
SM(d18:2/20:1)	1.3872	UP	0.11311	SM(d18:2/20:1) [ C43 H84 N2 O6 P, tgt=, overall=32.50, db=32.50, Lipid ID=LMSP03010057, METLIN ID=83758, tgt=, overall=755.6067, db=755.6067, tgt=, overall=, db=, tgt=, overall=, db=, tgt=, overall=, db= ]	732.607	6.161	hilic+	C43 H84 N2 O6 P	34	755.607				LMSP03010057	83758	(755.6023, 28398.4)(733.6193, 13987.05)(734.6234, 6041.1)(735.6269, 1416.54)(736.6266, 130.55)
PC(12:0/15:1(9Z))	0.0001066	DOWN	0.11337	PC(12:0/15:1(9Z)) [ C35 H69 N O8 P, tgt=, overall=30.13, db=30.13, Lipid ID=LMGP01011318, METLIN ID=75598, tgt=, overall=662.4761, db=662.4761, tgt=, overall=, db=, tgt=, overall=, db=, tgt=, overall=, db= ]	661.468	4.762	hilic+	C35 H69 N O8 P	32	662.476				LMGP01011318	75598	(684.4558, 148.35)(662.4744, 1748.92)(663.4691, 1058.5)
PS(14:0/20:3(8Z,11Z,14Z))	5.3571	UP	0.11337	PS(14:0/20:3(8Z,11Z,14Z)) [ C40 H72 N O10 P, tgt=, overall=80.37, db=80.37, Lipid ID=LMGP03010104, METLIN ID=77768, tgt=, overall=757.4894, db=757.4894, tgt=, overall=, db=, tgt=, overall=, db=, tgt=, overall=, db= ]	757.487	5.595	hilic+	C40 H72 N O10 P	34	757.489				LMGP03010104	77768	(758.4934, 5982.01)(759.4966, 2643.09)(760.5052, 1057.33)(775.5372, 607.6)
2-(beta-D-Glucosyl)-sn-glycerol	0.726	DOWN	0.11387	2-(beta-D-Glucosyl)-sn-glycerol [ C9 H18 O8, tgt=, overall=91.14, db=91.14, KEGG ID=C11546, METLIN ID=69092, tgt=, overall=254.1002, db=254.1002, tgt=, overall=, db=, tgt=, overall=, db=, tgt=, overall=, db= ]	314.12	7.025	hilic-	C9 H18 O8	35	254.1			C11546		69092	(313.1128, 59740.02)(314.1158, 7534.26)(315.1102, 205.15)
Trolamine 4.942001	5.0347e-05	DOWN	0.11425	Trolamine [ C6 H15 N O3, tgt=, overall=68.24, db=68.24, CAS ID=102-71-6, KEGG ID=C06771, METLIN ID=43365, tgt=, overall=149.1052, db=149.1052, tgt=, overall=0.323, db=0.323, tgt=, overall=, db=, tgt=, overall=, db= ]	149.105	4.942	hilic+	C6 H15 N O3	34	0.323	102-71-6		C06771		43365	(172.0942, 704.34)(321.2037, 56.6)(150.1127, 6616.56)(151.1183, 878.31)
Haematoxylin	0.77351	DOWN	0.1146	Haematoxylin [ C16 H14 O6, tgt=, overall=85.22, db=85.22, CAS ID=517-28-2, METLIN ID=43944, tgt=, overall=302.0790, db=302.0790, tgt=, overall=, db=, tgt=, overall=, db=, tgt=, overall=, db= ]	302.079	7.08	C18-	C16 H14 O6	36	302.079	517-28-2				43944	(301.0716, 5510.54)(302.0749, 1006.18)
Nirvanol Esi-5.7030015	0.37654	DOWN	0.11506	Nirvanol [ C11 H12 N2 O2, tgt=, overall=86.90, db=86.90, CAS ID=631-07-2, KEGG ID=C14916, METLIN ID=70418, tgt=, overall=204.0899, db=204.0899, tgt=, overall=, db=, tgt=, overall=, db=, tgt=, overall=, db= ]	204.09	5.703	hilic-	C11 H12 N2 O2	34	204.09	631-07-2		C14916		70418	(203.0829, 6676.65)(204.0862, 854.13)
5-O-Caffeoylshikimic acid	2.3268	UP	0.11616	5-O-Caffeoylshikimic acid [ C16 H16 O8, tgt=, overall=60.24, db=60.24, CAS ID=73263-62-4, KEGG ID=C10434, METLIN ID=64172, tgt=, overall=336.0845, db=336.0845, tgt=, overall=, db=, tgt=, overall=, db=, tgt=, overall=, db= ]	336.081	7	hilic-	C16 H16 O8	35	336.084	73263-62-4		C10434		64172	(335.0743, 4161.61)(336.0772, 570.14)
8-Methoxykynurenate	1.3567	UP	0.11616	8-Methoxykynurenate [ C11 H9 N O4, tgt=, overall=67.17, db=67.17, CAS ID=, KEGG ID=C05830, METLIN ID=63556, tgt=, overall=219.0532, db=219.0532, tgt=, overall=, db=, tgt=, overall=, db=, tgt=, overall=, db= ]	219.051	6.031	hilic-	C11 H9 N O4	35	219.053			C05830		63556	(437.0891, 249.88)(218.0461, 3499.3)(219.0468, 714.29)(278.0649, 946.54)
Malyngamide I	0.41835	DOWN	0.11616	Malyngamide I [ C26 H42 Cl N O5, tgt=, overall=53.62, db=53.62, METLIN ID=65445, tgt=, overall=483.2752, db=483.2752, tgt=, overall=, db=, tgt=, overall=, db=, tgt=, overall=, db= ]	543.294	5.56	hilic-	C26 H42 Cl N O5	35	483.275					65445	(542.2873, 1936.61)(543.2906, 613.73)
O-Desacetylcephalothin	0.87323	DOWN	0.11616	O-Desacetylcephalothin [ C14 H14 N2 O5 S2, tgt=, overall=38.19, db=38.19, CAS ID=5935-65-9, METLIN ID=1639, tgt=, overall=354.0344, db=354.0344, tgt=, overall=, db=, tgt=, overall=, db=, tgt=, overall=, db= ]	354.032	7.242	hilic-	C14 H14 N2 O5 S2	35	354.034	5935-65-9				1639	(353.0298, 1133.7)(354.0345, 142.82)(413.0449, 3652.46)(414.0475, 941.37)
PC(13:0/22:6(4Z,7Z,10Z,13Z,16Z,19Z)) Esi-1.2919999	0.76551	DOWN	0.11616	PC(13:0/22:6(4Z,7Z,10Z,13Z,16Z,19Z)) [ C43 H75 N O8 P, tgt=, overall=67.05, db=67.05, Lipid ID=LMGP01011362, METLIN ID=75642, tgt=, overall=764.5230, db=764.5230, tgt=, overall=, db=, tgt=, overall=, db=, tgt=, overall=, db= ]	765.528	1.292	hilic-	C43 H75 N O8 P	35	764.523				LMGP01011362	75642	(764.522, 19002.72)(765.525, 8910.69)(810.5132, 1197.39)(811.5381, 1203.87)(812.5469, 481.12)
PS(12:0/22:1(11Z))	0.70417	DOWN	0.11616	PS(12:0/22:1(11Z)) [ C40 H76 N O10 P, tgt=, overall=90.37, db=90.37, Lipid ID=LMGP03010065, METLIN ID=77729, tgt=, overall=761.5207, db=761.5207, tgt=, overall=, db=, tgt=, overall=, db=, tgt=, overall=, db= ]	761.521	5.393	hilic-	C40 H76 N O10 P	35	761.521				LMGP03010065	77729	(760.5135, 5738.33)(761.5165, 2634.56)(762.5273, 809.94)(806.5166, 3785.94)(807.5204, 1775.89)
UDP-N-acetyl-D-mannosamine	0.70835	DOWN	0.11616	UDP-N-acetyl-D-mannosamine [ C17 H27 N3 O17 P2, tgt=, overall=99.19, db=99.19, CAS ID=, KEGG ID=C01170, METLIN ID=63222, tgt=, overall=607.0816, db=607.0816, tgt=, overall=, db=, tgt=, overall=, db=, tgt=, overall=, db= ]	607.08	7.794	hilic-	C17 H27 N3 O17 P2	35	607.082			C01170		63222	(606.0737, 132761.84)(607.0765, 26903.59)(608.0781, 6931.09)(609.0813, 1236.49)
PC(16:0/O-1:0)	1.2519	UP	0.11631	PC(16:0/O-1:0) [ C25 H53 N O7 P, tgt=, overall=99.24, db=99.24, Lipid ID=LMGP01080021, METLIN ID=76587, tgt=, overall=510.3560, db=510.3560, tgt=, overall=, db=, tgt=, overall=, db=, tgt=, overall=, db= ]	509.347	6.685	hilic+	C25 H53 N O7 P	34	510.356				LMGP01080021	76587	(532.337, 19601.87)(533.34, 5460.24)(510.3558, 149639.27)(511.3586, 40694.57)(512.3605, 8190.77)(513.3642, 1033.01)
Gly Phe	1.3879	UP	0.11641	Gly Phe [ C11 H14 N2 O3, tgt=, overall=86.09, db=86.09, METLIN ID=23966, tgt=, overall=222.1004, db=222.1004, tgt=, overall=, db=, tgt=, overall=, db=, tgt=, overall=, db= ]	222.101	6.563	hilic-	C11 H14 N2 O3	35	222.1					23966	(221.0924, 9769.55)(222.0955, 1164.91)(267.0983, 12748.6)(268.1017, 1724.25)
Zindoxifene	1.4953	UP	0.11678	Zindoxifene [ C21 H21 N O4, tgt=, overall=82.11, db=82.11, CAS ID=86111-26-4, KEGG ID=C14745, METLIN ID=70301, tgt=, overall=351.1471, db=351.1471, tgt=, overall=, db=, tgt=, overall=, db=, tgt=, overall=, db= ]	411.169	11.072	C18-	C21 H21 N O4	36	351.147	86111-26-4		C14745		70301	(410.1613, 6068.5)(411.1645, 1562.3)
Statil	1.377	UP	0.11774	Statil [ C17 H12 Br F N2 O3, tgt=, overall=47.10, db=47.10, CAS ID=727029-95-5, KEGG ID=D03806, METLIN ID=44298, tgt=, overall=390.0015, db=390.0015, tgt=, overall=, db=, tgt=, overall=, db=, tgt=, overall=, db= ]	436.01	1.141	hilic-	C17 H12 Br F N2 O3	34	390.002	727029-95-5		D03806		44298	(434.9999, 16300.46)(435.9981, 6059.59)
Phoxim	0.78538	DOWN	0.11857	Phoxim [ C12 H15 N2 O3 P S, tgt=, overall=65.13, db=65.13, CAS ID=14816-18-3, KEGG ID=C18757, METLIN ID=72530, tgt=, overall=298.0541, db=298.0541, tgt=, overall=, db=, tgt=, overall=, db=, tgt=, overall=, db= ]	298.054	8.656	C18-	C12 H15 N2 O3 P S	31	298.054	14816-18-3		C18757		72530	(297.0465, 3540.43)(298.0477, 767.16)
PE(20:4(5Z,8Z,11Z,14Z)/21:0)	1.0343	UP	0.11983	PE(20:4(5Z,8Z,11Z,14Z)/21:0) [ C46 H84 N O8 P, tgt=, overall=66.16, db=66.16, Lipid ID=LMGP02010956, METLIN ID=77191, tgt=, overall=809.5935, db=809.5935, tgt=, overall=, db=, tgt=, overall=, db=, tgt=, overall=, db= ]	792.562	5.267	hilic+	C46 H84 N O8 P	34	809.593				LMGP02010956	77191	(810.6002, 1046898.1)(811.6041, 491769.44)
Gly Phe	1.4668	UP	0.11985	Gly Phe [ C11 H14 N2 O3, tgt=, overall=86.30, db=86.30, METLIN ID=23966, tgt=, overall=222.1004, db=222.1004, tgt=, overall=, db=, tgt=, overall=, db=, tgt=, overall=, db= ]	222.1	3.674	C18-	C11 H14 N2 O3	27	222.1					23966	(221.093, 11499.15)(222.0959, 1658.95)
C17 Sphinganine	1.2561	UP	0.12055	C17 Sphinganine [ C17 H37 N O2, tgt=, overall=84.11, db=84.11, Lipid ID=LMSP01040003, METLIN ID=41558, tgt=, overall=287.2824, db=287.2824, tgt=, overall=, db=, tgt=, overall=, db=, tgt=, overall=, db= ]	287.281	3.708	hilic+	C17 H37 N O2	34	287.282				LMSP01040003	41558	(288.289, 7267.23)(289.292, 1439.26)
1-(O-alpha-D-mannopyranosyl)-29-keto-(1,3R,31R)-dotriacontanetriol	0.6294	DOWN	0.12098	1-(O-alpha-D-mannopyranosyl)-29-keto-(1,3R,31R)-dotriacontanetriol [ C38 H74 O9, tgt=, overall=94.05, db=94.05, Lipid ID=LMFA13010031, METLIN ID=46605, tgt=, overall=674.5333, db=674.5333, tgt=, overall=, db=, tgt=, overall=, db=, tgt=, overall=, db= ]	720.54	6.361	hilic-	C38 H74 O9	35	674.533				LMFA13010031	46605	(719.5335, 30384.61)(720.5367, 12907.93)(721.5408, 3437.3)(722.5439, 730.59)
32:4(17Z,20Z,23Z,26Z)	1.077	UP	0.12106	32:4(17Z,20Z,23Z,26Z) [ C32 H56 O2, tgt=, overall=74.01, db=74.01, Lipid ID=LMFA01030827, METLIN ID=74363, tgt=, overall=472.4280, db=472.4280, tgt=, overall=, db=, tgt=, overall=, db=, tgt=, overall=, db= ]	489.454	1.144	hilic+	C32 H56 O2	34	472.428				LMFA01030827	74363	(490.4605, 10309.38)(491.4638, 3748.07)
3-Guanidinopropanoate	0.81936	DOWN	0.1226	3-Guanidinopropanoate [ C4 H9 N3 O2, tgt=, overall=87.40, db=87.40, CAS ID=353-09-3, KEGG ID=C03065, METLIN ID=65896, tgt=, overall=131.0695, db=131.0695, tgt=, overall=, db=, tgt=, overall=, db=, tgt=, overall=, db= ]	131.07	7.182	hilic-	C4 H9 N3 O2	34	131.07	353-09-3		C03065		65896	(130.0625, 6671.36)(131.0645, 372.75)
4-iodo-SAHA	1.3781	UP	0.1226	4-iodo-SAHA [ C14 H19 I N2 O3, tgt=, overall=56.84, db=56.84, CAS ID=1219807-87-0, METLIN ID=64756, tgt=, overall=390.0440, db=390.0440, tgt=, overall=, db=, tgt=, overall=, db=, tgt=, overall=, db= ]	450.067	1.106	hilic-	C14 H19 I N2 O3	35	390.044	1219807-87-0				64756	(449.0593, 16660.9)(450.0578, 5362.93)
Acrylamide	1.1758	UP	0.12323	Acrylamide [ C3 H5 N O, tgt=, overall=47.62, db=47.62, CAS ID=79-06-1, KEGG ID=C01659, METLIN ID=65628, tgt=, overall=71.0371, db=71.0371, tgt=, overall=, db=, tgt=, overall=, db=, tgt=, overall=, db= ]	71.0373	7.094	hilic+	C3 H5 N O	34	71.0371	79-06-1		C01659		65628	(165.0534, 356.52)(72.0444, 2144.01)(143.0814, 1462.44)
PC(13:0/22:4(7Z,10Z,13Z,16Z)) Esi+4.61	0.84493	DOWN	0.12323	PC(13:0/22:4(7Z,10Z,13Z,16Z)) [ C43 H79 N O8 P, tgt=, overall=64.46, db=64.46, Lipid ID=LMGP01011361, METLIN ID=75641, tgt=, overall=768.5543, db=768.5543, tgt=, overall=, db=, tgt=, overall=, db=, tgt=, overall=, db= ]	767.547	4.61	hilic+	C43 H79 N O8 P	34	768.554				LMGP01011361	75641	(790.5381, 142853.2)(791.5411, 71549.82)(1558.075, 1957.01)(1559.076, 1816.6)(1560.0842, 2112.67)(768.5534, 257171.0)(769.5569, 118468.49)(770.5663, 93952.41)(771.5704, 35481.93)(1536.0822, 1899.94)(1537.0857, 1572.7)(1538.0809, 1634.15)
Deoxycytidine	0.81865	DOWN	0.12381	Deoxycytidine [ C9 H13 N3 O4, tgt=, overall=82.09, db=82.09, CAS ID=951-77-9, KEGG ID=C00881, METLIN ID=3367, HMP ID=HMDB00014, tgt=, overall=227.0906, db=227.0906, tgt=, overall=0.383, db=0.383, tgt=, overall=, db=, tgt=, overall=, db= ]	273.096	1.258	C18-	C9 H13 N3 O4	27	0.383	951-77-9	HMDB00014	C00881		3367	(272.0886, 10286.5)(273.09, 1028.12)
Phenyl sulfate	0.72666	DOWN	0.12381	Phenyl sulfate [ C6 H6 O4 S, tgt=, overall=77.65, db=77.65, CAS ID=937-34-8, KEGG ID=C00850, METLIN ID=1828, tgt=, overall=173.9987, db=173.9987, tgt=, overall=, db=, tgt=, overall=, db=, tgt=, overall=, db= ]	173.998	4.226	C18-	C6 H6 O4 S	36	173.999	937-34-8		C00850		1828	(172.9917, 336982.56)(173.9948, 22623.71)
PI(20:4(5Z,8Z,11Z,14Z)/0:0)	1.1494	UP	0.12381	PI(20:4(5Z,8Z,11Z,14Z)/0:0) [ C29 H49 O12 P, tgt=, overall=98.87, db=98.87, Lipid ID=LMGP06050006, METLIN ID=46748, tgt=, overall=620.2962, db=620.2962, tgt=, overall=, db=, tgt=, overall=, db=, tgt=, overall=, db= ]	620.295	10.064	C18-	C29 H49 O12 P	36	620.296				LMGP06050006	46748	(619.2884, 27290.41)(620.2916, 8397.15)(621.2944, 2047.32)
UDP-N-acetyl-D-mannosamine	0.77282	DOWN	0.12381	UDP-N-acetyl-D-mannosamine [ C17 H27 N3 O17 P2, tgt=, overall=99.61, db=99.61, CAS ID=, KEGG ID=C01170, METLIN ID=63222, tgt=, overall=607.0816, db=607.0816, tgt=, overall=, db=, tgt=, overall=, db=, tgt=, overall=, db= ]	607.081	0.901	C18-	C17 H27 N3 O17 P2	27	607.082			C01170		63222	(606.0739, 64381.73)(607.0768, 13366.29)(608.0787, 3578.32)(609.0832, 327.29)
PI3-Kinase ? Inhibitor 2	1.4543	UP	0.12628	PI3-Kinase ? Inhibitor 2 [ C16 H15 N3 O2 S, tgt=, overall=59.44, db=59.44, CAS ID=371943-05-4, METLIN ID=45221, tgt=, overall=313.0885, db=313.0885, tgt=, overall=, db=, tgt=, overall=, db=, tgt=, overall=, db= ]	373.113	1.275	C18-	C16 H15 N3 O2 S	27	313.089	371943-05-4				45221	(372.1047, 8543.74)(373.1076, 1814.5)
Arg Trp Met	1.5831	UP	0.12747	Arg Trp Met [ C22 H33 N7 O4 S, tgt=, overall=80.51, db=80.51, METLIN ID=23105, tgt=, overall=491.2315, db=491.2315, tgt=, overall=, db=, tgt=, overall=, db=, tgt=, overall=, db= ]	491.234	8.178	hilic+	C22 H33 N7 O4 S	34	491.231					23105	(492.2406, 9130.01)(493.2442, 1875.6)(494.2434, 346.07)
ent-15-J2-IsoP	1.2985	UP	0.12787	ent-15-J2-IsoP [ C20 H30 O4, tgt=, overall=65.14, db=65.14, Lipid ID=LMFA03110100, METLIN ID=75145, tgt=, overall=334.2144, db=334.2144, tgt=, overall=, db=, tgt=, overall=, db=, tgt=, overall=, db= ]	334.214	1.24	hilic+	C20 H30 O4	34	334.214				LMFA03110100	75145	(357.2097, 2187.82)(335.2206, 5335.61)(336.2223, 1595.22)(352.2417, 1137.26)
PC(O-20:0/0:0)	1.1074	UP	0.1287	PC(O-20:0/0:0) [ C28 H61 N O6 P, tgt=, overall=93.76, db=93.76, Lipid ID=LMGP01060041, METLIN ID=76584, tgt=, overall=538.4237, db=538.4237, tgt=, overall=, db=, tgt=, overall=, db=, tgt=, overall=, db= ]	537.408	6.693	hilic+	C28 H61 N O6 P	34	538.424				LMGP01060041	76584	(560.4022, 739.06)(538.4217, 6074.26)(539.4247, 2048.56)(540.4258, 384.33)
Orotidine	1.2323	UP	0.12874	Orotidine [ C10 H12 N2 O8, tgt=, overall=78.46, db=78.46, CAS ID=314-50-1, KEGG ID=C01103, METLIN ID=5754, HMP ID=HMDB00788, tgt=, overall=288.0594, db=288.0594, tgt=, overall=, db=, tgt=, overall=, db=, tgt=, overall=, db= ]	348.082	3.957	hilic-	C10 H12 N2 O8	35	288.059	314-50-1	HMDB00788	C01103		5754	(347.0745, 17248.93)(348.0778, 2125.37)
24-northornasterol A Esi+1.1450003	2.0127	UP	0.12876	24-northornasterol A [ C26 H42 O4, tgt=, overall=65.64, db=65.64, Lipid ID=LMST01010320, METLIN ID=83921, tgt=, overall=418.3083, db=418.3083, tgt=, overall=, db=, tgt=, overall=, db=, tgt=, overall=, db= ]	418.308	1.145	hilic+	C26 H42 O4	34	418.308				LMST01010320	83921	(441.3168, 1395.67)(419.3148, 8294.82)(420.3225, 3350.99)(421.3285, 962.47)(436.3439, 4111.86)(837.6264, 178.47)
SM(d16:1/18:0) Esi+5.7480006	0.83172	DOWN	0.12876	SM(d16:1/18:0) [ C39 H80 N2 O6 P, tgt=, overall=98.90, db=98.90, Lipid ID=LMSP03010042, METLIN ID=83743, tgt=, overall=703.5754, db=703.5754, tgt=, overall=, db=, tgt=, overall=, db=, tgt=, overall=, db= ]	702.568	5.748	hilic+	C39 H80 N2 O6 P	34	703.575				LMSP03010042	83743	(725.556, 43215.43)(726.5594, 18423.86)(727.5701, 12288.58)(703.5748, 634197.25)(704.5785, 264439.4)(705.5822, 68672.72)(706.5852, 13625.51)(707.5889, 2200.24)
PC(14:1(9Z)/22:4(7Z,10Z,13Z,16Z)) Esi+5.037001	1.1219	UP	0.12969	PC(14:1(9Z)/22:4(7Z,10Z,13Z,16Z)) [ C44 H79 N O8 P, tgt=, overall=64.87, db=64.87, Lipid ID=LMGP01011407, METLIN ID=75687, tgt=, overall=780.5543, db=780.5543, tgt=, overall=, db=, tgt=, overall=, db=, tgt=, overall=, db= ]	779.546	5.037	hilic+	C44 H79 N O8 P	34	780.554				LMGP01011407	75687	(802.5372, 9820.73)(803.5413, 5824.66)(780.5548, 229062.64)(781.5579, 115955.8)(1577.1522, 261.69)(1578.1536, 421.92)
3-(N-Nitrosomethylamino)propionitrile	0.68723	DOWN	0.13075	3-(N-Nitrosomethylamino)propionitrile [ C4 H7 N3 O, tgt=, overall=87.05, db=87.05, CAS ID=60153-49-3, KEGG ID=C19280, METLIN ID=72998, tgt=, overall=113.0589, db=113.0589, tgt=, overall=, db=, tgt=, overall=, db=, tgt=, overall=, db= ]	113.059	4.071	hilic-	C4 H7 N3 O	35	113.059	60153-49-3		C19280		72998	(271.1171, 67.78)(112.0516, 25180.2)(113.0548, 1441.01)(172.0701, 289.8)
4-Carboxy-4-hydroxy-2-oxoadipate	0.88346	DOWN	0.13075	4-Carboxy-4-hydroxy-2-oxoadipate [ C7 H8 O8, tgt=, overall=81.91, db=81.91, KEGG ID=C04115, METLIN ID=66119, tgt=, overall=220.0219, db=220.0219, tgt=, overall=, db=, tgt=, overall=, db=, tgt=, overall=, db= ]	266.028	7.026	hilic-	C7 H8 O8	35	220.022			C04115		66119	(265.0205, 13181.74)(266.0241, 764.86)
SM(d16:1/24:1)	0.78843	DOWN	0.13118	SM(d16:1/24:1) [ C45 H90 N2 O6 P, tgt=, overall=66.72, db=66.72, Lipid ID=LMSP03010071, METLIN ID=83771, tgt=, overall=785.6537, db=785.6537, tgt=, overall=, db=, tgt=, overall=, db=, tgt=, overall=, db= ]	784.643	6.162	hilic+	C45 H90 N2 O6 P	34	785.654				LMSP03010071	83771	(807.6349, 124991.52)(808.6381, 63986.04)(1592.2736, 923.01)(1593.2767, 998.6)(785.6531, 946993.7)(786.6566, 463922.38)(1570.282, 443.77)(1571.2941, 407.98)
Glycerylphosphorylethanolamine	1.2427	UP	0.13141	Glycerylphosphorylethanolamine [ C5 H14 N O6 P, tgt=, overall=87.10, db=87.10, CAS ID=1190-00-7, KEGG ID=C01233, METLIN ID=5151, HMP ID=HMDB00114, tgt=, overall=215.0559, db=215.0559, tgt=, overall=, db=, tgt=, overall=, db=, tgt=, overall=, db= ]	215.056	7.631	hilic+	C5 H14 N O6 P	34	215.056	1190-00-7	HMDB00114	C01233		5151	(238.0447, 6724.62)(239.0472, 334.93)(453.0999, 1657.21)(454.1045, 93.67)(216.0632, 97847.64)(217.0667, 6114.04)(431.1183, 3847.3)(432.1215, 512.09)
Galalpha1-4Galbeta-Cer(d18:1/24:1(15Z))	0.72744	DOWN	0.13181	Galalpha1-4Galbeta-Cer(d18:1/24:1(15Z)) [ C54 H101 N O13, tgt=, overall=83.94, db=83.94, Lipid ID=LMSP0509AA07, METLIN ID=56044, tgt=, overall=971.7273, db=971.7273, tgt=, overall=, db=, tgt=, overall=, db=, tgt=, overall=, db= ]	971.725	1.265	hilic+	C54 H101 N O13	34	971.727				LMSP0509AA07	56044	(994.7191, 240.46)(995.7202, 294.77)(972.7311, 6327.15)(973.7351, 3168.88)(974.7393, 1396.57)(975.7441, 384.15)
PC(P-15:0/0:0) Esi+5.156999	1.1595	UP	0.13227	PC(P-15:0/0:0) [ C23 H49 N O6 P, tgt=, overall=80.38, db=80.38, Lipid ID=LMGP01070003, METLIN ID=40399, tgt=, overall=466.3298, db=466.3298, tgt=, overall=, db=, tgt=, overall=, db=, tgt=, overall=, db= ]	465.321	5.157	hilic+	C23 H49 N O6 P	34	466.33				LMGP01070003	40399	(488.3119, 190.48)(466.3286, 2765.78)(467.331, 658.75)
SM(d18:2/24:1) Esi+5.4559984	0.76337	DOWN	0.13355	SM(d18:2/24:1) [ C47 H92 N2 O6 P, tgt=, overall=56.68, db=56.68, Lipid ID=LMSP03010080, METLIN ID=83780, tgt=, overall=811.6693, db=811.6693, tgt=, overall=, db=, tgt=, overall=, db=, tgt=, overall=, db= ]	810.657	5.456	hilic+	C47 H92 N2 O6 P	34	811.669				LMSP03010080	83780	(833.6489, 7477.5)(834.6468, 4270.52)(811.6671, 55055.0)(812.6684, 30402.43)
Betaine Esi+6.195003	1.2141	UP	0.13379	Betaine [ C5 H12 N O2, tgt=, overall=99.95, db=99.95, CAS ID=107-43-7, KEGG ID=C00719, METLIN ID=287, HMP ID=HMDB00043, tgt=, overall=118.0868, db=118.0868, tgt=, overall=, db=, tgt=, overall=, db=, tgt=, overall=, db= ]	117.079	6.195	hilic+	C5 H12 N O2	34	118.087	107-43-7	HMDB00043	C00719		287	(140.0688, 1826.46)(118.0863, 342633.53)(119.0895, 20039.58)(120.0907, 2102.62)
PC(13:0/22:6(4Z,7Z,10Z,13Z,16Z,19Z)) Esi+4.625	0.90904	DOWN	0.13379	PC(13:0/22:6(4Z,7Z,10Z,13Z,16Z,19Z)) [ C43 H75 N O8 P, tgt=, overall=66.74, db=66.74, Lipid ID=LMGP01011362, METLIN ID=75642, tgt=, overall=764.5230, db=764.5230, tgt=, overall=, db=, tgt=, overall=, db=, tgt=, overall=, db= ]	763.516	4.625	hilic+	C43 H75 N O8 P	34	764.523				LMGP01011362	75642	(786.5029, 10343.13)(787.5065, 4502.75)(1550.0422, 402.31)(1551.0511, 393.44)(764.5234, 97880.57)(765.5265, 45702.45)(1528.0563, 917.61)(1529.0516, 772.64)
Peonidin 3-(6''-acetylglucoside)	1.244	UP	0.13421	Peonidin 3-(6''-acetylglucoside) [ C24 H25 O12, tgt=, overall=63.68, db=63.68, Lipid ID=LMPK12010242, METLIN ID=47009, tgt=, overall=505.1346, db=505.1346, tgt=, overall=, db=, tgt=, overall=, db=, tgt=, overall=, db= ]	506.145	1.129	hilic-	C24 H25 O12	35	505.135				LMPK12010242	47009	(505.135, 3947.22)(506.1352, 1409.59)(565.1626, 762.81)(566.1809, 501.03)
2-Amino-5-phosphopentanoic acid	1.2168	UP	0.13629	2-Amino-5-phosphopentanoic acid [ C5 H12 N O5 P, tgt=, overall=86.31, db=86.31, CAS ID=76326-31-3, KEGG ID=C13734, METLIN ID=69668, tgt=, overall=197.0453, db=197.0453, tgt=, overall=, db=, tgt=, overall=, db=, tgt=, overall=, db= ]	197.046	7.631	hilic+	C5 H12 N O5 P	34	197.045	76326-31-3		C13734		69668	(198.0527, 6925.18)(199.057, 370.34)(215.0812, 442.78)
Lysine	1.2901	UP	0.13637	Lysine [ C6 H14 N2 O2, tgt=, overall=86.67, db=86.67, KEGG ID=C16440, METLIN ID=71200, tgt=, overall=146.1055, db=146.1055, tgt=, overall=, db=, tgt=, overall=, db=, tgt=, overall=, db= ]	146.106	8.817	hilic-	C6 H14 N2 O2	35	146.106			C16440		71200	(145.0984, 13054.07)(146.1021, 909.72)
UDP-L-arabinofuranose	1.53	UP	0.13637	UDP-L-arabinofuranose [ C14 H22 N2 O16 P2, tgt=, overall=52.98, db=52.98, KEGG ID=C18094, METLIN ID=72023, tgt=, overall=536.0445, db=536.0445, tgt=, overall=, db=, tgt=, overall=, db=, tgt=, overall=, db= ]	582.052	1.113	hilic-	C14 H22 N2 O16 P2	35	536.044			C18094		72023	(581.0448, 10530.65)(582.0471, 5499.26)
4,4'-Sulfonyldiphenol	0.64095	DOWN	0.13843	4,4'-Sulfonyldiphenol [ C12 H10 O4 S, tgt=, overall=70.89, db=70.89, CAS ID=80-09-1, KEGG ID=C14216, METLIN ID=69883, tgt=, overall=250.0300, db=250.0300, tgt=, overall=, db=, tgt=, overall=, db=, tgt=, overall=, db= ]	250.029	0.914	C18-	C12 H10 O4 S	36	250.03	80-09-1		C14216		69883	(545.0589, 1141.39)(249.0221, 85406.8)(250.0239, 8732.83)
PE(20:5(5Z,8Z,11Z,14Z,17Z)/0:0) Esi-9.293	0.78993	DOWN	0.13843	PE(20:5(5Z,8Z,11Z,14Z,17Z)/0:0) [ C25 H42 N O7 P, tgt=, overall=97.29, db=97.29, Lipid ID=LMGP02050027, METLIN ID=77693, tgt=, overall=499.2699, db=499.2699, tgt=, overall=, db=, tgt=, overall=, db=, tgt=, overall=, db= ]	559.29	9.293	C18-	C25 H42 N O7 P	27	499.27				LMGP02050027	77693	(558.2828, 3684.03)(559.2866, 1148.05)(560.2906, 284.66)
PS(12:0/16:1(9Z))	1.2861	UP	0.13843	PS(12:0/16:1(9Z)) [ C34 H64 N O10 P, tgt=, overall=61.95, db=61.95, Lipid ID=LMGP03010049, METLIN ID=77713, tgt=, overall=677.4268, db=677.4268, tgt=, overall=, db=, tgt=, overall=, db=, tgt=, overall=, db= ]	723.431	12.034	C18-	C34 H64 N O10 P	27	677.427				LMGP03010049	77713	(722.4227, 6336.62)(723.4262, 2647.14)(724.4254, 1909.22)
Glycidyl oleate	1.0494	UP	0.14068	Glycidyl oleate [ C21 H38 O3, tgt=, overall=83.60, db=83.60, CAS ID=5431-33-4, KEGG ID=C19426, METLIN ID=73127, tgt=, overall=338.2821, db=338.2821, tgt=, overall=, db=, tgt=, overall=, db=, tgt=, overall=, db= ]	338.282	1.25	hilic+	C21 H38 O3	34	338.282	5431-33-4		C19426		73127	(361.2731, 13125.58)(362.2732, 3852.31)(339.2889, 199098.84)(340.2918, 48969.14)(341.3025, 17540.63)(356.3128, 760.34)
PE(P-16:0/22:6(4Z,7Z,10Z,12E,16Z,19Z)(14OH))	0.5951	DOWN	0.14123	PE(P-16:0/22:6(4Z,7Z,10Z,12E,16Z,19Z)(14OH)) [ C43 H74 N O8 P, tgt=, overall=65.65, db=65.65, Lipid ID=LMGP20020014, METLIN ID=82395, tgt=, overall=763.5152, db=763.5152, tgt=, overall=, db=, tgt=, overall=, db=, tgt=, overall=, db= ]	763.513	4.628	hilic-	C43 H74 N O8 P	35	763.515				LMGP20020014	82395	(762.5087, 9740.17)(763.5115, 4892.92)(822.522, 2432.09)(823.5258, 1187.6)
HT-2 Toxin	1.2119	UP	0.14149	HT-2 Toxin [ C22 H32 O8, tgt=, overall=78.62, db=78.62, CAS ID=26934-87-2, KEGG ID=C19952, METLIN ID=73448, tgt=, overall=424.2097, db=424.2097, tgt=, overall=, db=, tgt=, overall=, db=, tgt=, overall=, db= ]	424.206	1.138	hilic-	C22 H32 O8	34	424.21	26934-87-2		C19952		73448	(423.2028, 6863.76)(424.2046, 1808.7)(483.221, 965.23)(484.2115, 277.25)(469.1656, 1273.69)(470.1984, 1541.51)
PE(20:2(11Z,14Z)/14:1(9Z))	1.2467	UP	0.14185	PE(20:2(11Z,14Z)/14:1(9Z)) [ C39 H72 N O8 P, tgt=, overall=47.93, db=47.93, Lipid ID=LMGP02010874, METLIN ID=77109, tgt=, overall=713.4996, db=713.4996, tgt=, overall=, db=, tgt=, overall=, db=, tgt=, overall=, db= ]	713.509	5.568	hilic+	C39 H72 N O8 P	34	713.5				LMGP02010874	77109	(714.5108, 4715.3)(715.5135, 1766.81)(716.5315, 886.84)
PS(18:1(9Z)/0:0)[U]	0.83161	DOWN	0.14185	PS(18:1(9Z)/0:0)[U] [ C24 H46 N O9 P, tgt=, overall=78.02, db=78.02, Lipid ID=LMGP03050004, METLIN ID=40832, tgt=, overall=523.2910, db=523.2910, tgt=, overall=, db=, tgt=, overall=, db=, tgt=, overall=, db= ]	523.291	6.058	hilic+	C24 H46 N O9 P	34	523.291				LMGP03050004	40832	(546.2804, 890.91)(547.2844, 174.12)(524.2978, 5712.34)(525.3009, 1685.26)
24-northornasterol A Esi+1.6990005	1.8878	UP	0.14229	24-northornasterol A [ C26 H42 O4, tgt=, overall=79.92, db=79.92, Lipid ID=LMST01010320, METLIN ID=83921, tgt=, overall=418.3083, db=418.3083, tgt=, overall=, db=, tgt=, overall=, db=, tgt=, overall=, db= ]	418.308	1.699	hilic+	C26 H42 O4	34	418.308				LMST01010320	83921	(419.3145, 8862.05)(420.3217, 3156.63)(421.3273, 627.1)(436.3412, 2029.77)
PC(17:2(9Z,12Z)/22:4(7Z,10Z,13Z,16Z)) Esi+4.585999	0.84423	DOWN	0.14395	PC(17:2(9Z,12Z)/22:4(7Z,10Z,13Z,16Z)) [ C47 H83 N O8 P, tgt=, overall=58.82, db=58.82, Lipid ID=LMGP01011579, METLIN ID=75859, tgt=, overall=820.5856, db=820.5856, tgt=, overall=, db=, tgt=, overall=, db=, tgt=, overall=, db= ]	819.574	4.586	hilic+	C47 H83 N O8 P	34	820.586				LMGP01011579	75859	(842.5649, 1022.52)(843.4975, 34.68)(820.5824, 7214.78)(821.5862, 3597.12)
5-(4-Hydroxybut-1-ynyl)-2,2'-bithiophene	0.67687	DOWN	0.14495	5-(4-Hydroxybut-1-ynyl)-2,2'-bithiophene [ C12 H10 O S2, tgt=, overall=62.24, db=62.24, CAS ID=1137-87-7, KEGG ID=C04486, METLIN ID=66193, tgt=, overall=234.0173, db=234.0173, tgt=, overall=, db=, tgt=, overall=, db=, tgt=, overall=, db= ]	234.017	0.917	C18-	C12 H10 O S2	36	234.017	1137-87-7		C04486		66193	(233.0096, 32136.38)(234.0138, 1667.06)(293.0291, 3833.58)
1H-Imidazole-1-acetic acid	6.7484e-05	DOWN	0.14692	1H-Imidazole-1-acetic acid [ C6 H7 N3 O4, tgt=, overall=66.78, db=66.78, CAS ID=1010-93-1, METLIN ID=694, tgt=, overall=185.0437, db=185.0437, tgt=, overall=, db=, tgt=, overall=, db=, tgt=, overall=, db= ]	231.047	7.008	hilic-	C6 H7 N3 O4	35	185.044	1010-93-1				694	(230.0397, 8107.34)(231.0432, 548.15)
PE(O-20:0/20:5(5Z,8Z,11Z,14Z,17Z)) Esi-4.5529995	0.54208	DOWN	0.14692	PE(O-20:0/20:5(5Z,8Z,11Z,14Z,17Z)) [ C45 H82 N O7 P, tgt=, overall=78.42, db=78.42, Lipid ID=LMGP02020084, METLIN ID=77563, tgt=, overall=779.5829, db=779.5829, tgt=, overall=, db=, tgt=, overall=, db=, tgt=, overall=, db= ]	779.576	4.553	hilic-	C45 H82 N O7 P	35	779.583				LMGP02020084	77563	(778.5732, 4357.79)(779.577, 1991.8)(780.5845, 1000.41)
PE(P-18:1(9Z)/22:5(7Z,10Z,13Z,16Z,19Z))	0.63159	DOWN	0.14692	PE(P-18:1(9Z)/22:5(7Z,10Z,13Z,16Z,19Z)) [ C45 H78 N O7 P, tgt=, overall=63.01, db=63.01, METLIN ID=62254, HMP ID=HMDB11459, tgt=, overall=775.5516, db=775.5516, tgt=, overall=, db=, tgt=, overall=, db=, tgt=, overall=, db= ]	775.549	4.546	hilic-	C45 H78 N O7 P	35	775.552		HMDB11459			62254	(774.5425, 12379.59)(775.5458, 5961.3)
PC(15:0/20:5(5Z,8Z,11Z,14Z,17Z))	0.81464	DOWN	0.14881	PC(15:0/20:5(5Z,8Z,11Z,14Z,17Z)) [ C43 H77 N O8 P, tgt=, overall=91.37, db=91.37, Lipid ID=LMGP01011425, METLIN ID=75705, tgt=, overall=766.5387, db=766.5387, tgt=, overall=, db=, tgt=, overall=, db=, tgt=, overall=, db= ]	767.544	1.289	hilic-	C43 H77 N O8 P	35	766.539				LMGP01011425	75705	(766.5374, 23799.1)(767.5408, 10970.01)(768.5471, 4308.88)(769.5525, 1225.44)(826.554, 771.74)(812.5141, 1342.41)(813.5254, 1039.92)
PC(16:1(9Z)/20:5(5Z,8Z,11Z,14Z,17Z))	1.0835	UP	0.15192	PC(16:1(9Z)/20:5(5Z,8Z,11Z,14Z,17Z)) [ C44 H77 N O8 P, tgt=, overall=62.42, db=62.42, Lipid ID=LMGP01011492, METLIN ID=75772, tgt=, overall=778.5387, db=778.5387, tgt=, overall=, db=, tgt=, overall=, db=, tgt=, overall=, db= ]	777.533	5.309	hilic+	C44 H77 N O8 P	34	778.539				LMGP01011492	75772	(778.54, 30401.33)(779.5429, 15438.55)(795.5542, 349.64)
Amino acid(Arg-)	1.492	UP	0.15209	Amino acid(Arg-) [ C6 H14 N4 O2, tgt=, overall=98.55, db=98.55, KEGG ID=C02385, METLIN ID=63425, tgt=, overall=174.1117, db=174.1117, tgt=, overall=, db=, tgt=, overall=, db=, tgt=, overall=, db= ]	174.112	8.569	hilic+	C6 H14 N4 O2	34	174.112			C02385		63425	(197.1016, 1067.31)(175.1191, 282676.8)(176.1219, 21910.83)(177.1318, 2807.05)(349.2336, 97.27)
Chlorate	0.90278	DOWN	0.15243	Chlorate [ Cl H O3, tgt=, overall=58.95, db=58.95, CAS ID=14866-68-3, KEGG ID=C01485, METLIN ID=58081, HMP ID=HMDB02036, tgt=, overall=83.9614, db=83.9614, tgt=, overall=, db=, tgt=, overall=, db=, tgt=, overall=, db= ]	129.967	5.706	hilic-	Cl H O3	35	83.9614	14866-68-3	HMDB02036	C01485		58081	(128.9599, 264984.4)(129.9631, 6299.5)
PC(15:1(9Z)/22:4(7Z,10Z,13Z,16Z)) Esi+4.6089993	0.85616	DOWN	0.15306	PC(15:1(9Z)/22:4(7Z,10Z,13Z,16Z)) [ C45 H81 N O8 P, tgt=, overall=62.54, db=62.54, Lipid ID=LMGP01011460, METLIN ID=75740, tgt=, overall=794.5700, db=794.5700, tgt=, overall=, db=, tgt=, overall=, db=, tgt=, overall=, db= ]	793.559	4.609	hilic+	C45 H81 N O8 P	34	794.57				LMGP01011460	75740	(816.5492, 8510.78)(817.5541, 4123.55)(794.5672, 72549.95)(795.5711, 30807.61)
PC(15:1(9Z)/22:6(4Z,7Z,10Z,13Z,16Z,19Z))	0.67326	DOWN	0.15314	PC(15:1(9Z)/22:6(4Z,7Z,10Z,13Z,16Z,19Z)) [ C45 H77 N O8 P, tgt=, overall=63.66, db=63.66, Lipid ID=LMGP01011461, METLIN ID=75741, tgt=, overall=790.5387, db=790.5387, tgt=, overall=, db=, tgt=, overall=, db=, tgt=, overall=, db= ]	791.54	4.603	hilic-	C45 H77 N O8 P	35	790.539				LMGP01011461	75741	(790.5363, 15907.46)(791.5399, 7267.65)(836.5336, 5726.77)(837.5366, 2256.29)
PE(19:0/0:0) Esi-11.381002	0.83055	DOWN	0.15389	PE(19:0/0:0) [ C24 H50 N O7 P, tgt=, overall=99.48, db=99.48, Lipid ID=LMGP02050028, METLIN ID=77694, tgt=, overall=495.3325, db=495.3325, tgt=, overall=, db=, tgt=, overall=, db=, tgt=, overall=, db= ]	541.337	11.381	C18-	C24 H50 N O7 P	36	495.332				LMGP02050028	77694	(540.3304, 132868.11)(541.3334, 36767.83)(542.336, 6807.13)(543.3385, 1092.54)
LysoPC(24:0)	1.1033	UP	0.15545	LysoPC(24:0) [ C32 H67 N O7 P, tgt=, overall=96.55, db=96.55, CAS ID=, KEGG ID=C04230, METLIN ID=61714, HMP ID=HMDB10405, tgt=, overall=608.4655, db=608.4655, tgt=, overall=, db=, tgt=, overall=, db=, tgt=, overall=, db= ]	607.456	6.439	hilic+	C32 H67 N O7 P	34	608.466		HMDB10405	C04230		61714	(630.4471, 900.65)(631.4504, 138.2)(608.4639, 5470.36)(609.4666, 1874.25)(610.4721, 376.85)
PI(20:4(5Z,8Z,11Z,14Z)/0:0)	1.5726	UP	0.15579	PI(20:4(5Z,8Z,11Z,14Z)/0:0) [ C29 H49 O12 P, tgt=, overall=66.66, db=66.66, Lipid ID=LMGP06050006, METLIN ID=46748, tgt=, overall=620.2962, db=620.2962, tgt=, overall=, db=, tgt=, overall=, db=, tgt=, overall=, db= ]	620.299	1.047	hilic+	C29 H49 O12 P	34	620.296				LMGP06050006	46748	(621.3065, 8089.53)(622.3123, 2961.89)(623.3186, 820.35)
2-C-Methyl-D-erythritol 4-phosphate	1.2814	UP	0.15666	2-C-Methyl-D-erythritol 4-phosphate [ C5 H13 O7 P, tgt=, overall=79.23, db=79.23, CAS ID=, KEGG ID=C11434, METLIN ID=64013, tgt=, overall=216.0399, db=216.0399, tgt=, overall=, db=, tgt=, overall=, db=, tgt=, overall=, db= ]	216.041	2.58	hilic-	C5 H13 O7 P	35	216.04			C11434		64013	(432.9856, 153.26)(215.0339, 1243341.0)(216.0379, 79178.31)(275.0722, 82.35)(276.078, 91487.26)
Methyl acetate	0.7262	DOWN	0.15666	Methyl acetate [ C3 H6 O2, tgt=, overall=84.36, db=84.36, CAS ID=79-20-9, KEGG ID=C17530, METLIN ID=71762, tgt=, overall=74.0368, db=74.0368, tgt=, overall=, db=, tgt=, overall=, db=, tgt=, overall=, db= ]	74.0367	7.026	hilic-	C3 H6 O2	35	74.0368	79-20-9		C17530		71762	(147.0668, 5954.22)(148.0683, 353.97)(73.0299, 1528.65)(133.0509, 1046.23)
3-hydroxy-dodecanedioic acid	1.3106	UP	0.15842	3-hydroxy-dodecanedioic acid [ C12 H22 O5, tgt=, overall=65.50, db=65.50, Lipid ID=LMFA01170089, METLIN ID=74935, HMP ID=HMDB00413, tgt=, overall=246.1467, db=246.1467, tgt=, overall=, db=, tgt=, overall=, db=, tgt=, overall=, db= ]	246.146	1.231	hilic+	C12 H22 O5	34	246.147		HMDB00413		LMFA01170089	74935	(269.1379, 1621.59)(270.1366, 517.63)(515.2649, 434.64)(247.154, 3523.08)(248.1586, 870.93)(264.1772, 1804.68)(510.3397, 551.81)(493.2948, 552.08)
PC(22:0/20:0)	0.78	DOWN	0.15842	PC(22:0/20:0) [ C50 H101 N O8 P, tgt=, overall=27.58, db=27.58, Lipid ID=LMGP01011994, METLIN ID=76274, tgt=, overall=874.7265, db=874.7265, tgt=, overall=, db=, tgt=, overall=, db=, tgt=, overall=, db= ]	891.736	1.012	hilic+	C50 H101 N O8 P	33	874.726				LMGP01011994	76274	(892.762, 23691.04)(893.7436, 10765.09)
PC(13:0/20:2(11Z,14Z))	0.78668	DOWN	0.15914	PC(13:0/20:2(11Z,14Z)) [ C41 H79 N O8 P, tgt=, overall=65.63, db=65.63, Lipid ID=LMGP01011354, METLIN ID=75634, tgt=, overall=744.5543, db=744.5543, tgt=, overall=, db=, tgt=, overall=, db=, tgt=, overall=, db= ]	743.547	4.107	hilic+	C41 H79 N O8 P	34	744.554				LMGP01011354	75634	(766.5378, 111979.69)(1510.0748, 1001.71)(1511.0793, 800.97)(744.5536, 116508.5)(745.5567, 52517.91)(746.5661, 43302.8)(761.5131, 815.94)(1488.0735, 710.64)(1489.073, 556.65)(1491.098, 129.5)
Diethylene glycol	2.5093	UP	0.1601	Diethylene glycol [ C4 H10 O3, tgt=, overall=47.61, db=47.61, CAS ID=111-46-6, KEGG ID=C14689, METLIN ID=70263, tgt=, overall=106.0630, db=106.0630, tgt=, overall=, db=, tgt=, overall=, db=, tgt=, overall=, db= ]	106.063	1.491	hilic+	C4 H10 O3	34	106.063	111-46-6		C14689		70263	(129.0527, 1278.91)(107.0703, 2838.94)(124.0957, 2310.07)
Glutathione, oxidized	0.83617	DOWN	0.16348	Glutathione, oxidized [ C20 H32 N6 O12 S2, tgt=, overall=62.73, db=62.73, CAS ID=27025-41-8, KEGG ID=C00127, METLIN ID=45, tgt=, overall=612.1520, db=612.1520, tgt=, overall=0.397, db=0.397, tgt=, overall=, db=, tgt=, overall=, db= ]	612.151	1.258	C18-	C20 H32 N6 O12 S2	27	0.397	27025-41-8		C00127		45	(611.1442, 72900.66)(612.1471, 19502.8)
Peridinin	3.3816	UP	0.16456	Peridinin [ C39 H50 O7, tgt=, overall=55.17, db=55.17, Lipid ID=LMPR01070007, METLIN ID=41280, tgt=, overall=630.3557, db=630.3557, tgt=, overall=, db=, tgt=, overall=, db=, tgt=, overall=, db= ]	690.375	11.659	C18-	C39 H50 O7	18	630.356				LMPR01070007	41280	(689.367, 10527.74)(690.37, 5499.89)
(R)-Malate	0.68931	DOWN	0.16589	(R)-Malate [ C4 H6 O5, tgt=, overall=87.33, db=87.33, CAS ID=636-61-3, KEGG ID=C00497, METLIN ID=63263, tgt=, overall=134.0215, db=134.0215, tgt=, overall=, db=, tgt=, overall=, db=, tgt=, overall=, db= ]	134.022	1.102	C18-	C4 H6 O5	30	134.022	636-61-3		C00497		63263	(133.0141, 510543.75)(134.0178, 24913.88)
Trp Cys Arg	1.341	UP	0.16661	Trp Cys Arg [ C20 H29 N7 O4 S, tgt=, overall=40.40, db=40.40, METLIN ID=21660, tgt=, overall=463.2002, db=463.2002, tgt=, overall=, db=, tgt=, overall=, db=, tgt=, overall=, db= ]	463.202	1.121	hilic-	C20 H29 N7 O4 S	35	463.2					21660	(462.1966, 3392.81)(463.1977, 2358.01)(522.2188, 693.84)
5-Phosphoribosyl-5-aminoimidazole	1.1777	UP	0.16676	5-Phosphoribosyl-5-aminoimidazole [ C8 H14 N3 O7 P, tgt=, overall=87.66, db=87.66, CAS ID=25635-88-5, METLIN ID=6614, HMP ID=HMDB02316, tgt=, overall=295.0569, db=295.0569, tgt=, overall=, db=, tgt=, overall=, db=, tgt=, overall=, db= ]	355.077	8.998	hilic-	C8 H14 N3 O7 P	35	295.057	25635-88-5	HMDB02316			6614	(709.1502, 4271.34)(710.1534, 1027.72)(711.1534, 293.22)(354.0696, 28787.04)(355.0718, 3003.59)(356.0676, 1071.79)
PC(15:0/22:6(4Z,7Z,10Z,13Z,16Z,19Z))	0.67769	DOWN	0.16676	PC(15:0/22:6(4Z,7Z,10Z,13Z,16Z,19Z)) [ C45 H79 N O8 P, tgt=, overall=62.44, db=62.44, Lipid ID=LMGP01011430, METLIN ID=75710, tgt=, overall=792.5543, db=792.5543, tgt=, overall=, db=, tgt=, overall=, db=, tgt=, overall=, db= ]	793.557	4.615	hilic-	C45 H79 N O8 P	35	792.554				LMGP01011430	75710	(792.5515, 11428.11)(793.5556, 5045.19)(838.5313, 1588.24)
meglumine	1.57	UP	0.16716	meglumine [ C7 H17 N O5, tgt=, overall=73.58, db=73.58, CAS ID=6284-40-8, METLIN ID=4045, tgt=, overall=195.1107, db=195.1107, tgt=, overall=, db=, tgt=, overall=, db=, tgt=, overall=, db= ]	195.111	5.983	hilic-	C7 H17 N O5	35	195.111	6284-40-8				4045	(194.1031, 7486.88)(195.11, 905.47)
PC(17:2(9Z,12Z)/22:4(7Z,10Z,13Z,16Z))	0.74499	DOWN	0.16752	PC(17:2(9Z,12Z)/22:4(7Z,10Z,13Z,16Z)) [ C47 H83 N O8 P, tgt=, overall=75.98, db=75.98, Lipid ID=LMGP01011579, METLIN ID=75859, tgt=, overall=820.5856, db=820.5856, tgt=, overall=, db=, tgt=, overall=, db=, tgt=, overall=, db= ]	819.575	4.01	hilic+	C47 H83 N O8 P	34	820.586				LMGP01011579	75859	(842.5529, 704.33)(843.5559, 220.74)(820.5823, 2233.99)(821.5858, 1130.55)(822.5798, 197.86)
4,6-Dihydroxysulfadiazine Esi-1.6139994	1.5249	UP	0.169	4,6-Dihydroxysulfadiazine [ C10 H10 N4 O4 S, tgt=, overall=68.69, db=68.69, CAS ID=139953-28-9, METLIN ID=2440, tgt=, overall=282.0423, db=282.0423, tgt=, overall=, db=, tgt=, overall=, db=, tgt=, overall=, db= ]	282.044	1.614	hilic-	C10 H10 N4 O4 S	34	282.042	139953-28-9				2440	(281.0364, 48916.37)(282.0397, 5625.56)
PI(14:0/22:2(13Z,16Z))	0.71319	DOWN	0.169	PI(14:0/22:2(13Z,16Z)) [ C45 H83 O13 P, tgt=, overall=61.74, db=61.74, Lipid ID=LMGP06010075, METLIN ID=80097, tgt=, overall=862.5571, db=862.5571, tgt=, overall=, db=, tgt=, overall=, db=, tgt=, overall=, db= ]	862.555	4.557	hilic-	C45 H83 O13 P	35	862.557				LMGP06010075	80097	(861.548, 25932.39)(862.5516, 12781.64)(921.5563, 88.51)
Neocnidilide	1.3175	UP	0.17008	Neocnidilide [ C12 H18 O2, tgt=, overall=83.76, db=83.76, CAS ID=4567-33-3, KEGG ID=C17002, METLIN ID=71493, tgt=, overall=194.1307, db=194.1307, tgt=, overall=, db=, tgt=, overall=, db=, tgt=, overall=, db= ]	194.13	1.154	hilic-	C12 H18 O2	35	194.131	4567-33-3		C17002		71493	(193.1229, 5560.94)(194.1255, 793.11)(253.1439, 10265.9)(254.1471, 1657.66)(239.1283, 21786.52)(240.1312, 3415.22)
S-Farnesyl-L-cysteine ME	1.1981	UP	0.17027	S-Farnesyl-L-cysteine ME [ C19 H33 N O2 S, tgt=, overall=72.43, db=72.43, CAS ID=125741-64-2, METLIN ID=43437, tgt=, overall=339.2232, db=339.2232, tgt=, overall=, db=, tgt=, overall=, db=, tgt=, overall=, db= ]	339.224	1.514	hilic+	C19 H33 N O2 S	34	339.223	125741-64-2				43437	(340.23, 5783.62)(341.2334, 1464.58)(357.2493, 104.13)
Asp Tyr Gln	1.1844	UP	0.17045	Asp Tyr Gln [ C18 H24 N4 O8, tgt=, overall=82.80, db=82.80, METLIN ID=15869, tgt=, overall=424.1594, db=424.1594, tgt=, overall=, db=, tgt=, overall=, db=, tgt=, overall=, db= ]	424.16	9.998	C18-	C18 H24 N4 O8	36	424.159					15869	(423.1526, 6685.7)(424.1559, 1420.85)
methyl 8-[3,5-epidioxy-2-(3-hydroperoxy-1-pentenyl)-cyclopentyl]-octanoate	0.67449	DOWN	0.17045	methyl 8-[3,5-epidioxy-2-(3-hydroperoxy-1-pentenyl)-cyclopentyl]-octanoate [ C22 H36 O6, tgt=, overall=65.97, db=65.97, Lipid ID=LMFA01040054, METLIN ID=74479, tgt=, overall=396.2512, db=396.2512, tgt=, overall=, db=, tgt=, overall=, db=, tgt=, overall=, db= ]	442.26	11.331	C18-	C22 H36 O6	34	396.251				LMFA01040054	74479	(441.2518, 5565.14)(442.2547, 1102.99)
PC(13:0/22:6(4Z,7Z,10Z,13Z,16Z,19Z))	0.63766	DOWN	0.1705	PC(13:0/22:6(4Z,7Z,10Z,13Z,16Z,19Z)) [ C43 H75 N O8 P, tgt=, overall=67.20, db=67.20, Lipid ID=LMGP01011362, METLIN ID=75642, tgt=, overall=764.5230, db=764.5230, tgt=, overall=, db=, tgt=, overall=, db=, tgt=, overall=, db= ]	765.528	4.62	hilic-	C43 H75 N O8 P	35	764.523				LMGP01011362	75642	(764.522, 28591.2)(765.5256, 13499.13)(824.5136, 2177.0)(825.5199, 961.97)
(2S)-2-Phospholactate Esi-7.0269966	2.2687	UP	0.17084	(2S)-2-Phospholactate [ C3 H7 O6 P, tgt=, overall=86.97, db=86.97, KEGG ID=C19156, METLIN ID=72896, tgt=, overall=169.9980, db=169.9980, tgt=, overall=, db=, tgt=, overall=, db=, tgt=, overall=, db= ]	169.998	7.027	hilic-	C3 H7 O6 P	35	169.998			C19156		72896	(338.9884, 6874.23)(399.0087, 2882.93)(168.991, 48136.6)(169.9946, 1760.48)(229.0123, 45538.39)(230.0162, 2932.95)
Pro Glu Esi+7.8049965	0.42366	DOWN	0.17146	Pro Glu [ C10 H16 N2 O5, tgt=, overall=84.73, db=84.73, METLIN ID=23678, tgt=, overall=244.1059, db=244.1059, tgt=, overall=, db=, tgt=, overall=, db=, tgt=, overall=, db= ]	244.107	7.805	hilic+	C10 H16 N2 O5	33	244.106					23678	(245.1134, 4898.11)(246.1175, 598.33)
HMMF	0.81114	DOWN	0.17177	HMMF [ C3 H7 N O2, tgt=, overall=87.20, db=87.20, CAS ID=20546-32-1, KEGG ID=C11488, METLIN ID=69064, tgt=, overall=89.0477, db=89.0477, tgt=, overall=, db=, tgt=, overall=, db=, tgt=, overall=, db= ]	89.0478	7.183	hilic-	C3 H7 N O2	35	89.0477	20546-32-1		C11488		69064	(88.0406, 15094.37)(89.0431, 723.31)
2-Oxo-3-hydroxy-4-phosphobutanoate	0.87642	DOWN	0.17219	2-Oxo-3-hydroxy-4-phosphobutanoate [ C4 H7 O8 P, tgt=, overall=78.06, db=78.06, CAS ID=, KEGG ID=C06054, METLIN ID=3347, tgt=, overall=213.9879, db=213.9879, tgt=, overall=, db=, tgt=, overall=, db=, tgt=, overall=, db= ]	213.986	5.342	C18-	C4 H7 O8 P	36	213.988			C06054		3347	(212.9792, 13431.81)(213.9821, 491.31)
13(S)-HODE methyl ester	0.96358	DOWN	0.1728	13(S)-HODE methyl ester [ C19 H34 O3, tgt=, overall=54.78, db=54.78, CAS ID=109837-85-6, METLIN ID=45152, tgt=, overall=310.2508, db=310.2508, tgt=, overall=, db=, tgt=, overall=, db=, tgt=, overall=, db= ]	310.25	1.248	hilic+	C19 H34 O3	34	310.251	109837-85-6				45152	(333.2374, 662.98)(643.4944, 701.18)(311.2575, 24645.28)(312.2533, 6686.34)(328.2864, 1130.19)(621.5018, 4043.14)
Betaine	0.81294	DOWN	0.17521	Betaine [ C5 H12 N O2, tgt=, overall=87.41, db=87.41, CAS ID=107-43-7, KEGG ID=C00719, METLIN ID=287, HMP ID=HMDB00043, tgt=, overall=118.0868, db=118.0868, tgt=, overall=, db=, tgt=, overall=, db=, tgt=, overall=, db= ]	117.079	6.826	hilic+	C5 H12 N O2	34	118.087	107-43-7	HMDB00043	C00719		287	(140.0682, 25477.56)(141.0704, 1812.3)(257.1474, 2067.95)(258.1491, 173.69)(259.1501, 127.83)(118.0863, 1342204.5)(119.0897, 65979.55)(235.1641, 964.14)(236.168, 231.8)
Celastramycin A	0.80388	DOWN	0.17835	Celastramycin A [ C17 H18 Cl3 N O3, tgt=, overall=49.25, db=49.25, CAS ID=491600-94-3, METLIN ID=45553, tgt=, overall=389.0352, db=389.0352, tgt=, overall=, db=, tgt=, overall=, db=, tgt=, overall=, db= ]	435.045	3.612	C18-	C17 H18 Cl3 N O3	27	389.035	491600-94-3				45553	(434.0366, 5111.83)(435.0379, 1085.66)(436.0348, 680.44)
Pro Tyr Phe	1.2122	UP	0.17835	Pro Tyr Phe [ C23 H27 N3 O5, tgt=, overall=66.97, db=66.97, METLIN ID=19506, tgt=, overall=425.1951, db=425.1951, tgt=, overall=, db=, tgt=, overall=, db=, tgt=, overall=, db= ]	471.201	9.996	C18-	C23 H27 N3 O5	27	425.195					19506	(470.1939, 3615.58)(471.1982, 593.28)
Dolichotheline	2.4655	UP	0.17965	Dolichotheline [ C10 H17 N3 O, tgt=, overall=82.23, db=82.23, CAS ID=23100-08-5, KEGG ID=C16696, METLIN ID=71289, tgt=, overall=195.1372, db=195.1372, tgt=, overall=, db=, tgt=, overall=, db=, tgt=, overall=, db= ]	195.137	5.587	hilic+	C10 H17 N3 O	34	195.137	23100-08-5		C16696		71289	(413.2643, 10881.25)(414.2674, 2904.95)(196.1444, 2544.3)
(N-Sulfoindol-3-yl)methylglucosinolate	0.80441	DOWN	0.17978	(N-Sulfoindol-3-yl)methylglucosinolate [ C16 H20 N2 O12 S3, tgt=, overall=53.27, db=53.27, CAS ID=29702-28-1, KEGG ID=C08428, METLIN ID=66967, tgt=, overall=528.0178, db=528.0178, tgt=, overall=, db=, tgt=, overall=, db=, tgt=, overall=, db= ]	588.037	0.884	C18-	C16 H20 N2 O12 S3	27	528.018	29702-28-1		C08428		66967	(587.0297, 6814.22)(588.0321, 1208.95)
cyclic adenosine diphosphate ribose	0.76332	DOWN	0.17978	cyclic adenosine diphosphate ribose [ C15 H21 N5 O13 P2, tgt=, overall=79.76, db=79.76, CAS ID=119340-53-3, KEGG ID=C13050, METLIN ID=4171, tgt=, overall=541.0611, db=541.0611, tgt=, overall=, db=, tgt=, overall=, db=, tgt=, overall=, db= ]	541.06	1.255	C18-	C15 H21 N5 O13 P2	27	541.061	119340-53-3		C13050		4171	(576.0282, 846.39)(540.0534, 10824.66)(541.0565, 1580.7)
Pantothenic Acid	0.75292	DOWN	0.17993	Pantothenic Acid [ C9 H17 N O5, tgt=, overall=86.28, db=86.28, CAS ID=137-08-6, KEGG ID=C00864, METLIN ID=241, tgt=, overall=219.1107, db=219.1107, tgt=, overall=1.799, db=1.799, tgt=, overall=, db=, tgt=, overall=, db= ]	219.111	2.492	hilic-	C9 H17 N O5	35	1.799	137-08-6		C00864		241	(437.2138, 804.25)(438.2167, 162.13)(218.1038, 274785.47)(219.1069, 26382.32)
2-hydroxy-9Z,12Z,15Z-octadecatrienoic acid	1.9488	UP	0.18018	2-hydroxy-9Z,12Z,15Z-octadecatrienoic acid [ C18 H30 O3, tgt=, overall=84.30, db=84.30, Lipid ID=LMFA01050205, METLIN ID=74583, tgt=, overall=294.2195, db=294.2195, tgt=, overall=, db=, tgt=, overall=, db=, tgt=, overall=, db= ]	294.217	1.138	hilic+	C18 H30 O3	34	294.219				LMFA01050205	74583	(317.2022, 3534.45)(611.4352, 1314.23)(295.2262, 35014.06)(296.2292, 6974.96)(312.2526, 2174.82)(606.4767, 7044.88)(589.4489, 16296.27)
Betaine Esi+6.375	0.44193	DOWN	0.18018	Betaine [ C5 H12 N O2, tgt=, overall=86.60, db=86.60, CAS ID=107-43-7, KEGG ID=C00719, METLIN ID=287, HMP ID=HMDB00043, tgt=, overall=118.0868, db=118.0868, tgt=, overall=, db=, tgt=, overall=, db=, tgt=, overall=, db= ]	117.079	6.375	hilic+	C5 H12 N O2	33	118.087	107-43-7	HMDB00043	C00719		287	(140.0591, 175.92)(118.0858, 43016.68)(119.089, 2603.34)
HMMF	0.82539	DOWN	0.18021	HMMF [ C3 H7 N O2, tgt=, overall=87.86, db=87.86, CAS ID=20546-32-1, KEGG ID=C11488, METLIN ID=69064, tgt=, overall=89.0477, db=89.0477, tgt=, overall=, db=, tgt=, overall=, db=, tgt=, overall=, db= ]	89.0477	6.617	hilic+	C3 H7 N O2	34	89.0477	20546-32-1		C11488		69064	(112.0382, 181.81)(90.055, 81734.37)(91.0581, 3404.49)
PE(O-16:0/22:6(4Z,7Z,10Z,13Z,16Z,19Z))	0.79179	DOWN	0.18021	PE(O-16:0/22:6(4Z,7Z,10Z,13Z,16Z,19Z)) [ C43 H76 N O7 P, tgt=, overall=67.50, db=67.50, Lipid ID=LMGP02020020, METLIN ID=77499, tgt=, overall=749.5359, db=749.5359, tgt=, overall=, db=, tgt=, overall=, db=, tgt=, overall=, db= ]	749.535	3.982	hilic+	C43 H76 N O7 P	34	749.536				LMGP02020020	77499	(772.5258, 7965.93)(773.5291, 3893.27)(750.5422, 107838.35)(751.5457, 47376.79)(1500.0717, 860.26)(1501.0771, 522.81)(1502.0795, 471.15)(1503.0818, 319.87)
PI(16:1(9Z)/22:4(7Z,10Z,13Z,16Z))	0.75112	DOWN	0.18038	PI(16:1(9Z)/22:4(7Z,10Z,13Z,16Z)) [ C47 H81 O13 P, tgt=, overall=75.30, db=75.30, Lipid ID=LMGP06010193, METLIN ID=80215, tgt=, overall=884.5415, db=884.5415, tgt=, overall=, db=, tgt=, overall=, db=, tgt=, overall=, db= ]	884.547	6.307	hilic-	C47 H81 O13 P	35	884.542				LMGP06010193	80215	(883.5388, 5911.18)(884.5419, 2826.13)(885.548, 1116.41)
Butoctamide hydrogen succinate	1.254	UP	0.18169	Butoctamide hydrogen succinate [ C16 H29 N O5, tgt=, overall=51.54, db=51.54, CAS ID=32838-28-1, KEGG ID=C12946, METLIN ID=69512, tgt=, overall=315.2046, db=315.2046, tgt=, overall=, db=, tgt=, overall=, db=, tgt=, overall=, db= ]	315.204	3.874	hilic+	C16 H29 N O5	34	315.205	32838-28-1		C12946		69512	(316.2112, 4421.66)(317.2078, 1297.54)(318.2231, 791.44)(333.2414, 103.05)
Ser Arg	1.3675	UP	0.18169	Ser Arg [ C9 H19 N5 O4, tgt=, overall=78.34, db=78.34, METLIN ID=23855, tgt=, overall=261.1437, db=261.1437, tgt=, overall=, db=, tgt=, overall=, db=, tgt=, overall=, db= ]	261.144	9.048	hilic+	C9 H19 N5 O4	34	261.144					23855	(284.1346, 1078.18)(285.1307, 243.24)(262.1512, 3825.25)(263.1564, 367.45)
3,5-dichlorosalicylic acid 0.7520003	0.39504	DOWN	0.18313	3,5-dichlorosalicylic acid [ C7 H4 Cl2 O3, tgt=, overall=54.48, db=54.48, CAS ID=320-72-9, METLIN ID=34508, tgt=, overall=205.9537, db=205.9537, tgt=, overall=5.856, db=5.856, tgt=, overall=, db=, tgt=, overall=, db= ]	222.981	0.752	hilic+	C7 H4 Cl2 O3	34	5.856	320-72-9				34508	(223.9882, 9261.2)(224.9895, 1697.43)
Etn-1-P-Cer(d14:1/18:0)	0.69157	DOWN	0.18402	Etn-1-P-Cer(d14:1/18:0) [ C38 H77 N2 O6 P, tgt=, overall=99.19, db=99.19, Lipid ID=LMSP03020001, METLIN ID=41602, tgt=, overall=688.5519, db=688.5519, tgt=, overall=, db=, tgt=, overall=, db=, tgt=, overall=, db= ]	748.572	6.307	hilic-	C38 H77 N2 O6 P	35	688.552				LMSP03020001	41602	(747.5654, 260420.97)(748.5686, 115324.71)(749.5725, 33104.84)(750.5766, 7124.14)(751.5803, 1250.08)
Benomyl	1.2058	UP	0.18482	Benomyl [ C14 H18 N4 O3, tgt=, overall=78.49, db=78.49, CAS ID=17804-35-2, KEGG ID=C10896, METLIN ID=68666, tgt=, overall=290.1379, db=290.1379, tgt=, overall=, db=, tgt=, overall=, db=, tgt=, overall=, db= ]	290.14	1.147	hilic-	C14 H18 N4 O3	35	290.138	17804-35-2		C10896		68666	(579.2247, 877.17)(639.3069, 775.71)(289.13, 6391.39)(290.1307, 967.49)(349.1654, 2133.67)
5-Hydroxy-1-(4-hydroxyphenyl)-3-decanone	0.91798	DOWN	0.1858	5-Hydroxy-1-(4-hydroxyphenyl)-3-decanone [ C16 H24 O3, tgt=, overall=86.05, db=86.05, CAS ID=, KEGG ID=C17747, METLIN ID=64192, tgt=, overall=264.1725, db=264.1725, tgt=, overall=, db=, tgt=, overall=, db=, tgt=, overall=, db= ]	264.172	10.41	C18-	C16 H24 O3	27	264.173			C17747		64192	(263.1651, 13107.35)(264.1681, 2333.63)
PC(13:0/22:6(4Z,7Z,10Z,13Z,16Z,19Z)) Esi+4.077001	0.82203	DOWN	0.18695	PC(13:0/22:6(4Z,7Z,10Z,13Z,16Z,19Z)) [ C43 H75 N O8 P, tgt=, overall=46.61, db=46.61, Lipid ID=LMGP01011362, METLIN ID=75642, tgt=, overall=764.5230, db=764.5230, tgt=, overall=, db=, tgt=, overall=, db=, tgt=, overall=, db= ]	741.53	4.077	hilic+	C43 H75 N O8 P	34	764.523				LMGP01011362	75642	(764.5234, 49619.32)(1506.0568, 522.67)(1507.0564, 378.39)(1508.0636, 726.52)(742.5369, 26324.86)(743.5406, 11619.5)(1484.0615, 603.03)(1485.0647, 438.69)(1486.0695, 628.67)(1487.0721, 373.54)
PC(18:3(6Z,9Z,12Z)/20:3(8Z,11Z,14Z))	1.0934	UP	0.18695	PC(18:3(6Z,9Z,12Z)/20:3(8Z,11Z,14Z)) [ C46 H81 N O8 P, tgt=, overall=65.88, db=65.88, Lipid ID=LMGP01011662, METLIN ID=75942, tgt=, overall=806.5700, db=806.5700, tgt=, overall=, db=, tgt=, overall=, db=, tgt=, overall=, db= ]	805.563	5.011	hilic+	C46 H81 N O8 P	34	806.57				LMGP01011662	75942	(1634.1597, 398.03)(1635.1664, 424.38)(806.5695, 994924.44)(807.5731, 489564.6)(1629.1805, 744.69)(1630.185, 781.15)(1631.1818, 556.91)(1612.1274, 1281.41)(1613.1328, 1098.1)
Acetylenic acids; 10-Heptadecen-8-ynoic acid, (E)-; Pyrulic acid	1.3257	UP	0.18838	Acetylenic acids; 10-Heptadecen-8-ynoic acid, (E)-; Pyrulic acid [ C17 H28 O2, tgt=, overall=67.15, db=67.15, Lipid ID=LMFA01030482, METLIN ID=74139, tgt=, overall=264.2089, db=264.2089, tgt=, overall=, db=, tgt=, overall=, db=, tgt=, overall=, db= ]	264.209	1.141	hilic+	C17 H28 O2	34	264.209				LMFA01030482	74139	(287.2013, 2128.89)(265.2149, 6934.61)(266.2175, 1823.89)(282.2435, 385.07)(529.3684, 227.82)(530.3414, 335.57)
6-hydroxy-nonanoic acid	1.445	UP	0.18885	6-hydroxy-nonanoic acid [ C9 H18 O3, tgt=, overall=85.89, db=85.89, Lipid ID=LMFA01050230, METLIN ID=74604, tgt=, overall=174.1256, db=174.1256, tgt=, overall=, db=, tgt=, overall=, db=, tgt=, overall=, db= ]	191.151	4.579	hilic+	C9 H18 O3	34	174.126				LMFA01050230	74604	(192.159, 11013.44)(193.165, 1537.65)(194.163, 485.32)
CAY10398	1.2887	UP	0.18885	CAY10398 [ C15 H23 N3 O3, tgt=, overall=93.13, db=93.13, METLIN ID=64885, tgt=, overall=293.1739, db=293.1739, tgt=, overall=, db=, tgt=, overall=, db=, tgt=, overall=, db= ]	315.155	8.991	hilic+	C15 H23 N3 O3	34	293.174					64885	(316.1629, 22575.66)(317.1658, 2830.51)(318.1723, 181.67)
Ile-Nap-OH	0.78264	DOWN	0.18904	Ile-Nap-OH [ C24 H24 N2 O6, tgt=, overall=84.94, db=84.94, METLIN ID=65339, tgt=, overall=436.1634, db=436.1634, tgt=, overall=, db=, tgt=, overall=, db=, tgt=, overall=, db= ]	482.17	7.024	hilic-	C24 H24 N2 O6	35	436.163					65339	(481.1628, 12053.85)(482.1661, 2318.9)(483.167, 482.72)
Meloxicam	1.2997	UP	0.18924	Meloxicam [ C14 H13 N3 O4 S2, tgt=, overall=43.38, db=43.38, CAS ID=71125-38-7, KEGG ID=C08169, METLIN ID=44146, tgt=, overall=351.0347, db=351.0347, tgt=, overall=, db=, tgt=, overall=, db=, tgt=, overall=, db= ]	351.038	0.882	C18-	C14 H13 N3 O4 S2	27	351.035	71125-38-7		C08169		44146	(350.0302, 10529.42)(351.0343, 1126.88)
PC(P-16:0/12:0)	1.0836	UP	0.18924	PC(P-16:0/12:0) [ C36 H73 N O7 P, tgt=, overall=50.51, db=50.51, Lipid ID=LMGP01030019, METLIN ID=76480, tgt=, overall=662.5125, db=662.5125, tgt=, overall=, db=, tgt=, overall=, db=, tgt=, overall=, db= ]	661.509	5.185	hilic+	C36 H73 N O7 P	34	662.513				LMGP01030019	76480	(684.4935, 670.36)(662.516, 2215.15)(663.5161, 1082.24)
Tetradecyl sulfate	1.2991	UP	0.18926	Tetradecyl sulfate [ C14 H30 O4 S, tgt=, overall=56.48, db=56.48, CAS ID=139-88-8, KEGG ID=D06882, METLIN ID=2469, HMP ID=, tgt=, overall=294.1865, db=294.1865, tgt=, overall=, db=, tgt=, overall=, db=, tgt=, overall=, db= ]	294.184	1.155	hilic+	C14 H30 O4 S	34	294.187	139-88-8		D06882		2469	(295.1924, 8767.23)(296.1972, 2593.54)(312.2123, 3365.39)(606.391, 1538.53)(607.4028, 840.49)(589.3695, 1363.17)
PG(O-18:0/20:5(5Z,8Z,11Z,14Z,17Z)) 3.0989993	5.7793	UP	0.18937	PG(O-18:0/20:5(5Z,8Z,11Z,14Z,17Z)) [ C44 H79 O9 P, tgt=, overall=71.60, db=71.60, Lipid ID=LMGP04020085, METLIN ID=79896, tgt=, overall=782.5462, db=782.5462, tgt=, overall=, db=, tgt=, overall=, db=, tgt=, overall=, db= ]	804.529	3.099	hilic+	C44 H79 O9 P	34	782.546				LMGP04020085	79896	(805.5351, 1423.51)(806.5407, 704.96)(807.5441, 475.48)
SM(d16:1/25:0)	0.54543	DOWN	0.18937	SM(d16:1/25:0) [ C46 H94 N2 O6 P, tgt=, overall=78.59, db=78.59, Lipid ID=LMSP03010076, METLIN ID=83776, tgt=, overall=801.6850, db=801.6850, tgt=, overall=, db=, tgt=, overall=, db=, tgt=, overall=, db= ]	800.672	6.137	hilic+	C46 H94 N2 O6 P	34	801.685				LMSP03010076	83776	(823.6576, 20344.86)(824.6615, 8372.71)(1624.3345, 881.56)(801.6816, 114963.07)(802.6858, 45559.08)(803.6855, 13473.5)(804.6822, 3462.21)(805.6654, 538.66)(818.6992, 3643.19)(819.6916, 614.16)
Amino acid(Arg-) 8.811002	5.8927	UP	0.19028	Amino acid(Arg-) [ C6 H14 N4 O2, tgt=, overall=83.72, db=83.72, KEGG ID=C02385, METLIN ID=63425, tgt=, overall=174.1117, db=174.1117, tgt=, overall=, db=, tgt=, overall=, db=, tgt=, overall=, db= ]	174.112	8.811	hilic+	C6 H14 N4 O2	34	174.112			C02385		63425	(175.1191, 33872.05)(176.1231, 2896.75)
trans-3-Aminocyclopentane-1-carboxylic acid	1.2764	UP	0.19028	trans-3-Aminocyclopentane-1-carboxylic acid [ C6 H11 N O2, tgt=, overall=87.67, db=87.67, CAS ID=57376-72-4, KEGG ID=C13696, METLIN ID=69643, tgt=, overall=129.0790, db=129.0790, tgt=, overall=, db=, tgt=, overall=, db=, tgt=, overall=, db= ]	129.079	8.822	hilic+	C6 H11 N O2	34	129.079	57376-72-4		C13696		69643	(130.0864, 19183.83)(131.0892, 1526.81)(147.1129, 86617.97)(148.1155, 6925.55)
(S)-Piperidine-2-carboxamide Esi+4.8800006	1.7945	UP	0.19093	(S)-Piperidine-2-carboxamide [ C6 H12 N2 O, tgt=, overall=87.57, db=87.57, KEGG ID=C19809, METLIN ID=73373, tgt=, overall=128.0950, db=128.0950, tgt=, overall=, db=, tgt=, overall=, db=, tgt=, overall=, db= ]	128.095	4.88	hilic+	C6 H12 N2 O	34	128.095			C19809		73373	(129.1022, 33351.32)(130.1046, 2672.61)
C13:2n-8,10 Esi+1.2400004	1.3004	UP	0.19093	C13:2n-8,10 [ C13 H22 O2, tgt=, overall=85.23, db=85.23, Lipid ID=LMFA01030244, METLIN ID=73919, tgt=, overall=210.1620, db=210.1620, tgt=, overall=, db=, tgt=, overall=, db=, tgt=, overall=, db= ]	210.162	1.24	hilic+	C13 H22 O2	34	210.162				LMFA01030244	73919	(233.1539, 2784.11)(443.3236, 3013.92)(211.1693, 6896.29)(212.1652, 5478.09)(228.1958, 65948.27)(229.1984, 11058.23)(438.3589, 3491.98)(421.325, 5116.39)(422.3325, 1970.48)
Cer(d16:1/23:0)	1.9908	UP	0.19093	Cer(d16:1/23:0) [ C39 H77 N O3, tgt=, overall=55.98, db=55.98, Lipid ID=LMSP02010017, METLIN ID=83716, tgt=, overall=607.5903, db=607.5903, tgt=, overall=, db=, tgt=, overall=, db=, tgt=, overall=, db= ]	607.586	1.113	hilic+	C39 H77 N O3	34	607.59				LMSP02010017	83716	(608.5961, 4622.97)(609.5979, 2594.24)
16-hydroxy-9E-hexadecenoic acid	1.4582	UP	0.19134	16-hydroxy-9E-hexadecenoic acid [ C16 H30 O3, tgt=, overall=61.05, db=61.05, Lipid ID=LMFA01050192, METLIN ID=74570, tgt=, overall=270.2195, db=270.2195, tgt=, overall=, db=, tgt=, overall=, db=, tgt=, overall=, db= ]	270.218	1.146	hilic+	C16 H30 O3	34	270.219				LMFA01050192	74570	(293.2085, 10003.63)(294.2113, 3561.8)(271.224, 4026.4)(272.2232, 2998.89)(288.2526, 4891.25)
PI(16:0/20:3(5Z,8Z,11Z))	0.89265	DOWN	0.19134	PI(16:0/20:3(5Z,8Z,11Z)) [ C45 H81 O13 P, tgt=, overall=59.28, db=59.28, KEGG ID=C00626, METLIN ID=61172, HMP ID=HMDB09787, tgt=, overall=860.5415, db=860.5415, tgt=, overall=, db=, tgt=, overall=, db=, tgt=, overall=, db= ]	860.539	4.536	hilic+	C45 H81 O13 P	34	860.542		HMDB09787	C00626		61172	(883.5301, 1632.82)(884.5338, 973.12)(861.5456, 3999.8)(862.5494, 1709.53)(878.573, 4226.03)(879.5764, 2151.56)
PE(P-16:0/22:6(4Z,7Z,10Z,12E,16Z,19Z)(14OH)) Esi-1.2929996	0.76661	DOWN	0.19136	PE(P-16:0/22:6(4Z,7Z,10Z,12E,16Z,19Z)(14OH)) [ C43 H74 N O8 P, tgt=, overall=66.70, db=66.70, Lipid ID=LMGP20020014, METLIN ID=82395, tgt=, overall=763.5152, db=763.5152, tgt=, overall=, db=, tgt=, overall=, db=, tgt=, overall=, db= ]	763.517	1.293	hilic-	C43 H74 N O8 P	35	763.515				LMGP20020014	82395	(762.5091, 8460.36)(763.5112, 3782.93)
PC(18:3(6Z,9Z,12Z)/20:3(8Z,11Z,14Z)) Esi+5.2749987	1.0781	UP	0.1917	PC(18:3(6Z,9Z,12Z)/20:3(8Z,11Z,14Z)) [ C46 H81 N O8 P, tgt=, overall=65.65, db=65.65, Lipid ID=LMGP01011662, METLIN ID=75942, tgt=, overall=806.5700, db=806.5700, tgt=, overall=, db=, tgt=, overall=, db=, tgt=, overall=, db= ]	805.562	5.275	hilic+	C46 H81 N O8 P	34	806.57				LMGP01011662	75942	(828.5508, 44185.98)(829.5544, 24345.95)(1634.1532, 415.79)(1635.1449, 384.77)(806.5697, 975758.1)(807.5732, 485882.94)(1629.1902, 1195.22)(1630.2001, 1070.95)(1631.1989, 946.58)(1612.1249, 1538.09)(1613.1307, 1668.9)
7-(bromochloromethyl)-3R,4S,8-trichloro-3-methyl-1,5E,7E-octatriene	0.66542	DOWN	0.19209	7-(bromochloromethyl)-3R,4S,8-trichloro-3-methyl-1,5E,7E-octatriene [ C10 H11 Br Cl4, tgt=, overall=41.89, db=41.89, METLIN ID=53280, tgt=, overall=349.8798, db=349.8798, tgt=, overall=, db=, tgt=, overall=, db=, tgt=, overall=, db= ]	349.883	0.874	C18-	C10 H11 Br Cl4	35	349.88					53280	(348.8761, 60797.36)(349.8759, 12925.04)(350.8743, 8713.19)
Carboxymethyloxysuccinate Esi-1.0170001	10.272	UP	0.19209	Carboxymethyloxysuccinate [ C6 H8 O7, tgt=, overall=59.52, db=59.52, CAS ID=38945-27-6, KEGG ID=C03600, METLIN ID=66007, tgt=, overall=192.0270, db=192.0270, tgt=, overall=, db=, tgt=, overall=, db=, tgt=, overall=, db= ]	192.027	1.017	C18-	C6 H8 O7	23	192.027	38945-27-6		C03600		66007	(226.9964, 128222.16)(227.9998, 8877.44)(191.0193, 20983.18)(192.0256, 1470.05)
Ser Trp Met	1.1558	UP	0.19209	Ser Trp Met [ C19 H26 N4 O5 S, tgt=, overall=72.27, db=72.27, METLIN ID=23574, tgt=, overall=422.1624, db=422.1624, tgt=, overall=, db=, tgt=, overall=, db=, tgt=, overall=, db= ]	422.162	9.996	C18-	C19 H26 N4 O5 S	36	422.162					23574	(421.1544, 20496.35)(422.1583, 4317.47)
Actinidine	1.2378	UP	0.19311	Actinidine [ C10 H13 N, tgt=, overall=75.25, db=75.25, CAS ID=524-03-8, KEGG ID=C09910, METLIN ID=68002, tgt=, overall=147.1048, db=147.1048, tgt=, overall=, db=, tgt=, overall=, db=, tgt=, overall=, db= ]	147.105	5.964	hilic+	C10 H13 N	34	147.105	524-03-8		C09910		68002	(148.1137, 2669.56)(149.1071, 371.23)(165.1385, 2130.26)
2,2-Dichloro-1,1-ethanediol	0.84304	DOWN	0.194	2,2-Dichloro-1,1-ethanediol [ C2 H4 Cl2 O2, tgt=, overall=53.00, db=53.00, CAS ID=16086-14-9, KEGG ID=C14860, METLIN ID=70365, tgt=, overall=129.9588, db=129.9588, tgt=, overall=, db=, tgt=, overall=, db=, tgt=, overall=, db= ]	175.963	0.766	C18-	C2 H4 Cl2 O2	36	129.959	16086-14-9		C14860		70365	(174.956, 673658.94)(175.9592, 22927.24)
Aclacinomycin S Esi-11.381997	0.88309	DOWN	0.194	Aclacinomycin S [ C36 H45 N O13, tgt=, overall=45.21, db=45.21, KEGG ID=C18635, METLIN ID=72426, tgt=, overall=699.2891, db=699.2891, tgt=, overall=, db=, tgt=, overall=, db=, tgt=, overall=, db= ]	745.3	11.382	C18-	C36 H45 N O13	36	699.289			C18635		72426	(744.2924, 4521.74)(745.2956, 1637.36)
Buthiobate	1.1679	UP	0.194	Buthiobate [ C21 H28 N2 S2, tgt=, overall=82.91, db=82.91, CAS ID=51308-54-4, KEGG ID=C18930, METLIN ID=72691, tgt=, overall=372.1694, db=372.1694, tgt=, overall=, db=, tgt=, overall=, db=, tgt=, overall=, db= ]	432.191	9.996	C18-	C21 H28 N2 S2	36	372.169	51308-54-4		C18930		72691	(431.1832, 14181.01)(432.1869, 3280.68)(433.1881, 599.87)
cholesterol sulfate	0.72003	DOWN	0.194	cholesterol sulfate [ C27 H46 O4 S, tgt=, overall=97.50, db=97.50, Lipid ID=LMST05020016, CAS ID=1256-86-6, KEGG ID=C18043, METLIN ID=5625, HMP ID=HMDB00653, tgt=, overall=466.3117, db=466.3117, tgt=, overall=, db=, tgt=, overall=, db=, tgt=, overall=, db= ]	466.311	13.472	C18-	C27 H46 O4 S	32	466.312	1256-86-6	HMDB00653	C18043	LMST05020016	5625	(931.6149, 2608.4)(932.6186, 1516.72)(933.6188, 794.64)(465.3042, 255044.66)(466.307, 74243.04)(467.3067, 19372.77)
methyl 8-[2-(2-formyl-vinyl)-3-hydroxy-5-oxo-cyclopentyl]-octanoate	0.76945	DOWN	0.194	methyl 8-[2-(2-formyl-vinyl)-3-hydroxy-5-oxo-cyclopentyl]-octanoate [ C17 H26 O5, tgt=, overall=84.42, db=84.42, Lipid ID=LMFA01050151, METLIN ID=74529, tgt=, overall=310.1780, db=310.1780, tgt=, overall=, db=, tgt=, overall=, db=, tgt=, overall=, db= ]	310.178	9.779	C18-	C17 H26 O5	36	310.178				LMFA01050151	74529	(345.1478, 646.72)(309.1705, 17223.3)(310.1737, 3500.62)
Phytuberin Esi-10.087003	0.93431	DOWN	0.194	Phytuberin [ C17 H26 O4, tgt=, overall=99.03, db=99.03, CAS ID=37209-50-0, KEGG ID=C09709, METLIN ID=67898, tgt=, overall=294.1831, db=294.1831, tgt=, overall=, db=, tgt=, overall=, db=, tgt=, overall=, db= ]	294.183	10.087	C18-	C17 H26 O4	36	294.183	37209-50-0		C09709		67898	(587.3589, 82.68)(329.1533, 3192.46)(330.1633, 1268.46)(293.1755, 144993.66)(294.1788, 25164.46)(295.1815, 3545.62)
1-Methylpyrrolinium	1.1942	UP	0.19588	1-Methylpyrrolinium [ C5 H10 N, tgt=, overall=86.83, db=86.83, CAS ID=, KEGG ID=C06178, METLIN ID=63887, tgt=, overall=84.0813, db=84.0813, tgt=, overall=, db=, tgt=, overall=, db=, tgt=, overall=, db= ]	83.0734	8.823	hilic+	C5 H10 N	34	84.0813			C06178		63887	(189.1349, 1379.42)(84.0807, 5693.64)(85.0835, 238.15)
PC(12:0/22:2(13Z,16Z))	0.97307	DOWN	0.19588	PC(12:0/22:2(13Z,16Z)) [ C42 H81 N O8 P, tgt=, overall=54.21, db=54.21, Lipid ID=LMGP01011336, METLIN ID=75616, tgt=, overall=758.5700, db=758.5700, tgt=, overall=, db=, tgt=, overall=, db=, tgt=, overall=, db= ]	757.562	5.375	hilic+	C42 H81 N O8 P	34	758.57				LMGP01011336	75616	(780.5536, 374672.9)(781.5575, 184714.06)(1538.1182, 655.06)(1539.1229, 557.14)(1540.1302, 3765.67)(758.5695, 1496522.4)(759.5732, 647471.25)(760.5836, 740601.25)(761.5882, 296492.94)(762.5933, 90134.84)(1533.1757, 335.23)(1534.1696, 212.59)(1535.1726, 146.62)(1536.1194, 184.16)(1516.1187, 1717.5)(1517.1233, 1115.23)
PC(13:0/20:2(11Z,14Z)) Esi+4.6669984	0.8647	DOWN	0.19588	PC(13:0/20:2(11Z,14Z)) [ C41 H79 N O8 P, tgt=, overall=62.30, db=62.30, Lipid ID=LMGP01011354, METLIN ID=75634, tgt=, overall=744.5543, db=744.5543, tgt=, overall=, db=, tgt=, overall=, db=, tgt=, overall=, db= ]	743.547	4.667	hilic+	C41 H79 N O8 P	34	744.554				LMGP01011354	75634	(766.5379, 156462.16)(1510.0718, 1083.36)(1511.0737, 853.81)(1512.0747, 1207.4)(744.5537, 176005.9)(745.557, 81202.71)(746.5671, 77380.11)(1488.081, 1004.46)(1489.0822, 714.31)(1490.0829, 1292.4)
PE(O-16:0/20:5(5Z,8Z,11Z,14Z,17Z))	0.80711	DOWN	0.19588	PE(O-16:0/20:5(5Z,8Z,11Z,14Z,17Z)) [ C41 H74 N O7 P, tgt=, overall=75.73, db=75.73, Lipid ID=LMGP02020095, METLIN ID=77574, tgt=, overall=723.5203, db=723.5203, tgt=, overall=, db=, tgt=, overall=, db=, tgt=, overall=, db= ]	723.52	4.013	hilic+	C41 H74 N O7 P	34	723.52				LMGP02020095	77574	(746.5107, 6552.96)(747.5132, 3489.44)(1470.0698, 408.51)(724.5272, 112731.66)(725.5301, 50258.39)(726.5387, 27239.84)(727.5438, 9325.65)(1448.0397, 241.59)(1449.0452, 170.76)
Myricetin 3-rhamnosyl-(1-2)-rhamnoside	1.0872	UP	0.19625	Myricetin 3-rhamnosyl-(1-2)-rhamnoside [ C27 H30 O16, tgt=, overall=74.20, db=74.20, Lipid ID=LMPK12112454, METLIN ID=50870, tgt=, overall=610.1534, db=610.1534, tgt=, overall=, db=, tgt=, overall=, db=, tgt=, overall=, db= ]	627.178	1.18	hilic+	C27 H30 O16	30	610.153				LMPK12112454	50870	(628.1871, 3682.88)(629.1921, 1403.46)(630.1911, 913.11)
PG(17:0/21:0)	0.94916	DOWN	0.19839	PG(17:0/21:0) [ C44 H87 O10 P, tgt=, overall=58.35, db=58.35, Lipid ID=LMGP04010243, METLIN ID=79068, tgt=, overall=806.6037, db=806.6037, tgt=, overall=, db=, tgt=, overall=, db=, tgt=, overall=, db= ]	823.616	4.989	hilic+	C44 H87 O10 P	34	806.604				LMGP04010243	79068	(824.6403, 33739.49)(825.6436, 16240.77)
Lauryl hydrogen sulfate	0.82629	DOWN	0.19887	Lauryl hydrogen sulfate [ C12 H26 O4 S, tgt=, overall=98.82, db=98.82, CAS ID=151-21-3, KEGG ID=C11166, METLIN ID=58284, HMP ID=HMDB05004, tgt=, overall=266.1552, db=266.1552, tgt=, overall=, db=, tgt=, overall=, db=, tgt=, overall=, db= ]	266.155	10.039	C18-	C12 H26 O4 S	36	266.155	151-21-3	HMDB05004	C11166		58284	(265.1476, 65083.36)(266.151, 9069.5)(267.147, 3159.5)
LysoPE(0:0/16:0) Esi-11.322999	0.64355	DOWN	0.19938	LysoPE(0:0/16:0) [ C21 H44 N O7 P, tgt=, overall=98.87, db=98.87, METLIN ID=62261, HMP ID=HMDB11473, tgt=, overall=453.2855, db=453.2855, tgt=, overall=, db=, tgt=, overall=, db=, tgt=, overall=, db= ]	453.285	11.323	C18-	C21 H44 N O7 P	29	453.286		HMDB11473			62261	(452.2777, 32045.59)(453.281, 7877.58)(454.2832, 1174.08)
(10S)-Juvenile hormone III diol	0.65251	DOWN	0.20272	(10S)-Juvenile hormone III diol [ C16 H28 O4, tgt=, overall=40.59, db=40.59, CAS ID=, KEGG ID=C16505, METLIN ID=64605, tgt=, overall=284.1988, db=284.1988, tgt=, overall=, db=, tgt=, overall=, db=, tgt=, overall=, db= ]	284.197	1.153	hilic+	C16 H28 O4	34	284.199			C16505		64605	(307.1899, 1380.78)(591.382, 843.06)(285.2046, 2582.16)(302.2293, 1880.31)(586.4353, 1458.74)(587.4383, 1833.15)
Cer(d18:0/16:0)	1.1109	UP	0.20272	Cer(d18:0/16:0) [ C34 H69 N O3, tgt=, overall=75.29, db=75.29, Lipid ID=LMSP02020001, METLIN ID=41565, tgt=, overall=539.5277, db=539.5277, tgt=, overall=, db=, tgt=, overall=, db=, tgt=, overall=, db= ]	539.525	1.13	hilic+	C34 H69 N O3	33	539.528				LMSP02020001	41565	(562.5163, 4767.27)(563.521, 1751.38)(1102.0394, 110.52)(541.4632, 617.25)(542.5386, 3567.78)(543.5404, 507.06)
PS(22:6(4Z,7Z,10Z,13Z,16Z,19Z)/17:1(9Z))	0.55704	DOWN	0.20272	PS(22:6(4Z,7Z,10Z,13Z,16Z,19Z)/17:1(9Z)) [ C45 H74 N O10 P, tgt=, overall=64.48, db=64.48, Lipid ID=LMGP03010825, METLIN ID=78489, tgt=, overall=819.5050, db=819.5050, tgt=, overall=, db=, tgt=, overall=, db=, tgt=, overall=, db= ]	819.505	5.587	hilic+	C45 H74 N O10 P	33	819.505				LMGP03010825	78489	(820.5115, 1639.54)(821.5173, 687.49)
Ser Thr	1.8804	UP	0.20272	Ser Thr [ C7 H14 N2 O5, tgt=, overall=79.01, db=79.01, METLIN ID=23829, tgt=, overall=206.0903, db=206.0903, tgt=, overall=, db=, tgt=, overall=, db=, tgt=, overall=, db= ]	206.091	7.241	hilic+	C7 H14 N2 O5	34	206.09					23829	(229.0858, 451.38)(207.0982, 2779.8)(208.1019, 345.56)
15(R)-HEDE	0.85149	DOWN	0.20286	15(R)-HEDE [ C20 H36 O3, tgt=, overall=47.28, db=47.28, Lipid ID=LMFA03000008, METLIN ID=74964, tgt=, overall=324.2664, db=324.2664, tgt=, overall=, db=, tgt=, overall=, db=, tgt=, overall=, db= ]	324.265	1.247	hilic+	C20 H36 O3	34	324.266				LMFA03000008	74964	(347.2565, 1920.38)(348.2635, 741.64)(671.4964, 782.04)(325.2734, 5576.33)(342.3039, 3826.27)
DG(20:2(11Z,14Z)/14:0/0:0)	0.92673	DOWN	0.20286	DG(20:2(11Z,14Z)/14:0/0:0) [ C37 H68 O5, tgt=, overall=71.14, db=71.14, METLIN ID=58929, HMP ID=HMDB07414, tgt=, overall=592.5067, db=592.5067, tgt=, overall=, db=, tgt=, overall=, db=, tgt=, overall=, db= ]	592.506	1.043	hilic+	C37 H68 O5	34	592.507		HMDB07414			58929	(615.4979, 5618.27)(616.5058, 5877.67)(593.5116, 1263.8)(594.5137, 1224.57)(610.5396, 40815.95)(611.5425, 16629.16)
N-Acetyl-beta-D-glucosaminylamine	4.6547	UP	0.20286	N-Acetyl-beta-D-glucosaminylamine [ C8 H16 N2 O5, tgt=, overall=37.25, db=37.25, KEGG ID=C01239, METLIN ID=65570, tgt=, overall=220.1059, db=220.1059, tgt=, overall=, db=, tgt=, overall=, db=, tgt=, overall=, db= ]	220.106	7.008	hilic+	C8 H16 N2 O5	34	220.106			C01239		65570	(243.0946, 1083.78)(221.1148, 1523.86)
PC(12:0/22:2(13Z,16Z)) 5.7980003	0.2259	DOWN	0.20286	PC(12:0/22:2(13Z,16Z)) [ C42 H81 N O8 P, tgt=, overall=68.10, db=68.10, Lipid ID=LMGP01011336, METLIN ID=75616, tgt=, overall=758.5700, db=758.5700, tgt=, overall=, db=, tgt=, overall=, db=, tgt=, overall=, db= ]	757.56	5.798	hilic+	C42 H81 N O8 P	34	758.57				LMGP01011336	75616	(781.5543, 707.93)(758.5688, 20461.28)(759.5723, 9163.01)(775.6025, 213.28)
PI(18:1(9Z)/22:6(4Z,7Z,10Z,13Z,16Z,19Z))	0.70712	DOWN	0.20334	PI(18:1(9Z)/22:6(4Z,7Z,10Z,13Z,16Z,19Z)) [ C49 H81 O13 P, tgt=, overall=31.51, db=31.51, Lipid ID=LMGP06010013, METLIN ID=80035, tgt=, overall=908.5415, db=908.5415, tgt=, overall=, db=, tgt=, overall=, db=, tgt=, overall=, db= ]	908.538	1.268	hilic+	C49 H81 O13 P	31	908.542				LMGP06010013	80035	(931.5141, 888.27)(932.5165, 834.14)(909.5442, 5570.89)(926.5744, 5348.66)(927.577, 3223.8)
1-Phenyl-3-(phenylsulfonyl)-2-propen-1-one	0.80996	DOWN	0.20531	1-Phenyl-3-(phenylsulfonyl)-2-propen-1-one [ C15 H12 O3 S, tgt=, overall=67.67, db=67.67, KEGG ID=C15077, METLIN ID=70570, tgt=, overall=272.0507, db=272.0507, tgt=, overall=, db=, tgt=, overall=, db=, tgt=, overall=, db= ]	332.069	7.026	hilic-	C15 H12 O3 S	35	272.051			C15077		70570	(331.0638, 2776.69)(332.0638, 688.26)(333.061, 430.07)
methyl 8-[2-(2-formyl-vinyl)-3-hydroxy-5-oxo-cyclopentyl]-octanoate Esi-10.701997	0.69058	DOWN	0.20665	methyl 8-[2-(2-formyl-vinyl)-3-hydroxy-5-oxo-cyclopentyl]-octanoate [ C17 H26 O5, tgt=, overall=64.27, db=64.27, Lipid ID=LMFA01050151, METLIN ID=74529, tgt=, overall=310.1780, db=310.1780, tgt=, overall=, db=, tgt=, overall=, db=, tgt=, overall=, db= ]	310.181	10.702	C18-	C17 H26 O5	36	310.178				LMFA01050151	74529	(309.1736, 26014.19)(310.177, 4435.6)
Cyclopentanone	0.89048	DOWN	0.20683	Cyclopentanone [ C5 H8 O, tgt=, overall=46.49, db=46.49, CAS ID=120-92-3, KEGG ID=C00557, METLIN ID=65520, tgt=, overall=84.0575, db=84.0575, tgt=, overall=, db=, tgt=, overall=, db=, tgt=, overall=, db= ]	84.0575	1.205	hilic-	C5 H8 O	35	84.0575	120-92-3		C00557		65520	(167.1075, 6672.56)(168.1094, 804.62)(213.1128, 6981.46)(83.0502, 1979.42)(143.0711, 5251.88)(144.0653, 39.47)(129.0561, 101573.05)
Ser Arg Lys	1.6846	UP	0.20717	Ser Arg Lys [ C15 H31 N7 O5, tgt=, overall=71.99, db=71.99, METLIN ID=21940, tgt=, overall=389.2387, db=389.2387, tgt=, overall=, db=, tgt=, overall=, db=, tgt=, overall=, db= ]	389.241	1.19	hilic+	C15 H31 N7 O5	34	389.239					21940	(390.248, 9728.09)(391.248, 2117.34)
PE(18:0/20:4(5Z,8Z,11Z,14Z))[U] Esi-4.62	0.73406	DOWN	0.20764	PE(18:0/20:4(5Z,8Z,11Z,14Z))[U] [ C43 H78 N O8 P, tgt=, overall=64.14, db=64.14, Lipid ID=LMGP02010027, METLIN ID=40426, tgt=, overall=767.5465, db=767.5465, tgt=, overall=, db=, tgt=, overall=, db=, tgt=, overall=, db= ]	767.544	4.62	hilic-	C43 H78 N O8 P	35	767.547				LMGP02010027	40426	(766.5376, 44696.99)(767.5408, 20241.46)(768.5513, 20747.72)(769.5561, 8369.02)(826.5509, 755.19)
N-methylundec-10-enamide Esi+1.5009997	0.76269	DOWN	0.20788	N-methylundec-10-enamide [ C12 H23 N O, tgt=, overall=80.77, db=80.77, METLIN ID=65467, tgt=, overall=197.1780, db=197.1780, tgt=, overall=, db=, tgt=, overall=, db=, tgt=, overall=, db= ]	197.178	1.501	hilic+	C12 H23 N O	34	197.178					65467	(198.1849, 11519.15)(199.1866, 1832.99)
Volkenin	0.83267	DOWN	0.20892	Volkenin [ C12 H17 N O7, tgt=, overall=69.89, db=69.89, CAS ID=66575-40-4, KEGG ID=C08344, METLIN ID=66922, tgt=, overall=287.1005, db=287.1005, tgt=, overall=, db=, tgt=, overall=, db=, tgt=, overall=, db= ]	287.098	3.609	C18-	C12 H17 N O7	27	287.101	66575-40-4		C08344		66922	(286.0906, 5034.63)(287.1096, 950.49)(332.0984, 1234.31)
2-Ethylhexyl-4-hydroxybenzoate	0.80929	DOWN	0.20905	2-Ethylhexyl-4-hydroxybenzoate [ C15 H22 O3, tgt=, overall=85.40, db=85.40, CAS ID=5153-25-3, KEGG ID=C14716, METLIN ID=70284, tgt=, overall=250.1569, db=250.1569, tgt=, overall=, db=, tgt=, overall=, db=, tgt=, overall=, db= ]	250.156	11.756	C18-	C15 H22 O3	36	250.157	5153-25-3		C14716		70284	(249.1495, 23981.29)(250.1528, 3364.44)
Dehydronimodipine	0.70873	DOWN	0.20905	Dehydronimodipine [ C21 H24 N2 O7, tgt=, overall=71.42, db=71.42, CAS ID=85677-93-6, METLIN ID=1543, tgt=, overall=416.1584, db=416.1584, tgt=, overall=, db=, tgt=, overall=, db=, tgt=, overall=, db= ]	462.166	11.077	C18-	C21 H24 N2 O7	36	416.158	85677-93-6				1543	(461.1587, 5574.92)(462.1615, 1241.5)
PE(20:3(8Z,11Z,14Z)/0:0) Esi-11.260002	1.3322	UP	0.20905	PE(20:3(8Z,11Z,14Z)/0:0) [ C25 H46 N O7 P, tgt=, overall=96.46, db=96.46, Lipid ID=LMGP02050022, METLIN ID=77688, tgt=, overall=503.3012, db=503.3012, tgt=, overall=, db=, tgt=, overall=, db=, tgt=, overall=, db= ]	503.301	11.26	C18-	C25 H46 N O7 P	35	503.301				LMGP02050022	77688	(502.2931, 9911.8)(503.2966, 3049.15)(504.3005, 388.29)
Tromethamine Esi+5.2019997	0.58166	DOWN	0.2098	Tromethamine [ C4 H11 N O3, tgt=, overall=86.20, db=86.20, CAS ID=, KEGG ID=C07182, METLIN ID=43366, tgt=, overall=121.0739, db=121.0739, tgt=, overall=, db=, tgt=, overall=, db=, tgt=, overall=, db= ]	121.074	5.202	hilic+	C4 H11 N O3	34	121.074			C07182		43366	(144.064, 167.86)(265.1392, 172.79)(122.0811, 22059.3)(123.0856, 1172.37)(243.1612, 326.78)
GlcCer(d18:1/23:0)	1.1544	UP	0.21015	GlcCer(d18:1/23:0) [ C47 H91 N O8, tgt=, overall=71.44, db=71.44, Lipid ID=LMSP0501AA32, METLIN ID=83807, tgt=, overall=797.6745, db=797.6745, tgt=, overall=, db=, tgt=, overall=, db=, tgt=, overall=, db= ]	797.671	1.02	hilic+	C47 H91 N O8	34	797.674				LMSP0501AA32	83807	(820.6615, 418.01)(821.663, 180.88)(798.6799, 1830.2)(799.6824, 1053.61)(800.6779, 443.01)
PS(17:1(9Z)/22:2(13Z,16Z)) Esi-4.98	0.88782	DOWN	0.21045	PS(17:1(9Z)/22:2(13Z,16Z)) [ C45 H82 N O10 P, tgt=, overall=64.65, db=64.65, Lipid ID=LMGP03010275, METLIN ID=77939, tgt=, overall=827.5676, db=827.5676, tgt=, overall=, db=, tgt=, overall=, db=, tgt=, overall=, db= ]	827.564	4.98	hilic-	C45 H82 N O10 P	35	827.568				LMGP03010275	77939	(1654.1211, 62.41)(826.5595, 110636.09)(827.5626, 54483.38)(886.5753, 1738.73)(872.5611, 10941.95)(873.5649, 5246.09)(874.5637, 2120.47)
PG(20:2(11Z,14Z)/22:6(4Z,7Z,10Z,13Z,16Z,19Z))	1.0822	UP	0.2112	PG(20:2(11Z,14Z)/22:6(4Z,7Z,10Z,13Z,16Z,19Z)) [ C48 H79 O10 P, tgt=, overall=34.49, db=34.49, Lipid ID=LMGP04010588, METLIN ID=79413, tgt=, overall=846.5411, db=846.5411, tgt=, overall=, db=, tgt=, overall=, db=, tgt=, overall=, db= ]	846.54	1.256	hilic+	C48 H79 O10 P	34	846.541				LMGP04010588	79413	(869.5295, 6878.66)(870.5335, 3370.39)(847.545, 3435.07)(848.5436, 2422.25)(849.5594, 82.74)(864.5678, 13949.23)(865.5759, 7895.54)
Azinphos-ethyl	0.87637	DOWN	0.21121	Azinphos-ethyl [ C12 H16 N3 O3 P S2, tgt=, overall=79.57, db=79.57, CAS ID=2642-71-9, KEGG ID=C18644, METLIN ID=72432, tgt=, overall=345.0371, db=345.0371, tgt=, overall=, db=, tgt=, overall=, db=, tgt=, overall=, db= ]	405.056	7.789	hilic-	C12 H16 N3 O3 P S2	35	345.037	2642-71-9		C18644		72432	(404.0494, 63159.34)(405.0521, 8503.33)(406.043, 7096.27)(407.0474, 370.24)
Fluticasone propionate	1.3212	UP	0.21121	Fluticasone propionate [ C25 H31 F3 O5 S, tgt=, overall=58.56, db=58.56, CAS ID=80474-14-2, KEGG ID=, METLIN ID=2937, HMP ID=HMDB05036, tgt=, overall=500.1844, db=500.1844, tgt=, overall=, db=, tgt=, overall=, db=, tgt=, overall=, db= ]	560.21	8.998	hilic-	C25 H31 F3 O5 S	35	500.184	80474-14-2	HMDB05036			2937	(559.2022, 14708.28)(560.2058, 2861.23)(561.2065, 588.31)
1-O-[2-(Acetylamino)-2-deoxy-alpha-D-glucopyranosyl]-D-myo-Inositol Esi+5.7980003	0.57763	DOWN	0.21135	1-O-[2-(Acetylamino)-2-deoxy-alpha-D-glucopyranosyl]-D-myo-Inositol [ C14 H25 N O11, tgt=, overall=83.16, db=83.16, KEGG ID=C19784, METLIN ID=73358, tgt=, overall=383.1428, db=383.1428, tgt=, overall=, db=, tgt=, overall=, db=, tgt=, overall=, db= ]	383.142	5.798	hilic+	C14 H25 N O11	34	383.143			C19784		73358	(406.1316, 3895.49)(407.135, 665.3)(384.1502, 455.12)
2-Amino-3-methyl-1-butanol Esi+8.990998	1.1682	UP	0.21135	2-Amino-3-methyl-1-butanol [ C5 H13 N O, tgt=, overall=87.95, db=87.95, CAS ID=473-75-6, METLIN ID=44703, tgt=, overall=103.0997, db=103.0997, tgt=, overall=0.391, db=0.391, tgt=, overall=, db=, tgt=, overall=, db= ]	103.1	8.991	hilic+	C5 H13 N O	34	0.391	473-75-6				44703	(104.107, 46780.68)(105.1103, 2654.08)
2(?-D-Mannosyl)-D-glycerate	1.7666	UP	0.21135	2(?-D-Mannosyl)-D-glycerate [ C9 H16 O9, tgt=, overall=53.52, db=53.52, CAS ID=, KEGG ID=C11544, METLIN ID=63171, tgt=, overall=268.0794, db=268.0794, tgt=, overall=, db=, tgt=, overall=, db=, tgt=, overall=, db= ]	290.062	2.845	hilic+	C9 H16 O9	31	268.079			C11544		63171	(291.0695, 16392.27)(291.9886, 131.53)(581.1584, 543.97)
3Z-hexenol Esi+5.4750013	1.1207	UP	0.21135	3Z-hexenol [ C6 H12 O, tgt=, overall=99.72, db=99.72, Lipid ID=LMFA05000059, METLIN ID=75282, tgt=, overall=100.0888, db=100.0888, tgt=, overall=, db=, tgt=, overall=, db=, tgt=, overall=, db= ]	117.116	5.475	hilic+	C6 H12 O	34	100.089				LMFA05000059	75282	(118.1227, 657930.5)(119.126, 41786.89)(120.128, 2752.15)
5-Phosphoribosyl-5-aminoimidazole	1.1907	UP	0.21135	5-Phosphoribosyl-5-aminoimidazole [ C8 H14 N3 O7 P, tgt=, overall=81.50, db=81.50, CAS ID=25635-88-5, METLIN ID=6614, HMP ID=HMDB02316, tgt=, overall=295.0569, db=295.0569, tgt=, overall=, db=, tgt=, overall=, db=, tgt=, overall=, db= ]	295.058	8.991	hilic+	C8 H14 N3 O7 P	34	295.057	25635-88-5	HMDB02316			6614	(296.0654, 8682.5)(297.0688, 910.94)(298.0653, 659.05)
CAY10412	1.1961	UP	0.21135	CAY10412 [ C25 H36 O2 S, tgt=, overall=89.24, db=89.24, CAS ID=390824-17-6, METLIN ID=64858, tgt=, overall=400.2436, db=400.2436, tgt=, overall=, db=, tgt=, overall=, db=, tgt=, overall=, db= ]	400.242	7.248	hilic+	C25 H36 O2 S	34	400.244	390824-17-6				64858	(401.2496, 11126.14)(402.2518, 2682.35)(403.251, 607.81)
Gln Pro	1.4642	UP	0.21135	Gln Pro [ C10 H17 N3 O4, tgt=, overall=80.58, db=80.58, METLIN ID=23936, tgt=, overall=243.1219, db=243.1219, tgt=, overall=, db=, tgt=, overall=, db=, tgt=, overall=, db= ]	243.12	8.108	hilic+	C10 H17 N3 O4	34	243.122					23936	(244.128, 8496.65)(245.132, 984.38)
(6S)-dehydrovomifoliol	1.0756	UP	0.21161	(6S)-dehydrovomifoliol [ C13 H18 O3, tgt=, overall=86.70, db=86.70, KEGG ID=C02533, METLIN ID=53371, tgt=, overall=222.1256, db=222.1256, tgt=, overall=, db=, tgt=, overall=, db=, tgt=, overall=, db= ]	222.125	8.096	C18-	C13 H18 O3	27	222.126			C02533		53371	(221.1182, 18359.46)(222.1213, 2745.92)(281.139, 2019.76)
PnE(16:0/18:1(9Z))	0.74528	DOWN	0.21288	PnE(16:0/18:1(9Z)) [ C39 H76 N O7 P, tgt=, overall=67.14, db=67.14, Lipid ID=LMGP17010001, METLIN ID=82371, tgt=, overall=701.5359, db=701.5359, tgt=, overall=, db=, tgt=, overall=, db=, tgt=, overall=, db= ]	701.532	4.654	hilic-	C39 H76 N O7 P	35	701.536				LMGP17010001	82371	(700.5265, 8078.35)(701.5296, 3688.98)(702.5253, 1708.7)
PG(22:6(4Z,7Z,10Z,13Z,16Z,19Z)/22:4(7Z,10Z,13Z,16Z))	1.1083	UP	0.21345	PG(22:6(4Z,7Z,10Z,13Z,16Z,19Z)/22:4(7Z,10Z,13Z,16Z)) [ C50 H79 O10 P, tgt=, overall=54.23, db=54.23, Lipid ID=LMGP04010845, METLIN ID=79670, tgt=, overall=870.5411, db=870.5411, tgt=, overall=, db=, tgt=, overall=, db=, tgt=, overall=, db= ]	870.539	1.255	hilic+	C50 H79 O10 P	34	870.541				LMGP04010845	79670	(893.5623, 1407.12)(871.5467, 2637.72)(872.5479, 1597.45)
Panfuran S	1.275	UP	0.21424	Panfuran S [ C11 H11 N5 O5, tgt=, overall=58.29, db=58.29, CAS ID=794-93-4, KEGG ID=C19289, METLIN ID=73006, tgt=, overall=293.0760, db=293.0760, tgt=, overall=, db=, tgt=, overall=, db=, tgt=, overall=, db= ]	293.079	0.883	C18-	C11 H11 N5 O5	27	293.076	794-93-4		C19289		73006	(292.0717, 61976.29)(293.0751, 6319.44)
PI(20:3(8Z,11Z,14Z)/0:0)	2.1031	UP	0.21424	PI(20:3(8Z,11Z,14Z)/0:0) [ C29 H51 O12 P, tgt=, overall=65.50, db=65.50, Lipid ID=LMGP06050021, METLIN ID=81186, tgt=, overall=622.3118, db=622.3118, tgt=, overall=, db=, tgt=, overall=, db=, tgt=, overall=, db= ]	622.311	10.434	C18-	C29 H51 O12 P	22	622.312				LMGP06050021	81186	(621.3038, 2945.26)(622.3045, 1076.23)
Aminoacetaldehyde	0.59804	DOWN	0.21435	Aminoacetaldehyde [ C2 H5 N O, tgt=, overall=47.51, db=47.51, CAS ID=6542-88-7, KEGG ID=C06735, METLIN ID=66512, tgt=, overall=59.0371, db=59.0371, tgt=, overall=, db=, tgt=, overall=, db=, tgt=, overall=, db= ]	59.0376	6.643	hilic+	C2 H5 N O	34	59.0371	6542-88-7		C06735		66512	(141.0656, 1063.64)(60.0445, 2008.01)
p-Hydroxytriamterene glucuronide	1.6516	UP	0.21435	p-Hydroxytriamterene glucuronide [ C18 H19 N7 O7, tgt=, overall=76.13, db=76.13, CAS ID=96848-69-0, METLIN ID=2911, tgt=, overall=445.1346, db=445.1346, tgt=, overall=, db=, tgt=, overall=, db=, tgt=, overall=, db= ]	445.135	1.11	hilic+	C18 H19 N7 O7	34	445.135	96848-69-0				2911	(446.1431, 3005.05)(447.1455, 803.17)
PG(22:6(4Z,7Z,10Z,13Z,16Z,19Z)/22:6(4Z,7Z,10Z,13Z,16Z,19Z)) Esi+2.9039996	1.4408	UP	0.21435	PG(22:6(4Z,7Z,10Z,13Z,16Z,19Z)/22:6(4Z,7Z,10Z,13Z,16Z,19Z)) [ C50 H75 O10 P, tgt=, overall=58.61, db=58.61, Lipid ID=LMGP04010977, METLIN ID=79802, tgt=, overall=866.5098, db=866.5098, tgt=, overall=, db=, tgt=, overall=, db=, tgt=, overall=, db= ]	866.508	2.904	hilic+	C50 H75 O10 P	34	866.51				LMGP04010977	79802	(889.4987, 455.23)(890.5008, 189.24)(867.5151, 805.68)(868.5176, 307.39)(884.5422, 2768.43)(885.5446, 1654.81)
19(R)-hydroxy-PGF1?	1.0639	UP	0.21457	19(R)-hydroxy-PGF1? [ C20 H36 O6, tgt=, overall=81.21, db=81.21, Lipid ID=LMFA03010038, CAS ID=81371-59-7, METLIN ID=36115, tgt=, overall=372.2512, db=372.2512, tgt=, overall=, db=, tgt=, overall=, db=, tgt=, overall=, db= ]	372.25	10.894	C18-	C20 H36 O6	36	372.251	81371-59-7			LMFA03010038	36115	(371.2431, 2680.7)(372.2463, 631.84)
Termitomycesphin A	0.91068	DOWN	0.21536	Termitomycesphin A [ C41 H77 N O10, tgt=, overall=68.13, db=68.13, Lipid ID=LMSP01080015, METLIN ID=53915, tgt=, overall=743.5547, db=743.5547, tgt=, overall=, db=, tgt=, overall=, db=, tgt=, overall=, db= ]	743.555	5.405	hilic+	C41 H77 N O10	33	743.555				LMSP01080015	53915	(1510.1154, 831.15)(1511.1136, 767.88)(744.5615, 123533.16)(745.5647, 53854.81)
PC(15:0/20:3(8Z,11Z,14Z))	0.78764	DOWN	0.21631	PC(15:0/20:3(8Z,11Z,14Z)) [ C43 H81 N O8 P, tgt=, overall=72.04, db=72.04, Lipid ID=LMGP01011423, METLIN ID=75703, tgt=, overall=770.5700, db=770.5700, tgt=, overall=, db=, tgt=, overall=, db=, tgt=, overall=, db= ]	769.557	4.056	hilic+	C43 H81 N O8 P	34	770.57				LMGP01011423	75703	(1562.0951, 479.55)(1563.0977, 244.58)(1564.0874, 328.85)(770.5659, 43682.94)(771.5701, 17280.82)(772.5769, 8796.44)(787.5883, 125.59)(1540.074, 1014.69)
alpha-(p-Methoxyphenyl)-4-pyridineacrylic acid	0.75894	DOWN	0.2164	alpha-(p-Methoxyphenyl)-4-pyridineacrylic acid [ C15 H13 N O3, tgt=, overall=64.90, db=64.90, KEGG ID=C15120, METLIN ID=70611, tgt=, overall=255.0895, db=255.0895, tgt=, overall=, db=, tgt=, overall=, db=, tgt=, overall=, db= ]	255.087	2.49	hilic-	C15 H13 N O3	35	255.089			C15120		70611	(254.0802, 47023.09)(255.0836, 5168.21)(314.103, 363.65)
PS(O-20:0/17:2(9Z,12Z))	2.4248	UP	0.2164	PS(O-20:0/17:2(9Z,12Z)) [ C43 H82 N O9 P, tgt=, overall=63.27, db=63.27, Lipid ID=LMGP03020050, METLIN ID=78697, tgt=, overall=787.5727, db=787.5727, tgt=, overall=, db=, tgt=, overall=, db=, tgt=, overall=, db= ]	787.568	5.026	hilic-	C43 H82 N O9 P	32	787.573				LMGP03020050	78697	(786.5637, 3711.86)(787.5669, 1773.9)(846.5793, 3661.98)(847.5832, 1933.35)
Ferimzone	0.77111	DOWN	0.21644	Ferimzone [ C15 H18 N4, tgt=, overall=63.00, db=63.00, CAS ID=89269-64-7, KEGG ID=C18579, METLIN ID=72381, tgt=, overall=254.1531, db=254.1531, tgt=, overall=, db=, tgt=, overall=, db=, tgt=, overall=, db= ]	254.15	1.166	hilic+	C15 H18 N4	34	254.153	89269-64-7		C18579		72381	(277.1357, 2318.54)(255.1598, 4047.13)(256.1656, 1158.46)(272.1856, 3325.72)(273.1816, 1763.32)(526.3097, 343.53)
Kyotorphin	3.4425	UP	0.21646	Kyotorphin [ C15 H23 N5 O4, tgt=, overall=74.16, db=74.16, CAS ID=70904-56-2, KEGG ID=C02993, METLIN ID=58303, HMP ID=HMDB05768, tgt=, overall=337.1750, db=337.1750, tgt=, overall=, db=, tgt=, overall=, db=, tgt=, overall=, db= ]	337.174	8.274	hilic+	C15 H23 N5 O4	34	337.175	70904-56-2	HMDB05768	C02993		58303	(338.1814, 2741.39)(339.184, 692.92)
11-HpOME	2.1209	UP	0.21761	11-HpOME [ C18 H34 O4, tgt=, overall=85.31, db=85.31, Lipid ID=LMFA01040069, METLIN ID=74485, tgt=, overall=314.2457, db=314.2457, tgt=, overall=, db=, tgt=, overall=, db=, tgt=, overall=, db= ]	314.245	11.923	C18-	C18 H34 O4	24	314.246				LMFA01040069	74485	(349.2153, 1822.15)(313.2381, 11101.02)(314.2415, 2173.29)
GW 842166X	1.2545	UP	0.21776	GW 842166X [ C18 H17 Cl2 F3 N4 O2, tgt=, overall=56.22, db=56.22, CAS ID=666260-75-9, METLIN ID=45254, tgt=, overall=448.0681, db=448.0681, tgt=, overall=, db=, tgt=, overall=, db=, tgt=, overall=, db= ]	448.069	0.953	C18-	C18 H17 Cl2 F3 N4 O2	27	448.068	666260-75-9				45254	(447.062, 6375.27)(448.0642, 1037.89)
Myxochelin B	1.1505	UP	0.21776	Myxochelin B [ C20 H25 N3 O6, tgt=, overall=79.19, db=79.19, KEGG ID=C12221, METLIN ID=69372, tgt=, overall=403.1743, db=403.1743, tgt=, overall=, db=, tgt=, overall=, db=, tgt=, overall=, db= ]	449.181	9.996	C18-	C20 H25 N3 O6	36	403.174			C12221		69372	(448.1736, 9171.99)(449.177, 2068.79)
2-octenal	0.66919	DOWN	0.21884	2-octenal [ C8 H14 O, tgt=, overall=45.67, db=45.67, Lipid ID=LMFA06000029, METLIN ID=75309, tgt=, overall=126.1045, db=126.1045, tgt=, overall=, db=, tgt=, overall=, db=, tgt=, overall=, db= ]	126.104	1.155	hilic+	C8 H14 O	34	126.105				LMFA06000029	75309	(149.0957, 3861.78)(150.0995, 378.19)(275.1995, 2784.96)(127.1113, 2236.72)(144.1377, 671.87)(270.2407, 1173.72)(253.2151, 14578.19)
PS(17:1(9Z)/22:2(13Z,16Z)) Esi-4.9600015	0.88774	DOWN	0.22136	PS(17:1(9Z)/22:2(13Z,16Z)) [ C45 H82 N O10 P, tgt=, overall=64.65, db=64.65, Lipid ID=LMGP03010275, METLIN ID=77939, tgt=, overall=827.5676, db=827.5676, tgt=, overall=, db=, tgt=, overall=, db=, tgt=, overall=, db= ]	827.565	4.96	hilic-	C45 H82 N O10 P	35	827.568				LMGP03010275	77939	(826.5595, 110636.09)(827.5626, 54483.38)(886.5753, 1729.92)(887.5791, 909.02)(872.5613, 10983.0)(873.5647, 5347.75)(874.5657, 2019.8)
1-(8-[5]-ladderane-octanoyl)-2-(8-[3]-ladderane-octanyl)-sn-glycerophosphoethanolamine	3.2015	UP	0.22236	1-(8-[5]-ladderane-octanoyl)-2-(8-[3]-ladderane-octanyl)-sn-glycerophosphoethanolamine [ C45 H74 N O7 P, tgt=, overall=58.85, db=58.85, Lipid ID=LMGP02080002, METLIN ID=77703, tgt=, overall=771.5203, db=771.5203, tgt=, overall=, db=, tgt=, overall=, db=, tgt=, overall=, db= ]	793.5	4.533	hilic+	C45 H74 N O7 P	34	771.52				LMGP02080002	77703	(794.5065, 1737.38)(795.5111, 826.04)
Nirvanol	0.50834	DOWN	0.22289	Nirvanol [ C11 H12 N2 O2, tgt=, overall=84.84, db=84.84, CAS ID=631-07-2, KEGG ID=C14916, METLIN ID=70418, tgt=, overall=204.0899, db=204.0899, tgt=, overall=, db=, tgt=, overall=, db=, tgt=, overall=, db= ]	204.09	5.591	hilic-	C11 H12 N2 O2	35	204.09	631-07-2		C14916		70418	(467.1921, 493.88)(203.0832, 8259.96)(204.0861, 1205.91)
5-Acetylamino-6-formylamino-3-methyluracil	0.39582	DOWN	0.22444	5-Acetylamino-6-formylamino-3-methyluracil [ C8 H10 N4 O4, tgt=, overall=70.86, db=70.86, KEGG ID=C16365, METLIN ID=61973, HMP ID=HMDB11105, tgt=, overall=226.0702, db=226.0702, tgt=, overall=, db=, tgt=, overall=, db=, tgt=, overall=, db= ]	248.053	5.669	hilic+	C8 H10 N4 O4	34	226.07		HMDB11105	C16365		61973	(249.0612, 6449.77)(250.064, 893.06)
6-hydroxy-heptanoic acid	66425	UP	0.22444	6-hydroxy-heptanoic acid [ C7 H14 O3, tgt=, overall=67.80, db=67.80, Lipid ID=LMFA01050225, METLIN ID=74599, tgt=, overall=146.0943, db=146.0943, tgt=, overall=, db=, tgt=, overall=, db=, tgt=, overall=, db= ]	163.121	6.08	hilic+	C7 H14 O3	3	146.094				LMFA01050225	74599	(164.1282, 21141.71)(165.1354, 2913.56)
Galbeta-Cer(d18:1/16:0)	0.85547	DOWN	0.22444	Galbeta-Cer(d18:1/16:0) [ C40 H77 N O8, tgt=, overall=87.72, db=87.72, Lipid ID=LMSP0501AC01, METLIN ID=53999, tgt=, overall=699.5649, db=699.5649, tgt=, overall=, db=, tgt=, overall=, db=, tgt=, overall=, db= ]	699.564	1.251	hilic+	C40 H77 N O8	34	699.565				LMSP0501AC01	53999	(722.5468, 502.93)(723.5543, 146.74)(700.5716, 63342.35)(701.5747, 27659.47)(702.5807, 11779.52)(703.5838, 3756.04)(704.575, 1056.16)
L-NMMA	9319.9	UP	0.22444	L-NMMA [ C7 H16 N4 O2, tgt=, overall=87.35, db=87.35, KEGG ID=C03884, METLIN ID=44311, tgt=, overall=188.1273, db=188.1273, tgt=, overall=, db=, tgt=, overall=, db=, tgt=, overall=, db= ]	188.127	8.612	hilic+	C7 H16 N4 O2	28	188.127			C03884		44311	(189.1347, 9537.49)(190.1368, 957.04)
PC(14:0/O-1:0)	1.1527	UP	0.22588	PC(14:0/O-1:0) [ C23 H49 N O7 P, tgt=99.02, overall=99.02, db=99.02, Lipid ID=LMGP01080020, METLIN ID=76586, tgt=, overall=482.3247, db=482.3247, tgt=, overall=, db=, tgt=, overall=, db=, tgt=, overall=, db= ]	481.317	11.008	C18+	C23 H49 N O7 P	34	482.325				LMGP01080020	76586	(504.306, 5010.75)(505.3096, 1202.22)(482.3244, 32426.83)(483.3278, 7790.62)(484.3307, 1452.31)
PI(13:0/12:0)	1.1116	UP	0.22634	PI(13:0/12:0) [ C34 H65 O13 P, tgt=, overall=88.11, db=88.11, Lipid ID=LMGP06010036, METLIN ID=80058, tgt=, overall=712.4163, db=712.4163, tgt=, overall=, db=, tgt=, overall=, db=, tgt=, overall=, db= ]	356.207	2.74	hilic+	C34 H65 O13 P	34	712.416				LMGP06010036	80058	(357.2149, 1831.13)(358.2138, 587.69)(713.4214, 6092.12)(714.4264, 2710.35)(715.4307, 766.41)
4-(Hydroxylamino)-N,N-dimethylaniline	0.81592	DOWN	0.22638	4-(Hydroxylamino)-N,N-dimethylaniline [ C8 H12 N2 O, tgt=, overall=87.05, db=87.05, KEGG ID=C19681, METLIN ID=73291, tgt=, overall=152.0950, db=152.0950, tgt=, overall=, db=, tgt=, overall=, db=, tgt=, overall=, db= ]	169.122	6.074	hilic+	C8 H12 N2 O	34	152.095			C19681		73291	(170.1289, 10319.3)(171.1322, 1018.03)
Ginsenoside Rg1	0.00028495	DOWN	0.22638	Ginsenoside Rg1 [ C42 H72 O14, tgt=, overall=41.23, db=41.23, CAS ID=22427-39-0, KEGG ID=C08946, METLIN ID=67294, tgt=, overall=800.4922, db=800.4922, tgt=, overall=, db=, tgt=, overall=, db=, tgt=, overall=, db= ]	822.469	5.748	hilic+	C42 H72 O14	34	800.492	22427-39-0		C08946		67294	(823.4764, 7156.48)(824.4785, 3342.99)
PI(13:0/17:1(9Z))	0.00028692	DOWN	0.22638	PI(13:0/17:1(9Z)) [ C39 H73 O13 P, tgt=, overall=95.25, db=95.25, Lipid ID=LMGP06010042, METLIN ID=80064, tgt=, overall=780.4789, db=780.4789, tgt=, overall=, db=, tgt=, overall=, db=, tgt=, overall=, db= ]	780.478	5.777	hilic+	C39 H73 O13 P	34	780.479				LMGP06010042	80064	(781.4873, 2665.84)(782.491, 1097.62)(783.4903, 334.63)
TMPD 4.4110007	34890	UP	0.22638	TMPD [ C10 H16 N2, tgt=, overall=47.59, db=47.59, CAS ID=637-01-4, METLIN ID=63057, tgt=, overall=164.1313, db=164.1313, tgt=, overall=, db=, tgt=, overall=, db=, tgt=, overall=, db= ]	164.131	4.411	hilic+	C10 H16 N2	33	164.131	637-01-4				63057	(165.1387, 2650.0)(182.1631, 327.21)
PG(16:0/20:3(5Z,8Z,11Z))	0.17152	DOWN	0.22642	PG(16:0/20:3(5Z,8Z,11Z)) [ C42 H77 O10 P, tgt=, overall=57.67, db=57.67, METLIN ID=61854, HMP ID=HMDB10578, tgt=, overall=772.5254, db=772.5254, tgt=, overall=, db=, tgt=, overall=, db=, tgt=, overall=, db= ]	772.523	3.203	hilic-	C42 H77 O10 P	22	772.525		HMDB10578			61854	(771.5166, 7236.79)(772.5221, 5038.67)
?-Glutamyl-?-cyanoalanine	1.1807	UP	0.22703	?-Glutamyl-?-cyanoalanine [ C9 H13 N3 O5, tgt=, overall=88.68, db=88.68, CAS ID=, KEGG ID=C05711, METLIN ID=63617, tgt=, overall=243.0855, db=243.0855, tgt=, overall=, db=, tgt=, overall=, db=, tgt=, overall=, db= ]	243.087	8.997	hilic-	C9 H13 N3 O5	35	243.085			C05711		63617	(242.08, 44783.71)(243.0838, 4117.02)(244.0844, 627.23)(302.101, 182501.62)(303.1039, 20476.2)(304.1055, 3855.28)(305.1081, 211.11)(288.0836, 216.92)
2-methyl-glutaric acid	0.86017	DOWN	0.22703	2-methyl-glutaric acid [ C6 H10 O4, tgt=, overall=99.09, db=99.09, Lipid ID=LMFA01170084, METLIN ID=74933, HMP ID=HMDB00422, tgt=, overall=146.0579, db=146.0579, tgt=, overall=, db=, tgt=, overall=, db=, tgt=, overall=, db= ]	146.058	1.491	hilic-	C6 H10 O4	35	146.058		HMDB00422		LMFA01170084	74933	(337.1255, 660.77)(145.051, 14782.13)(146.0541, 935.03)(147.0522, 157.0)(205.0718, 233.16)
Dynemicin A	0.52573	DOWN	0.22703	Dynemicin A [ C30 H19 N O9, tgt=, overall=41.69, db=41.69, CAS ID=124412-57-3, KEGG ID=C11471, METLIN ID=69055, tgt=, overall=537.1060, db=537.1060, tgt=, overall=, db=, tgt=, overall=, db=, tgt=, overall=, db= ]	537.111	6.519	hilic-	C30 H19 N O9	35	537.106	124412-57-3		C11471		69055	(536.1023, 2604.94)(537.1046, 327.24)
Kalbreclasine	0.52371	DOWN	0.22703	Kalbreclasine [ C20 H23 N O12, tgt=, overall=46.66, db=46.66, CAS ID=98900-01-7, KEGG ID=C08529, METLIN ID=67046, tgt=, overall=469.1220, db=469.1220, tgt=, overall=, db=, tgt=, overall=, db=, tgt=, overall=, db= ]	469.125	6.518	hilic-	C20 H23 N O12	35	469.122	98900-01-7		C08529		67046	(468.1182, 4488.17)(469.1235, 617.98)
PE(16:0/17:0)[U] Esi-5.013	0.79621	DOWN	0.22703	PE(16:0/17:0)[U] [ C38 H76 N O8 P, tgt=, overall=95.21, db=95.21, Lipid ID=LMGP02010064, METLIN ID=40463, tgt=, overall=705.5309, db=705.5309, tgt=, overall=, db=, tgt=, overall=, db=, tgt=, overall=, db= ]	751.534	5.013	hilic-	C38 H76 N O8 P	35	705.531				LMGP02010064	40463	(750.5271, 21616.63)(751.5307, 9179.62)(752.5336, 2488.63)(753.5354, 391.32)
PI(14:1(9Z)/22:2(13Z,16Z))	0.71304	DOWN	0.22703	PI(14:1(9Z)/22:2(13Z,16Z)) [ C45 H81 O13 P, tgt=, overall=56.08, db=56.08, Lipid ID=LMGP06010104, METLIN ID=80126, tgt=, overall=860.5415, db=860.5415, tgt=, overall=, db=, tgt=, overall=, db=, tgt=, overall=, db= ]	860.537	4.556	hilic-	C45 H81 O13 P	35	860.542				LMGP06010104	80126	(859.5312, 6799.61)(860.5343, 3323.35)(919.5452, 800.37)(920.4977, 845.0)
PS(18:1(9Z)/0:0)[U]	0.47655	DOWN	0.22703	PS(18:1(9Z)/0:0)[U] [ C24 H46 N O9 P, tgt=, overall=77.31, db=77.31, Lipid ID=LMGP03050004, METLIN ID=40832, tgt=, overall=523.2910, db=523.2910, tgt=, overall=, db=, tgt=, overall=, db=, tgt=, overall=, db= ]	523.29	6.065	hilic-	C24 H46 N O9 P	35	523.291				LMGP03050004	40832	(522.2826, 5680.12)(523.2862, 1612.77)
7-Decynoic acid, 5-oxo-	1.1075	UP	0.22783	7-Decynoic acid, 5-oxo- [ C10 H14 O3, tgt=, overall=87.18, db=87.18, Lipid ID=LMFA01030579, METLIN ID=74236, tgt=, overall=182.0943, db=182.0943, tgt=, overall=, db=, tgt=, overall=, db=, tgt=, overall=, db= ]	182.094	6.28	C18-	C10 H14 O3	27	182.094				LMFA01030579	74236	(181.087, 16742.06)(182.0904, 2010.99)(241.1076, 722.86)
gamma-Pentachlorocyclohexene	0.66838	DOWN	0.23	gamma-Pentachlorocyclohexene [ C6 H5 Cl5, tgt=, overall=58.50, db=58.50, CAS ID=319-94-8, KEGG ID=C06596, METLIN ID=66447, tgt=, overall=251.8834, db=251.8834, tgt=, overall=, db=, tgt=, overall=, db=, tgt=, overall=, db= ]	273.866	5.729	hilic+	C6 H5 Cl5	31	251.883	319-94-8		C06596		66447	(274.8731, 23959.99)(275.8768, 743.79)
1,2-Dioleoyl phosphatidyl ethanolamine Esi-4.6790004	0.76389	DOWN	0.23042	1,2-Dioleoyl phosphatidyl ethanolamine [ C41 H78 N O8 P, tgt=, overall=64.62, db=64.62, CAS ID=2462-63-7, METLIN ID=170, tgt=, overall=743.5465, db=743.5465, tgt=, overall=, db=, tgt=, overall=, db=, tgt=, overall=, db= ]	743.545	4.679	hilic-	C41 H78 N O8 P	35	743.547	2462-63-7				170	(1486.0807, 118.28)(742.5383, 93384.36)(743.5414, 39806.26)(744.5517, 39102.82)(802.545, 209.45)(803.5573, 36.26)
PE(16:0/17:0)[U]	0.73447	DOWN	0.23042	PE(16:0/17:0)[U] [ C38 H76 N O8 P, tgt=, overall=96.76, db=96.76, Lipid ID=LMGP02010064, METLIN ID=40463, tgt=, overall=705.5309, db=705.5309, tgt=, overall=, db=, tgt=, overall=, db=, tgt=, overall=, db= ]	751.535	5.5	hilic-	C38 H76 N O8 P	35	705.531				LMGP02010064	40463	(750.5276, 31177.57)(751.5308, 13141.34)(752.5336, 3519.01)(753.5379, 596.25)
PE(18:2(9Z,12Z)/18:2(9Z,12Z))[U]	0.69781	DOWN	0.23042	PE(18:2(9Z,12Z)/18:2(9Z,12Z))[U] [ C41 H74 N O8 P, tgt=, overall=68.12, db=68.12, Lipid ID=LMGP02010012, METLIN ID=40414, tgt=, overall=739.5152, db=739.5152, tgt=, overall=, db=, tgt=, overall=, db=, tgt=, overall=, db= ]	739.514	4.648	hilic-	C41 H74 N O8 P	35	739.515				LMGP02010012	40414	(738.508, 7689.47)(739.5106, 3528.06)(798.5258, 4545.65)(799.5289, 2046.42)
PS(14:0/22:4(7Z,10Z,13Z,16Z))	0.7234	DOWN	0.23042	PS(14:0/22:4(7Z,10Z,13Z,16Z)) [ C42 H74 N O10 P, tgt=, overall=63.42, db=63.42, Lipid ID=LMGP03010108, METLIN ID=77772, tgt=, overall=783.5050, db=783.5050, tgt=, overall=, db=, tgt=, overall=, db=, tgt=, overall=, db= ]	783.503	4.704	hilic-	C42 H74 N O10 P	35	783.505				LMGP03010108	77772	(782.4953, 2462.23)(783.4978, 1224.85)(842.4815, 2767.3)(843.4939, 1657.6)(828.5024, 3702.79)(829.5058, 1947.23)
5-Hydroxyisourate	0.89143	DOWN	0.23098	5-Hydroxyisourate [ C5 H4 N4 O4, tgt=, overall=71.59, db=71.59, CAS ID=, KEGG ID=C11821, METLIN ID=63393, tgt=, overall=184.0233, db=184.0233, tgt=, overall=, db=, tgt=, overall=, db=, tgt=, overall=, db= ]	184.025	7.026	hilic+	C5 H4 N4 O4	34	184.023			C11821		63393	(207.0139, 1150.42)(185.0323, 39631.8)(186.0356, 2433.63)
PC(12:0/19:1(9Z)) 4.0630016	1.3518e-06	DOWN	0.23239	PC(12:0/19:1(9Z)) [ C39 H77 N O8 P, tgt=, overall=96.82, db=96.82, Lipid ID=LMGP01011328, METLIN ID=75608, tgt=, overall=718.5387, db=718.5387, tgt=, overall=, db=, tgt=, overall=, db=, tgt=, overall=, db= ]	717.528	4.063	hilic+	C39 H77 N O8 P	34	718.539				LMGP01011328	75608	(740.5221, 31688.56)(718.5369, 46015.39)(719.5406, 18778.26)(720.5426, 4877.05)(721.5374, 966.55)
PE(12:0/16:1(9Z))	0.35808	DOWN	0.23239	PE(12:0/16:1(9Z)) [ C33 H64 N O8 P, tgt=, overall=42.47, db=42.47, Lipid ID=LMGP02010362, METLIN ID=76597, tgt=, overall=633.4370, db=633.4370, tgt=, overall=, db=, tgt=, overall=, db=, tgt=, overall=, db= ]	650.457	1.289	hilic+	C33 H64 N O8 P	34	633.437				LMGP02010362	76597	(651.466, 1462.18)(652.4741, 786.03)
PE(20:4(5Z,8Z,11Z,14Z)/20:4(5Z,8Z,11Z,14Z))[U]	0.67927	DOWN	0.23239	PE(20:4(5Z,8Z,11Z,14Z)/20:4(5Z,8Z,11Z,14Z))[U] [ C45 H74 N O8 P, tgt=, overall=47.27, db=47.27, Lipid ID=LMGP02010040, METLIN ID=40439, tgt=, overall=787.5152, db=787.5152, tgt=, overall=, db=, tgt=, overall=, db=, tgt=, overall=, db= ]	787.515	5.769	hilic+	C45 H74 N O8 P	34	787.515				LMGP02010040	40439	(788.5219, 2055.01)(789.5257, 882.97)(790.5485, 717.76)
meglumine Esi-5.9120016	1.5239	UP	0.23324	meglumine [ C7 H17 N O5, tgt=, overall=80.06, db=80.06, CAS ID=6284-40-8, METLIN ID=4045, tgt=, overall=195.1107, db=195.1107, tgt=, overall=, db=, tgt=, overall=, db=, tgt=, overall=, db= ]	195.111	5.912	hilic-	C7 H17 N O5	35	195.111	6284-40-8				4045	(194.1035, 6264.43)(195.1083, 696.21)
4S,5S-antillatoxin A	8.2729e-05	DOWN	0.23376	4S,5S-antillatoxin A [ C28 H45 N3 O5, tgt=, overall=71.54, db=71.54, METLIN ID=65432, tgt=, overall=503.3359, db=503.3359, tgt=, overall=, db=, tgt=, overall=, db=, tgt=, overall=, db= ]	503.334	4.097	hilic+	C28 H45 N3 O5	34	503.336					65432	(504.3416, 2831.3)(505.3451, 696.77)
LysoPC(16:0)	1.2045	UP	0.23437	LysoPC(16:0) [ C24 H51 N O7 P, tgt=, overall=99.42, db=99.42, CAS ID=, KEGG ID=C04230, METLIN ID=61692, HMP ID=HMDB10382, tgt=, overall=496.3403, db=496.3403, tgt=, overall=, db=, tgt=, overall=, db=, tgt=, overall=, db= ]	495.332	6.727	hilic+	C24 H51 N O7 P	34	496.34		HMDB10382	C04230		61692	(518.3219, 188221.7)(519.325, 53185.17)(1013.6518, 4878.26)(1014.6545, 2831.62)(1015.667, 2890.79)(1016.6719, 1367.5)(496.3396, 891588.8)(497.3433, 228209.38)(498.3452, 40441.16)(499.348, 5742.64)(500.3494, 830.99)(991.6693, 2177.45)(992.6728, 1388.68)(993.6754, 306.1)(994.674, 74.98)
Carbidopa	0.69817	DOWN	0.23443	Carbidopa [ C10 H14 N2 O4, tgt=, overall=47.56, db=47.56, CAS ID=28860-95-9, KEGG ID=C07562, METLIN ID=1500, tgt=, overall=226.0954, db=226.0954, tgt=, overall=, db=, tgt=, overall=, db=, tgt=, overall=, db= ]	226.096	7.802	hilic+	C10 H14 N2 O4	34	226.095	28860-95-9		C07562		1500	(227.1035, 1349.32)(244.1293, 1789.01)
2,4.6-Trichloroanisole Esi-6.8769994	1.5013	UP	0.23846	2,4.6-Trichloroanisole [ C7 H5 Cl3 O, tgt=, overall=44.03, db=44.03, CAS ID=87-40-1, KEGG ID=C11510, METLIN ID=69083, tgt=, overall=209.9406, db=209.9406, tgt=, overall=, db=, tgt=, overall=, db=, tgt=, overall=, db= ]	209.942	6.877	hilic-	C7 H5 Cl3 O	35	209.941	87-40-1		C11510		69083	(208.9349, 41130.16)(209.9346, 4383.95)
Desulfoglucotropeolin	1.2564	UP	0.23846	Desulfoglucotropeolin [ C14 H19 N O6 S, tgt=, overall=62.85, db=62.85, CAS ID=, KEGG ID=C01069, METLIN ID=64522, tgt=, overall=329.0933, db=329.0933, tgt=, overall=, db=, tgt=, overall=, db=, tgt=, overall=, db= ]	375.101	3.991	hilic-	C14 H19 N O6 S	35	329.093			C01069		64522	(374.0933, 4068.92)(375.097, 555.42)
Dimethylaminoethyl reserpilinate	1.7696	UP	0.23854	Dimethylaminoethyl reserpilinate [ C26 H35 N3 O5, tgt=, overall=64.50, db=64.50, CAS ID=3735-84-0, KEGG ID=C13441, METLIN ID=69577, tgt=, overall=469.2577, db=469.2577, tgt=, overall=, db=, tgt=, overall=, db=, tgt=, overall=, db= ]	529.281	11.341	C18-	C26 H35 N3 O5	22	469.258	3735-84-0		C13441		69577	(528.2734, 3994.15)(529.2775, 1475.62)
Doisynoestrol Esi-9.967998	0.64966	DOWN	0.23854	Doisynoestrol [ C19 H22 O3, tgt=, overall=62.48, db=62.48, CAS ID=15372-34-6, KEGG ID=C15453, METLIN ID=70919, tgt=, overall=298.1569, db=298.1569, tgt=, overall=, db=, tgt=, overall=, db=, tgt=, overall=, db= ]	298.16	9.968	C18-	C19 H22 O3	36	298.157	15372-34-6		C15453		70919	(297.1526, 31803.25)(298.1561, 6272.07)
PI(14:0/22:4(7Z,10Z,13Z,16Z)) Esi+1.259	0.8569	DOWN	0.23859	PI(14:0/22:4(7Z,10Z,13Z,16Z)) [ C45 H79 O13 P, tgt=, overall=64.45, db=64.45, Lipid ID=LMGP06010076, METLIN ID=80098, tgt=, overall=858.5258, db=858.5258, tgt=, overall=, db=, tgt=, overall=, db=, tgt=, overall=, db= ]	858.527	1.259	hilic+	C45 H79 O13 P	34	858.526				LMGP06010076	80098	(881.503, 1455.12)(882.507, 901.37)(859.5318, 6860.54)(860.5414, 11223.59)(876.5593, 12168.67)(877.5637, 5990.78)
PS(O-16:0/20:1(11Z)) Esi+4.9759984	0.47939	DOWN	0.23859	PS(O-16:0/20:1(11Z)) [ C42 H82 N O9 P, tgt=, overall=45.28, db=45.28, Lipid ID=LMGP03020012, METLIN ID=78659, tgt=, overall=775.5727, db=775.5727, tgt=, overall=, db=, tgt=, overall=, db=, tgt=, overall=, db= ]	775.542	4.976	hilic+	C42 H82 N O9 P	32	775.573				LMGP03020012	78659	(776.5835, 4750.95)(777.5573, 949.91)
Chlorfensulphide	0.88754	DOWN	0.24012	Chlorfensulphide [ C12 H6 Cl4 N2 S, tgt=, overall=48.67, db=48.67, CAS ID=2274-74-0, KEGG ID=C19025, METLIN ID=72776, tgt=, overall=349.9006, db=349.9006, tgt=, overall=, db=, tgt=, overall=, db=, tgt=, overall=, db= ]	349.902	5.7	hilic-	C12 H6 Cl4 N2 S	35	349.901	2274-74-0		C19025		72776	(758.8201, 731.02)(348.8953, 18220.54)(349.8984, 1039.07)
Pseudouridine Esi-1.5180005	1.5332	UP	0.24012	Pseudouridine [ C9 H12 N2 O6, tgt=, overall=83.82, db=83.82, CAS ID=1445-07-4, KEGG ID=C02067, METLIN ID=5734, HMP ID=HMDB00767, tgt=, overall=244.0695, db=244.0695, tgt=, overall=, db=, tgt=, overall=, db=, tgt=, overall=, db= ]	244.069	1.518	hilic-	C9 H12 N2 O6	35	244.07	1445-07-4	HMDB00767	C02067		5734	(243.0624, 34507.53)(244.0641, 4143.99)(289.0673, 9757.99)(290.0699, 1445.99)(291.0667, 826.62)
CE(22:6(4Z,7Z,10Z,13Z,16Z,19Z))	1.1836	UP	0.24073	CE(22:6(4Z,7Z,10Z,13Z,16Z,19Z)) [ C49 H76 O2, tgt=, overall=46.83, db=46.83, CAS ID=70110-50-8, KEGG ID=C02530, METLIN ID=58533, HMP ID=HMDB06733, tgt=, overall=696.5845, db=696.5845, tgt=, overall=, db=, tgt=, overall=, db=, tgt=, overall=, db= ]	713.603	1.025	hilic+	C49 H76 O2	34	696.585	70110-50-8	HMDB06733	C02530		58533	(714.6137, 7853.41)(715.615, 4155.46)(716.6234, 3496.95)
PC(12:0/19:1(9Z))	0.81704	DOWN	0.24073	PC(12:0/19:1(9Z)) [ C39 H77 N O8 P, tgt=, overall=82.95, db=82.95, Lipid ID=LMGP01011328, METLIN ID=75608, tgt=, overall=718.5387, db=718.5387, tgt=, overall=, db=, tgt=, overall=, db=, tgt=, overall=, db= ]	717.529	4.117	hilic+	C39 H77 N O8 P	34	718.539				LMGP01011328	75608	(740.5221, 31688.56)(1458.048, 243.78)(718.5368, 45682.5)(719.5403, 18913.73)(720.5333, 6126.39)(721.5387, 932.05)(735.5537, 88.03)(1436.0562, 118.94)
PE(O-16:0/22:4(7Z,10Z,13Z,16Z))	2.0487	UP	0.241	PE(O-16:0/22:4(7Z,10Z,13Z,16Z)) [ C43 H80 N O7 P, tgt=, overall=62.18, db=62.18, Lipid ID=LMGP02020037, METLIN ID=77516, tgt=, overall=753.5672, db=753.5672, tgt=, overall=, db=, tgt=, overall=, db=, tgt=, overall=, db= ]	813.581	5.333	hilic-	C43 H80 N O7 P	31	753.567				LMGP02020037	77516	(812.579, 14991.16)(813.5829, 6951.94)
PS(13:0/22:1(11Z)) Esi-5.067001	0.70078	DOWN	0.241	PS(13:0/22:1(11Z)) [ C41 H78 N O10 P, tgt=, overall=65.68, db=65.68, Lipid ID=LMGP03010089, METLIN ID=77753, tgt=, overall=775.5363, db=775.5363, tgt=, overall=, db=, tgt=, overall=, db=, tgt=, overall=, db= ]	775.534	5.067	hilic-	C41 H78 N O10 P	35	775.536				LMGP03010089	77753	(774.5278, 38473.72)(775.531, 17716.18)(834.5455, 5427.54)(835.5504, 2730.27)
3-Guanidinopropanoate	0.8431	DOWN	0.24131	3-Guanidinopropanoate [ C4 H9 N3 O2, tgt=, overall=86.87, db=86.87, CAS ID=353-09-3, KEGG ID=C03065, METLIN ID=65896, tgt=, overall=131.0695, db=131.0695, tgt=, overall=, db=, tgt=, overall=, db=, tgt=, overall=, db= ]	131.069	0.959	C18-	C4 H9 N3 O2	29	131.07	353-09-3		C03065		65896	(166.0387, 950.8)(130.0621, 17290.36)(131.0646, 692.41)
PS(21:0/0:0) Esi-11.626004	1.1611	UP	0.24131	PS(21:0/0:0) [ C27 H54 N O9 P, tgt=, overall=99.54, db=99.54, Lipid ID=LMGP03050026, METLIN ID=78853, tgt=, overall=567.3536, db=567.3536, tgt=, overall=, db=, tgt=, overall=, db=, tgt=, overall=, db= ]	567.353	11.626	C18-	C27 H54 N O9 P	36	567.354				LMGP03050026	78853	(566.346, 125370.96)(567.349, 38794.68)(568.3519, 7961.05)(569.3551, 1018.56)
(6S)-dehydrovomifoliol Esi-8.242997	1.0771	UP	0.24375	(6S)-dehydrovomifoliol [ C13 H18 O3, tgt=, overall=86.48, db=86.48, KEGG ID=C02533, METLIN ID=53371, tgt=, overall=222.1256, db=222.1256, tgt=, overall=, db=, tgt=, overall=, db=, tgt=, overall=, db= ]	222.125	8.243	C18-	C13 H18 O3	27	222.126			C02533		53371	(221.1181, 25789.6)(222.1219, 3897.66)(281.1389, 1201.87)
Undecanedioic acid	0.91989	DOWN	0.24375	Undecanedioic acid [ C11 H20 O4, tgt=, overall=86.28, db=86.28, Lipid ID=LMFA01170007, CAS ID=1852-04-6, METLIN ID=5846, HMP ID=HMDB00888, tgt=, overall=216.1362, db=216.1362, tgt=, overall=, db=, tgt=, overall=, db=, tgt=, overall=, db= ]	216.136	7.589	C18-	C11 H20 O4	36	216.136	1852-04-6	HMDB00888		LMFA01170007	5846	(215.1285, 5601.22)(216.1324, 678.2)
(20S,24S)-Thornasterol B	0.4907	DOWN	0.24485	(20S,24S)-Thornasterol B [ C28 H46 O4, tgt=, overall=81.31, db=81.31, Lipid ID=LMST01031075, METLIN ID=84025, tgt=, overall=446.3396, db=446.3396, tgt=, overall=, db=, tgt=, overall=, db=, tgt=, overall=, db= ]	446.336	2.539	hilic+	C28 H46 O4	34	446.34				LMST01031075	84025	(447.3463, 5844.33)(448.3486, 2184.38)(449.3491, 731.19)(464.3691, 3966.84)(465.3724, 1275.0)
Thysanone	1.5989	UP	0.2471	Thysanone [ C14 H12 O6, tgt=, overall=61.05, db=61.05, Lipid ID=LMPK13030001, METLIN ID=53229, tgt=, overall=276.0634, db=276.0634, tgt=, overall=, db=, tgt=, overall=, db=, tgt=, overall=, db= ]	276.062	3.027	hilic-	C14 H12 O6	35	276.063				LMPK13030001	53229	(275.0563, 18855.72)(276.0627, 149.21)
Dihydroanhydropodorhizol Esi+1.24	1.2989	UP	0.24789	Dihydroanhydropodorhizol [ C22 H24 O7, tgt=, overall=75.58, db=75.58, CAS ID=40456-50-6, KEGG ID=C10557, METLIN ID=68380, tgt=, overall=400.1522, db=400.1522, tgt=, overall=, db=, tgt=, overall=, db=, tgt=, overall=, db= ]	400.153	1.24	hilic+	C22 H24 O7	28	400.152	40456-50-6		C10557		68380	(401.1592, 3920.66)(402.1645, 1115.21)(418.1697, 253.76)
L-Iduronate 2-sulfate	0.80575	DOWN	0.24805	L-Iduronate 2-sulfate [ C6 H10 O10 S, tgt=, overall=50.92, db=50.92, KEGG ID=C03126, METLIN ID=65910, tgt=, overall=273.9995, db=273.9995, tgt=, overall=, db=, tgt=, overall=, db=, tgt=, overall=, db= ]	274.002	6.521	hilic-	C6 H10 O10 S	32	274			C03126		65910	(547.0091, 197.27)(272.992, 3857.06)(273.9983, 1070.1)
C13:2n-8,10	1.3035	UP	0.24861	C13:2n-8,10 [ C13 H22 O2, tgt=, overall=84.15, db=84.15, Lipid ID=LMFA01030244, METLIN ID=73919, tgt=, overall=210.1620, db=210.1620, tgt=, overall=, db=, tgt=, overall=, db=, tgt=, overall=, db= ]	210.161	1.237	hilic+	C13 H22 O2	34	210.162				LMFA01030244	73919	(233.1538, 2812.46)(443.3236, 3013.92)(211.1692, 10400.3)(212.1667, 4042.1)(228.196, 54008.77)(229.198, 8732.03)(438.3552, 4141.45)(421.3294, 21044.56)(422.3319, 6237.61)
PG(15:1(9Z)/22:4(7Z,10Z,13Z,16Z))	0.91208	DOWN	0.24974	PG(15:1(9Z)/22:4(7Z,10Z,13Z,16Z)) [ C43 H75 O10 P, tgt=, overall=54.37, db=54.37, Lipid ID=LMGP04010190, METLIN ID=79015, tgt=, overall=782.5098, db=782.5098, tgt=, overall=, db=, tgt=, overall=, db=, tgt=, overall=, db= ]	782.511	6.303	hilic+	C43 H75 O10 P	34	782.51				LMGP04010190	79015	(783.5209, 2704.19)(784.5199, 1295.28)
Pro Glu	0.78642	DOWN	0.25183	Pro Glu [ C10 H16 N2 O5, tgt=, overall=98.19, db=98.19, METLIN ID=23678, tgt=, overall=244.1059, db=244.1059, tgt=, overall=, db=, tgt=, overall=, db=, tgt=, overall=, db= ]	244.106	7.614	hilic+	C10 H16 N2 O5	34	244.106					23678	(245.113, 36931.51)(246.1165, 4525.54)(247.1271, 564.63)
1-(O-alpha-D-mannopyranosyl)-29-keto-(1,3R,31R)-dotriacontanetriol	0.76073	DOWN	0.25276	1-(O-alpha-D-mannopyranosyl)-29-keto-(1,3R,31R)-dotriacontanetriol [ C38 H74 O9, tgt=, overall=64.01, db=64.01, Lipid ID=LMFA13010031, METLIN ID=46605, tgt=, overall=674.5333, db=674.5333, tgt=, overall=, db=, tgt=, overall=, db=, tgt=, overall=, db= ]	696.518	6.021	hilic+	C38 H74 O9	34	674.533				LMFA13010031	46605	(697.5246, 3287.48)(698.528, 1421.98)(699.5386, 739.16)
1-O-[2-(Acetylamino)-2-deoxy-alpha-D-glucopyranosyl]-D-myo-Inositol	0.70809	DOWN	0.25284	1-O-[2-(Acetylamino)-2-deoxy-alpha-D-glucopyranosyl]-D-myo-Inositol [ C14 H25 N O11, tgt=, overall=97.65, db=97.65, KEGG ID=C19784, METLIN ID=73358, tgt=, overall=383.1428, db=383.1428, tgt=, overall=, db=, tgt=, overall=, db=, tgt=, overall=, db= ]	405.124	6.03	hilic+	C14 H25 N O11	34	383.143			C19784		73358	(406.1313, 7334.3)(407.1349, 1321.56)(408.1353, 251.43)
(R)-Malate	0.7494	DOWN	0.2529	(R)-Malate [ C4 H6 O5, tgt=, overall=63.40, db=63.40, CAS ID=636-61-3, KEGG ID=C00497, METLIN ID=63263, tgt=, overall=134.0215, db=134.0215, tgt=, overall=, db=, tgt=, overall=, db=, tgt=, overall=, db= ]	134.022	6.022	hilic+	C4 H6 O5	34	134.022	636-61-3		C00497		63263	(135.0276, 507.75)(152.0558, 3745.15)(153.0649, 380.8)
Lentiginosine Esi+6.380001	0.82163	DOWN	0.25461	Lentiginosine [ C8 H15 N O2, tgt=, overall=81.86, db=81.86, CAS ID=125279-72-3, KEGG ID=C10155, METLIN ID=68160, tgt=, overall=157.1103, db=157.1103, tgt=, overall=, db=, tgt=, overall=, db=, tgt=, overall=, db= ]	174.137	6.38	hilic+	C8 H15 N O2	34	157.11	125279-72-3		C10155		68160	(175.1441, 4035.13)(176.1449, 375.08)
PI(20:3(8Z,11Z,14Z)/0:0) Esi-10.710001	0.85296	DOWN	0.25496	PI(20:3(8Z,11Z,14Z)/0:0) [ C29 H51 O12 P, tgt=, overall=92.34, db=92.34, Lipid ID=LMGP06050021, METLIN ID=81186, tgt=, overall=622.3118, db=622.3118, tgt=, overall=, db=, tgt=, overall=, db=, tgt=, overall=, db= ]	622.311	10.71	C18-	C29 H51 O12 P	28	622.312				LMGP06050021	81186	(621.3039, 7430.73)(622.3072, 2854.86)(623.3074, 665.1)
UDP-alpha-D-galacto-1,4-furanose	0.78858	DOWN	0.25496	UDP-alpha-D-galacto-1,4-furanose [ C15 H24 N2 O17 P2, tgt=, overall=98.51, db=98.51, KEGG ID=C03733, METLIN ID=66033, tgt=, overall=566.0550, db=566.0550, tgt=, overall=, db=, tgt=, overall=, db=, tgt=, overall=, db= ]	566.054	0.883	C18-	C15 H24 N2 O17 P2	27	566.055			C03733		66033	(565.0473, 32344.77)(566.0502, 5116.7)(567.0526, 1495.35)
1,2-Epoxybutane	0.81681	DOWN	0.25584	1,2-Epoxybutane [ C4 H8 O, tgt=, overall=64.96, db=64.96, CAS ID=106-88-7, KEGG ID=C19237, METLIN ID=72960, tgt=, overall=72.0575, db=72.0575, tgt=, overall=, db=, tgt=, overall=, db=, tgt=, overall=, db= ]	72.059	1.166	hilic+	C4 H8 O	34	72.0575	106-88-7		C19237		72960	(95.0491, 1620.86)(167.1067, 7063.74)(168.1102, 1117.65)(73.0647, 1995.47)(145.1215, 456.89)
GlcCer(d18:2/22:0)	0.81912	DOWN	0.25653	GlcCer(d18:2/22:0) [ C46 H87 N O8, tgt=, overall=63.28, db=63.28, Lipid ID=LMSP0501AA37, METLIN ID=83812, tgt=, overall=781.6432, db=781.6432, tgt=, overall=, db=, tgt=, overall=, db=, tgt=, overall=, db= ]	781.64	1.251	hilic+	C46 H87 N O8	34	781.643				LMSP0501AA37	83812	(782.6494, 19088.67)(783.6523, 9921.62)
Formylpyruvate	0.77226	DOWN	0.25778	Formylpyruvate [ C4 H4 O4, tgt=, overall=86.99, db=86.99, KEGG ID=C02150, METLIN ID=65721, tgt=, overall=116.0110, db=116.0110, tgt=, overall=, db=, tgt=, overall=, db=, tgt=, overall=, db= ]	116.011	1.102	C18-	C4 H4 O4	36	116.011			C02150		65721	(150.9828, 3173.64)(115.0034, 30151.79)(116.0072, 1146.36)
Heptyl p-hydroxybenzoate	1.5758	UP	0.25778	Heptyl p-hydroxybenzoate [ C14 H20 O3, tgt=, overall=86.11, db=86.11, CAS ID=1085-12-7, KEGG ID=C14718, METLIN ID=70285, tgt=, overall=236.1412, db=236.1412, tgt=, overall=, db=, tgt=, overall=, db=, tgt=, overall=, db= ]	236.141	8.124	C18-	C14 H20 O3	24	236.141	1085-12-7		C14718		70285	(235.1336, 7231.44)(236.1375, 1136.4)(281.1389, 2028.65)
LysoPE(0:0/16:1(9Z))	0.75947	DOWN	0.25778	LysoPE(0:0/16:1(9Z)) [ C21 H42 N O7 P, tgt=, overall=81.77, db=81.77, METLIN ID=62262, HMP ID=HMDB11474, tgt=, overall=451.2699, db=451.2699, tgt=, overall=, db=, tgt=, overall=, db=, tgt=, overall=, db= ]	451.269	10.57	C18-	C21 H42 N O7 P	27	451.27		HMDB11474			62262	(450.2618, 7473.36)(451.2656, 1702.44)
p-Lactophenetide	1.7036	UP	0.25819	p-Lactophenetide [ C11 H15 N O3, tgt=, overall=86.40, db=86.40, CAS ID=539-08-2, KEGG ID=C14262, METLIN ID=69921, tgt=, overall=209.1052, db=209.1052, tgt=, overall=, db=, tgt=, overall=, db=, tgt=, overall=, db= ]	209.105	10.599	C18-	C11 H15 N O3	24	209.105	539-08-2		C14262		69921	(208.0976, 10638.45)(209.101, 1178.98)
PA(O-18:0/22:4(7Z,10Z,13Z,16Z))	0.9261	DOWN	0.25829	PA(O-18:0/22:4(7Z,10Z,13Z,16Z)) [ C43 H79 O7 P, tgt=, overall=28.36, db=28.36, Lipid ID=LMGP10020041, METLIN ID=82187, tgt=, overall=738.5563, db=738.5563, tgt=, overall=, db=, tgt=, overall=, db=, tgt=, overall=, db= ]	738.553	5.415	hilic+	C43 H79 O7 P	34	738.556				LMGP10020041	82187	(1500.1062, 1411.66)(1501.1055, 1126.04)(1502.1135, 1107.45)(1503.119, 691.03)(739.5592, 3889.71)(1495.1349, 1509.27)(1478.1183, 1493.79)(1479.1223, 1140.21)(1480.1216, 703.36)(1481.117, 464.9)
PC(16:1(9Z)/20:3(5Z,8Z,11Z))	1.0387	UP	0.25866	PC(16:1(9Z)/20:3(5Z,8Z,11Z)) [ C44 H81 N O8 P, tgt=, overall=67.25, db=67.25, KEGG ID=C00157, METLIN ID=59461, HMP ID=HMDB08013, tgt=, overall=782.5700, db=782.5700, tgt=, overall=, db=, tgt=, overall=, db=, tgt=, overall=, db= ]	781.562	5.033	hilic+	C44 H81 N O8 P	34	782.57		HMDB08013	C00157		59461	(804.5511, 56810.14)(805.5545, 29083.19)(1586.1196, 356.08)(1587.1228, 397.56)(782.5696, 1031962.94)(783.5731, 480259.06)(1564.124, 2160.88)(1565.1293, 2173.08)
PE(O-16:0/22:6(4Z,7Z,10Z,13Z,16Z,19Z))	0.67573	DOWN	0.25972	PE(O-16:0/22:6(4Z,7Z,10Z,13Z,16Z,19Z)) [ C43 H76 N O7 P, tgt=, overall=64.74, db=64.74, Lipid ID=LMGP02020020, METLIN ID=77499, tgt=, overall=749.5359, db=749.5359, tgt=, overall=, db=, tgt=, overall=, db=, tgt=, overall=, db= ]	749.534	4.571	hilic-	C43 H76 N O7 P	35	749.536				LMGP02020020	77499	(748.527, 29642.41)(749.5306, 13962.61)(808.5473, 659.07)
Gentianaine	0.91308	DOWN	0.2602	Gentianaine [ C6 H7 N O3, tgt=, overall=24.57, db=24.57, CAS ID=58213-76-6, KEGG ID=C09960, METLIN ID=68047, tgt=, overall=141.0426, db=141.0426, tgt=, overall=, db=, tgt=, overall=, db=, tgt=, overall=, db= ]	141.04	6.525	hilic+	C6 H7 N O3	34	141.043	58213-76-6		C09960		68047	(164.0294, 8600.68)(305.0691, 2186.08)(306.0707, 114.76)(142.0476, 8748.27)
PE(22:6(4Z,7Z,10Z,13Z,16Z,19Z)/0:0) Esi-10.929	1.7513e-06	DOWN	0.26049	PE(22:6(4Z,7Z,10Z,13Z,16Z,19Z)/0:0) [ C27 H44 N O7 P, tgt=, overall=79.60, db=79.60, Lipid ID=LMGP02050013, METLIN ID=77679, tgt=, overall=525.2855, db=525.2855, tgt=, overall=, db=, tgt=, overall=, db=, tgt=, overall=, db= ]	525.285	10.929	C18-	C27 H44 N O7 P	16	525.285				LMGP02050013	77679	(524.2778, 367637.72)(525.2812, 104370.78)
PC(13:0/20:4(5Z,8Z,11Z,14Z)) Esi+4.6449995	0.72765	DOWN	0.26168	PC(13:0/20:4(5Z,8Z,11Z,14Z)) [ C41 H75 N O8 P, tgt=, overall=68.92, db=68.92, Lipid ID=LMGP01011356, METLIN ID=75636, tgt=, overall=740.5230, db=740.5230, tgt=, overall=, db=, tgt=, overall=, db=, tgt=, overall=, db= ]	739.515	4.645	hilic+	C41 H75 N O8 P	34	740.523				LMGP01011356	75636	(762.5071, 19100.77)(763.5102, 9060.8)(740.5219, 39320.89)(741.5253, 17079.84)
Karwinaphthol B	0.81595	DOWN	0.26223	Karwinaphthol B [ C17 H20 O4, tgt=, overall=77.08, db=77.08, CAS ID=98891-35-1, KEGG ID=C09942, METLIN ID=68029, tgt=, overall=288.1362, db=288.1362, tgt=, overall=, db=, tgt=, overall=, db=, tgt=, overall=, db= ]	334.142	10.038	C18-	C17 H20 O4	36	288.136	98891-35-1		C09942		68029	(333.1353, 5536.29)(334.1381, 806.42)
Metalaxyl-M	6.4974e-05	DOWN	0.26223	Metalaxyl-M [ C15 H21 N O4, tgt=, overall=84.16, db=84.16, CAS ID=70630-17-0, KEGG ID=C18626, METLIN ID=72420, tgt=, overall=279.1471, db=279.1471, tgt=, overall=, db=, tgt=, overall=, db=, tgt=, overall=, db= ]	339.168	7.372	C18-	C15 H21 N O4	12	279.147	70630-17-0		C18626		72420	(338.1605, 7572.8)(339.1634, 1431.66)
Pantothenic Acid	0.83117	DOWN	0.26223	Pantothenic Acid [ C9 H17 N O5, tgt=, overall=99.93, db=99.93, CAS ID=137-08-6, KEGG ID=C00864, METLIN ID=241, tgt=, overall=219.1107, db=219.1107, tgt=, overall=1.799, db=1.799, tgt=, overall=, db=, tgt=, overall=, db= ]	219.111	3.61	C18-	C9 H17 N O5	27	1.799	137-08-6		C00864		241	(437.2134, 22421.65)(438.2168, 5191.93)(439.219, 948.05)(254.0796, 10276.83)(255.084, 1580.37)(218.1035, 203941.44)(219.1067, 21026.54)(220.1081, 2680.55)
Trp-P-1	1.2033	UP	0.26267	Trp-P-1 [ C13 H13 N3, tgt=, overall=84.77, db=84.77, CAS ID=62450-06-0, KEGG ID=C19306, METLIN ID=73018, tgt=, overall=211.1109, db=211.1109, tgt=, overall=, db=, tgt=, overall=, db=, tgt=, overall=, db= ]	211.109	1.585	hilic+	C13 H13 N3	34	211.111	62450-06-0		C19306		73018	(234.0983, 22315.17)(235.1017, 3070.29)(236.1115, 518.66)(212.1186, 2077.33)(213.1111, 542.06)
PGD2	1.3372	UP	0.26281	PGD2 [ C20 H32 O5, tgt=, overall=82.31, db=82.31, Lipid ID=LMFA03010004, CAS ID=41598-07-6, KEGG ID=C00696, METLIN ID=36087, HMP ID=HMDB01403, tgt=, overall=352.2250, db=352.2250, tgt=, overall=, db=, tgt=, overall=, db=, tgt=, overall=, db= ]	352.224	1.238	hilic-	C20 H32 O5	35	352.225	41598-07-6	HMDB01403	C00696	LMFA03010004	36087	(703.4401, 991.19)(749.4435, 569.45)(351.217, 14435.38)(352.2201, 3318.49)(411.2369, 2866.41)(412.2409, 671.86)(397.218, 2730.2)
S-Sulfanylglutathione	0.83559	DOWN	0.2642	S-Sulfanylglutathione [ C10 H17 N3 O6 S2, tgt=, overall=63.69, db=63.69, KEGG ID=C17267, METLIN ID=71616, tgt=, overall=339.0559, db=339.0559, tgt=, overall=, db=, tgt=, overall=, db=, tgt=, overall=, db= ]	339.057	3.612	C18-	C10 H17 N3 O6 S2	27	339.056			C17267		71616	(338.0484, 2224.39)(384.0545, 6212.41)(385.0572, 1165.09)
p-Hydroxyfelbamate	2.9424	UP	0.26514	p-Hydroxyfelbamate [ C11 H14 N2 O5, tgt=, overall=96.95, db=96.95, CAS ID=109482-28-2, KEGG ID=C16584, METLIN ID=2656, tgt=, overall=254.0903, db=254.0903, tgt=, overall=, db=, tgt=, overall=, db=, tgt=, overall=, db= ]	254.091	6.3	hilic+	C11 H14 N2 O5	34	254.09	109482-28-2		C16584		2656	(255.0975, 6558.58)(256.1016, 775.37)(257.0978, 150.99)
N-Octadecyl-N'-propyl-sulfamide	1.1713	UP	0.26516	N-Octadecyl-N'-propyl-sulfamide [ C21 H46 N2 O2 S, tgt=, overall=58.09, db=58.09, METLIN ID=64680, tgt=, overall=390.3280, db=390.3280, tgt=, overall=, db=, tgt=, overall=, db=, tgt=, overall=, db= ]	390.33	1.242	hilic+	C21 H46 N2 O2 S	34	390.328					64680	(413.305, 859.03)(414.3179, 7269.64)(391.3391, 3711.55)(392.3416, 1078.31)(393.3377, 584.04)(408.3656, 14795.17)(409.3675, 5313.19)(410.3678, 1507.35)
Arg Glu	0.82755	DOWN	0.2654	Arg Glu [ C11 H21 N5 O5, tgt=, overall=83.22, db=83.22, METLIN ID=23931, tgt=, overall=303.1543, db=303.1543, tgt=, overall=, db=, tgt=, overall=, db=, tgt=, overall=, db= ]	303.154	7.779	hilic+	C11 H21 N5 O5	34	303.154					23931	(304.161, 4292.33)(305.1642, 720.53)
PA(17:0/20:4(5Z,8Z,11Z,14Z))	0.95223	DOWN	0.2654	PA(17:0/20:4(5Z,8Z,11Z,14Z)) [ C40 H71 O8 P, tgt=, overall=65.75, db=65.75, Lipid ID=LMGP10010003, CAS ID=, METLIN ID=3882, tgt=, overall=710.4887, db=710.4887, tgt=, overall=, db=, tgt=, overall=, db=, tgt=, overall=, db= ]	710.488	1.254	hilic+	C40 H71 O8 P	34	710.489				LMGP10010003	3882	(711.4945, 3376.85)(712.4998, 1567.79)
PC(12:0/22:4(7Z,10Z,13Z,16Z))	0.9741	DOWN	0.26591	PC(12:0/22:4(7Z,10Z,13Z,16Z)) [ C42 H77 N O8 P, tgt=, overall=65.71, db=65.71, Lipid ID=LMGP01011337, METLIN ID=75617, tgt=, overall=754.5387, db=754.5387, tgt=, overall=, db=, tgt=, overall=, db=, tgt=, overall=, db= ]	753.529	5.446	hilic+	C42 H77 N O8 P	34	754.539				LMGP01011337	75617	(776.5262, 526.66)(754.5368, 180970.86)(755.54, 83806.38)
Cucumerin A	1.182	UP	0.26608	Cucumerin A [ C29 H28 O11, tgt=, overall=62.36, db=62.36, Lipid ID=LMPK12110193, METLIN ID=48624, tgt=, overall=552.1632, db=552.1632, tgt=, overall=, db=, tgt=, overall=, db=, tgt=, overall=, db= ]	612.181	8.999	hilic-	C29 H28 O11	35	552.163				LMPK12110193	48624	(1223.3539, 1095.48)(1224.3556, 458.52)(1225.353, 185.75)(611.1737, 10368.31)(612.1773, 1974.59)(613.1789, 468.87)
PS(15:0/22:2(13Z,16Z)) Esi-5.0330005	0.67106	DOWN	0.26761	PS(15:0/22:2(13Z,16Z)) [ C43 H80 N O10 P, tgt=, overall=62.66, db=62.66, Lipid ID=LMGP03010158, METLIN ID=77822, tgt=, overall=801.5520, db=801.5520, tgt=, overall=, db=, tgt=, overall=, db=, tgt=, overall=, db= ]	801.549	5.033	hilic-	C43 H80 N O10 P	35	801.552				LMGP03010158	77822	(800.5431, 10363.76)(801.5462, 5154.66)(860.562, 2743.23)(861.5658, 1327.5)(846.5325, 2251.17)(847.548, 680.38)
PS(P-20:0/19:1(9Z))	8673.9	UP	0.26761	PS(P-20:0/19:1(9Z)) [ C45 H86 N O9 P, tgt=, overall=44.01, db=44.01, Lipid ID=LMGP03030074, METLIN ID=78814, tgt=, overall=815.6040, db=815.6040, tgt=, overall=, db=, tgt=, overall=, db=, tgt=, overall=, db= ]	815.588	5.351	hilic-	C45 H86 N O9 P	27	815.604				LMGP03030074	78814	(814.5911, 6246.9)(815.5963, 2850.48)
F-Honaucin A	0.81787	DOWN	0.26813	F-Honaucin A [ C8 H9 F O4, tgt=, overall=65.88, db=65.88, METLIN ID=65489, tgt=, overall=188.0485, db=188.0485, tgt=, overall=, db=, tgt=, overall=, db=, tgt=, overall=, db= ]	188.049	1.258	C18-	C8 H9 F O4	36	188.048					65489	(435.1193, 1021.48)(187.0424, 287963.97)(188.0539, 36630.95)(189.0572, 3102.48)(233.0448, 5127.02)
Thromboxanoic acid skeleton	1.2521	UP	0.27028	Thromboxanoic acid skeleton [ C20 H36 O4, tgt=, overall=72.26, db=72.26, Lipid ID=LMFA03030000, METLIN ID=45967, tgt=, overall=340.2614, db=340.2614, tgt=, overall=, db=, tgt=, overall=, db=, tgt=, overall=, db= ]	340.261	1.246	hilic+	C20 H36 O4	34	340.261				LMFA03030000	45967	(363.2513, 3388.73)(364.2521, 954.38)(703.5255, 1011.47)(341.2665, 2274.05)(342.2652, 598.2)(358.2928, 1249.82)(698.5436, 2979.86)(681.5218, 358.9)
PC(12:0/22:4(7Z,10Z,13Z,16Z)) Esi+5.1470017	0.96991	DOWN	0.27138	PC(12:0/22:4(7Z,10Z,13Z,16Z)) [ C42 H77 N O8 P, tgt=, overall=63.21, db=63.21, Lipid ID=LMGP01011337, METLIN ID=75617, tgt=, overall=754.5387, db=754.5387, tgt=, overall=, db=, tgt=, overall=, db=, tgt=, overall=, db= ]	753.529	5.147	hilic+	C42 H77 N O8 P	34	754.539				LMGP01011337	75617	(776.5209, 612.75)(754.5363, 137381.36)(755.5395, 65734.95)
PE(18:3(6Z,9Z,12Z)/20:5(5Z,8Z,11Z,14Z,17Z))	0.95921	DOWN	0.27138	PE(18:3(6Z,9Z,12Z)/20:5(5Z,8Z,11Z,14Z,17Z)) [ C43 H70 N O8 P, tgt=, overall=58.01, db=58.01, KEGG ID=C00350, METLIN ID=60544, HMP ID=HMDB09137, tgt=, overall=759.4839, db=759.4839, tgt=, overall=, db=, tgt=, overall=, db=, tgt=, overall=, db= ]	759.485	4.656	hilic+	C43 H70 N O8 P	34	759.484		HMDB09137	C00350		60544	(760.492, 3158.96)(761.4979, 1732.12)
DMPO Esi+4.2850018	1.2923	UP	0.27372	DMPO [ C6 H11 N O, tgt=, overall=60.43, db=60.43, CAS ID=3317-61-1, METLIN ID=64638, tgt=, overall=113.0841, db=113.0841, tgt=, overall=, db=, tgt=, overall=, db=, tgt=, overall=, db= ]	113.083	4.285	hilic+	C6 H11 N O	34	113.084	3317-61-1				64638	(249.1608, 84.75)(114.0894, 21663.75)(115.0898, 1237.23)(131.1162, 193.08)(227.175, 2417.0)
PC(O-20:0/22:6(4Z,7Z,10Z,13Z,16Z,19Z))	1.1294	UP	0.27372	PC(O-20:0/22:6(4Z,7Z,10Z,13Z,16Z,19Z)) [ C50 H91 N O7 P, tgt=, overall=58.31, db=58.31, Lipid ID=LMGP01020244, METLIN ID=76475, tgt=, overall=848.6533, db=848.6533, tgt=, overall=, db=, tgt=, overall=, db=, tgt=, overall=, db= ]	847.63	5.22	hilic+	C50 H91 N O7 P	34	848.653				LMGP01020244	76475	(870.6461, 9435.92)(871.6377, 3583.7)(848.6503, 42894.13)(849.6536, 22184.75)
?-Glutamyl-?-cyanoalanine	1.2525	UP	0.27407	?-Glutamyl-?-cyanoalanine [ C9 H13 N3 O5, tgt=, overall=78.42, db=78.42, CAS ID=, KEGG ID=C05711, METLIN ID=63617, tgt=, overall=243.0855, db=243.0855, tgt=, overall=, db=, tgt=, overall=, db=, tgt=, overall=, db= ]	243.087	0.884	C18-	C9 H13 N3 O5	32	243.085			C05711		63617	(242.0794, 41797.98)(243.0824, 3271.86)(288.0382, 1940.91)
Cysteineglutathione disulfide	1.1969	UP	0.27407	Cysteineglutathione disulfide [ C13 H22 N4 O8 S2, tgt=, overall=97.94, db=97.94, CAS ID=13081-14-6, METLIN ID=5628, HMP ID=HMDB00656, tgt=, overall=426.0879, db=426.0879, tgt=, overall=, db=, tgt=, overall=, db=, tgt=, overall=, db= ]	426.088	0.957	C18-	C13 H22 N4 O8 S2	27	426.088	13081-14-6	HMDB00656			5628	(425.0802, 16295.32)(426.083, 3070.34)(427.0783, 1951.07)
Lisuride	0.68657	DOWN	0.27407	Lisuride [ C20 H26 N4 O, tgt=, overall=77.16, db=77.16, CAS ID=18016-80-3, METLIN ID=1010, tgt=, overall=338.2107, db=338.2107, tgt=, overall=, db=, tgt=, overall=, db=, tgt=, overall=, db= ]	398.233	11.215	C18-	C20 H26 N4 O	36	338.211	18016-80-3				1010	(397.2257, 9205.72)(398.2292, 1976.04)
N,N-Diethylglycine	1.2605	UP	0.27407	N,N-Diethylglycine [ C6 H13 N O2, tgt=, overall=86.90, db=86.90, KEGG ID=C16647, METLIN ID=71280, tgt=, overall=131.0946, db=131.0946, tgt=, overall=, db=, tgt=, overall=, db=, tgt=, overall=, db= ]	131.094	1.789	C18-	C6 H13 N O2	36	131.095			C16647		71280	(130.0872, 38993.52)(131.0908, 3191.34)
PG(12:0/22:1(11Z))	0.91285	DOWN	0.27408	PG(12:0/22:1(11Z)) [ C40 H77 O10 P, tgt=, overall=73.09, db=73.09, Lipid ID=LMGP04010065, METLIN ID=78890, tgt=, overall=748.5254, db=748.5254, tgt=, overall=, db=, tgt=, overall=, db=, tgt=, overall=, db= ]	748.522	1.259	hilic+	C40 H77 O10 P	31	748.525				LMGP04010065	78890	(771.5165, 4335.29)(772.5228, 2240.64)(749.5307, 8482.37)(750.5352, 4265.6)(751.5235, 1877.92)(766.5551, 18903.06)(767.5581, 9226.0)(768.5573, 2713.3)
GlcCer(d18:2/23:0) Esi+1.0200003	0.89258	DOWN	0.2753	GlcCer(d18:2/23:0) [ C47 H89 N O8, tgt=, overall=48.77, db=48.77, Lipid ID=LMSP0501AA38, METLIN ID=83813, tgt=, overall=795.6588, db=795.6588, tgt=, overall=, db=, tgt=, overall=, db=, tgt=, overall=, db= ]	795.654	1.02	hilic+	C47 H89 N O8	34	795.659				LMSP0501AA38	83813	(818.6436, 269.25)(819.6496, 121.29)(796.6636, 1857.12)(797.6642, 1029.72)
PS(13:0/22:0)	0.76564	DOWN	0.27741	PS(13:0/22:0) [ C41 H80 N O10 P, tgt=, overall=89.20, db=89.20, Lipid ID=LMGP03010088, METLIN ID=77752, tgt=, overall=777.5520, db=777.5520, tgt=, overall=, db=, tgt=, overall=, db=, tgt=, overall=, db= ]	777.551	5.452	hilic-	C41 H80 N O10 P	35	777.552				LMGP03010088	77752	(776.5442, 259119.69)(777.5473, 119585.52)(778.5543, 50111.35)(779.5592, 14633.54)(780.5625, 3419.21)(836.5631, 8168.47)(837.5671, 3845.38)(838.5701, 1042.68)(839.5755, 206.46)
SM(d16:1/22:1)	0.867	DOWN	0.27763	SM(d16:1/22:1) [ C43 H86 N2 O6 P, tgt=, overall=67.65, db=67.65, Lipid ID=LMSP03010058, METLIN ID=83759, tgt=, overall=757.6224, db=757.6224, tgt=, overall=, db=, tgt=, overall=, db=, tgt=, overall=, db= ]	756.612	6.204	hilic+	C43 H86 N2 O6 P	34	757.622				LMSP03010058	83759	(779.6035, 57803.48)(780.6067, 31439.87)(757.6218, 416620.7)(758.6252, 200161.89)
L-beta-aspartyl-L-alanine	0.86423	DOWN	0.27818	L-beta-aspartyl-L-alanine [ C7 H12 N2 O5, tgt=, overall=83.09, db=83.09, METLIN ID=62011, HMP ID=HMDB11162, tgt=, overall=204.0746, db=204.0746, tgt=, overall=, db=, tgt=, overall=, db=, tgt=, overall=, db= ]	204.074	7.175	hilic-	C7 H12 N2 O5	35	204.075		HMDB11162			62011	(203.0671, 3571.36)(204.0704, 184.41)
Pentalen-13-ol	1.0859	UP	0.27818	Pentalen-13-ol [ C15 H24 O, tgt=, overall=71.58, db=71.58, KEGG ID=C19938, METLIN ID=73439, tgt=, overall=220.1827, db=220.1827, tgt=, overall=, db=, tgt=, overall=, db=, tgt=, overall=, db= ]	220.18	1.132	hilic-	C15 H24 O	35	220.183			C19938		73439	(219.1731, 319.4)(279.1952, 3762.69)(280.198, 712.92)(265.1792, 4983.39)(266.1819, 971.36)
Termitomycesphin A Esi+5.109	0.84497	DOWN	0.27851	Termitomycesphin A [ C41 H77 N O10, tgt=, overall=65.33, db=65.33, Lipid ID=LMSP01080015, METLIN ID=53915, tgt=, overall=743.5547, db=743.5547, tgt=, overall=, db=, tgt=, overall=, db=, tgt=, overall=, db= ]	743.559	5.109	hilic+	C41 H77 N O10	28	743.555				LMSP01080015	53915	(1510.0814, 699.0)(1511.0813, 549.92)(744.5607, 107030.64)(745.5635, 47734.85)
Acetylenic acids; 11,17-Octadecadien-9-ynoic acid, 8-hydroxy-, (E)-(-)-	1.3203	UP	0.27875	Acetylenic acids; 11,17-Octadecadien-9-ynoic acid, 8-hydroxy-, (E)-(-)- [ C18 H28 O3, tgt=, overall=81.49, db=81.49, Lipid ID=LMFA01050282, METLIN ID=74644, tgt=, overall=292.2038, db=292.2038, tgt=, overall=, db=, tgt=, overall=, db=, tgt=, overall=, db= ]	292.204	1.132	hilic-	C18 H28 O3	35	292.204				LMFA01050282	74644	(583.4059, 261.16)(629.47, 476.53)(630.4835, 162.46)(291.1949, 1154.51)(351.217, 9416.49)(352.2199, 2178.57)(337.1998, 2204.19)
PE(19:1(9Z)/19:1(9Z))	0.77021	DOWN	0.27994	PE(19:1(9Z)/19:1(9Z)) [ C43 H82 N O8 P, tgt=, overall=68.07, db=68.07, Lipid ID=LMGP02010811, METLIN ID=77046, tgt=, overall=771.5778, db=771.5778, tgt=, overall=, db=, tgt=, overall=, db=, tgt=, overall=, db= ]	771.574	4.653	hilic-	C43 H82 N O8 P	35	771.578				LMGP02010811	77046	(770.5651, 5084.19)(771.5698, 2031.04)(772.5771, 716.05)
Aclacinomycin S Esi-11.588997	1.0899	UP	0.28231	Aclacinomycin S [ C36 H45 N O13, tgt=, overall=43.41, db=43.41, KEGG ID=C18635, METLIN ID=72426, tgt=, overall=699.2891, db=699.2891, tgt=, overall=, db=, tgt=, overall=, db=, tgt=, overall=, db= ]	745.3	11.589	C18-	C36 H45 N O13	36	699.289			C18635		72426	(744.2924, 6046.06)(745.2958, 1878.96)
GPnEtn(16:0/18:1(9Z))	0.80927	DOWN	0.28236	GPnEtn(16:0/18:1(9Z)) [ C39 H76 N O7 P, tgt=, overall=60.50, db=60.50, CAS ID=, KEGG ID=C13878, METLIN ID=5001, tgt=, overall=701.5359, db=701.5359, tgt=, overall=, db=, tgt=, overall=, db=, tgt=, overall=, db= ]	701.534	4.099	hilic+	C39 H76 N O7 P	34	701.536			C13878		5001	(702.5414, 15147.59)(703.5449, 6563.15)(704.5366, 3479.56)
PE(P-16:0/16:1(9Z))	0.9008	DOWN	0.28237	PE(P-16:0/16:1(9Z)) [ C37 H72 N O7 P, tgt=, overall=72.22, db=72.22, Lipid ID=LMGP02030014, METLIN ID=77592, tgt=, overall=673.5046, db=673.5046, tgt=, overall=, db=, tgt=, overall=, db=, tgt=, overall=, db= ]	673.504	4.669	hilic+	C37 H72 N O7 P	34	673.505				LMGP02030014	77592	(696.4943, 1898.59)(697.5004, 766.83)(674.5108, 3331.16)(675.5145, 1257.88)(676.5226, 799.28)
HMMF	0.85348	DOWN	0.28343	HMMF [ C3 H7 N O2, tgt=, overall=87.87, db=87.87, CAS ID=20546-32-1, KEGG ID=C11488, METLIN ID=69064, tgt=, overall=89.0477, db=89.0477, tgt=, overall=, db=, tgt=, overall=, db=, tgt=, overall=, db= ]	89.0478	0.96	C18-	C3 H7 N O2	36	89.0477	20546-32-1		C11488		69064	(88.0405, 28653.12)(89.0434, 1163.75)
3-decaprenyl-4,5-dihydroxybenzoic acid	0.79027	DOWN	0.28365	3-decaprenyl-4,5-dihydroxybenzoic acid [ C57 H86 O4, tgt=, overall=61.83, db=61.83, Lipid ID=LMPR02010034, METLIN ID=53836, tgt=, overall=834.6526, db=834.6526, tgt=, overall=, db=, tgt=, overall=, db=, tgt=, overall=, db= ]	834.657	5.608	hilic+	C57 H86 O4	34	834.653				LMPR02010034	53836	(835.6647, 93224.05)(836.6683, 43297.05)(837.6737, 17374.57)(838.6784, 5098.76)(839.6845, 1496.23)(852.6606, 817.0)
F-Honaucin A	1.3004	UP	0.28519	F-Honaucin A [ C8 H9 F O4, tgt=, overall=76.74, db=76.74, METLIN ID=65489, tgt=, overall=188.0485, db=188.0485, tgt=, overall=, db=, tgt=, overall=, db=, tgt=, overall=, db= ]	188.05	3.088	hilic-	C8 H9 F O4	35	188.048					65489	(375.0146, 274.05)(376.1097, 331.85)(187.0427, 339053.5)(188.0459, 24677.83)(233.0441, 1025.31)
PC(13:0/18:3(6Z,9Z,12Z))	0.75176	DOWN	0.28519	PC(13:0/18:3(6Z,9Z,12Z)) [ C39 H73 N O8 P, tgt=, overall=69.21, db=69.21, Lipid ID=LMGP01011349, METLIN ID=75629, tgt=, overall=714.5074, db=714.5074, tgt=, overall=, db=, tgt=, overall=, db=, tgt=, overall=, db= ]	715.513	4.707	hilic-	C39 H73 N O8 P	35	714.507				LMGP01011349	75629	(714.5065, 31261.95)(715.5095, 13884.53)(774.5263, 3881.58)(775.5293, 1526.42)(760.5032, 2247.56)(761.5067, 1150.79)
Abscisic Acid (cis,trans) Esi-6.453002	1.0854	UP	0.2855	Abscisic Acid (cis,trans) [ C15 H20 O4, tgt=, overall=59.08, db=59.08, CAS ID=21293-29-8, KEGG ID=C06082, METLIN ID=44318, tgt=, overall=264.1362, db=264.1362, tgt=, overall=, db=, tgt=, overall=, db=, tgt=, overall=, db= ]	264.136	6.453	C18-	C15 H20 O4	27	264.136	21293-29-8		C06082		44318	(299.1059, 3553.78)(300.1091, 239.24)(263.1288, 2826.85)(264.1329, 421.2)(309.133, 720.29)
13(S)-HODE methyl ester Esi+1.1030003	0.86846	DOWN	0.28596	13(S)-HODE methyl ester [ C19 H34 O3, tgt=, overall=47.28, db=47.28, CAS ID=109837-85-6, METLIN ID=45152, tgt=, overall=310.2508, db=310.2508, tgt=, overall=, db=, tgt=, overall=, db=, tgt=, overall=, db= ]	310.251	1.103	hilic+	C19 H34 O3	34	310.251	109837-85-6				45152	(333.2394, 810.2)(643.586, 2226.89)(311.2559, 4114.41)(312.2548, 1710.94)(328.2839, 1188.66)(621.5095, 4180.36)
Oleamide	0.85603	DOWN	0.28596	Oleamide [ C18 H35 N O, tgt=, overall=62.82, db=62.82, Lipid ID=LMFA08010004, METLIN ID=75450, tgt=, overall=281.2719, db=281.2719, tgt=, overall=, db=, tgt=, overall=, db=, tgt=, overall=, db= ]	281.271	3.636	hilic+	C18 H35 N O	34	281.272				LMFA08010004	75450	(282.2783, 8024.63)(283.2807, 1651.36)(284.2928, 1546.83)
PE-NMe(18:1(9E)/18:1(9E))	0.86454	DOWN	0.28596	PE-NMe(18:1(9E)/18:1(9E)) [ C42 H80 N O8 P, tgt=, overall=64.27, db=64.27, Lipid ID=LMGP02010331, METLIN ID=40727, tgt=, overall=757.5622, db=757.5622, tgt=, overall=, db=, tgt=, overall=, db=, tgt=, overall=, db= ]	757.563	4.653	hilic+	C42 H80 N O8 P	34	757.562				LMGP02010331	40727	(758.5705, 5080.15)(759.5755, 2288.69)
3-Formylrifampin Esi-11.626004	1.2086	UP	0.28858	3-Formylrifampin [ C38 H47 N O13, tgt=, overall=45.66, db=45.66, CAS ID=13292-22-3, METLIN ID=2317, tgt=, overall=725.3047, db=725.3047, tgt=, overall=, db=, tgt=, overall=, db=, tgt=, overall=, db= ]	771.315	11.626	C18-	C38 H47 N O13	28	725.305	13292-22-3				2317	(770.3079, 3378.81)(771.3112, 1284.47)
PE(20:5(5Z,8Z,11Z,14Z,17Z)/0:0) Esi-9.761001	0.85921	DOWN	0.28858	PE(20:5(5Z,8Z,11Z,14Z,17Z)/0:0) [ C25 H42 N O7 P, tgt=, overall=72.57, db=72.57, Lipid ID=LMGP02050027, METLIN ID=77693, tgt=, overall=499.2699, db=499.2699, tgt=, overall=, db=, tgt=, overall=, db=, tgt=, overall=, db= ]	559.29	9.761	C18-	C25 H42 N O7 P	27	499.27				LMGP02050027	77693	(558.2821, 4510.77)(559.2857, 1439.62)
1,2-Dioleoyl phosphatidyl ethanolamine Esi-1.2989999	0.833	DOWN	0.28889	1,2-Dioleoyl phosphatidyl ethanolamine [ C41 H78 N O8 P, tgt=, overall=66.86, db=66.86, CAS ID=2462-63-7, METLIN ID=170, tgt=, overall=743.5465, db=743.5465, tgt=, overall=, db=, tgt=, overall=, db=, tgt=, overall=, db= ]	743.545	1.299	hilic-	C41 H78 N O8 P	35	743.547	2462-63-7				170	(1486.0776, 167.5)(742.5379, 59896.11)(743.5411, 28670.71)(744.5515, 20896.49)(788.5321, 11999.23)(789.5345, 6138.46)
Arachidonoyl thio-PC	0.83524	DOWN	0.28914	Arachidonoyl thio-PC [ C44 H83 N O6 P S, tgt=, overall=41.73, db=41.73, CAS ID=146797-82-2, METLIN ID=63010, tgt=, overall=784.5679, db=784.5679, tgt=, overall=, db=, tgt=, overall=, db=, tgt=, overall=, db= ]	801.597	4.668	hilic+	C44 H83 N O6 P S	34	784.568	146797-82-2				63010	(802.6066, 8189.47)(803.6094, 4121.41)
Caffeate	1.1645	UP	0.28937	Caffeate [ C9 H8 O4, tgt=, overall=87.02, db=87.02, CAS ID=501-16-6, KEGG ID=C01197, METLIN ID=64170, tgt=, overall=180.0423, db=180.0423, tgt=, overall=, db=, tgt=, overall=, db=, tgt=, overall=, db= ]	180.042	3.809	C18-	C9 H8 O4	27	180.042	501-16-6		C01197		64170	(179.0347, 61449.03)(180.0381, 6120.79)
PE(P-18:1(9Z)/20:5(5Z,8Z,11Z,14Z,17Z)) Esi+5.1479993	0.95137	DOWN	0.28947	PE(P-18:1(9Z)/20:5(5Z,8Z,11Z,14Z,17Z)) [ C43 H74 N O7 P, tgt=, overall=52.94, db=52.94, METLIN ID=62248, HMP ID=HMDB11453, tgt=, overall=747.5203, db=747.5203, tgt=, overall=, db=, tgt=, overall=, db=, tgt=, overall=, db= ]	769.504	5.148	hilic+	C43 H74 N O7 P	31	747.52		HMDB11453			62248	(770.5136, 13742.34)(771.5161, 6214.55)
C16-OH Sulfatide Esi+4.5339985	0.93379	DOWN	0.29089	C16-OH Sulfatide [ C40 H77 N O12 S, tgt=, overall=61.00, db=61.00, Lipid ID=LMSP06020003, METLIN ID=41624, tgt=, overall=795.5166, db=795.5166, tgt=, overall=, db=, tgt=, overall=, db=, tgt=, overall=, db= ]	795.517	4.534	hilic+	C40 H77 N O12 S	34	795.517				LMSP06020003	41624	(818.5073, 1239.68)(819.5089, 693.09)(796.5243, 15429.37)(797.5275, 8023.84)
Arg Asp Ala	0.84287	DOWN	0.29116	Arg Asp Ala [ C13 H24 N6 O6, tgt=, overall=84.71, db=84.71, METLIN ID=18542, tgt=, overall=360.1757, db=360.1757, tgt=, overall=, db=, tgt=, overall=, db=, tgt=, overall=, db= ]	360.175	8.157	hilic+	C13 H24 N6 O6	34	360.176					18542	(361.1826, 4990.21)(362.186, 780.44)
7-methyl-6E-hexadecenoic acid	0.36686	DOWN	0.29324	7-methyl-6E-hexadecenoic acid [ C17 H32 O2, tgt=, overall=44.46, db=44.46, Lipid ID=LMFA01020203, METLIN ID=73649, tgt=, overall=268.2402, db=268.2402, tgt=, overall=, db=, tgt=, overall=, db=, tgt=, overall=, db= ]	268.241	1.087	hilic+	C17 H32 O2	34	268.24				LMFA01020203	73649	(269.2453, 1680.1)(270.2424, 835.66)(286.2703, 508.35)(554.5286, 3529.09)(555.5268, 1149.75)(537.4859, 5722.78)
6-Bromo-2-naphthol	0.88905	DOWN	0.29335	6-Bromo-2-naphthol [ C10 H7 Br O, tgt=, overall=55.84, db=55.84, CAS ID=15231-91-1, KEGG ID=C14352, METLIN ID=69987, tgt=, overall=221.9680, db=221.9680, tgt=, overall=, db=, tgt=, overall=, db=, tgt=, overall=, db= ]	281.991	7.379	C18-	C10 H7 Br O	36	221.968	15231-91-1		C14352		69987	(280.9828, 13574.28)(281.9862, 887.7)
GPnEtn(16:0/18:1(9Z)) Esi+4.6470017	0.84467	DOWN	0.2946	GPnEtn(16:0/18:1(9Z)) [ C39 H76 N O7 P, tgt=, overall=73.09, db=73.09, CAS ID=, KEGG ID=C13878, METLIN ID=5001, tgt=, overall=701.5359, db=701.5359, tgt=, overall=, db=, tgt=, overall=, db=, tgt=, overall=, db= ]	701.533	4.647	hilic+	C39 H76 N O7 P	30	701.536			C13878		5001	(702.5422, 29999.54)(703.5397, 14314.29)(704.5446, 3568.09)(705.5407, 1573.99)
LacCer(d18:0/16:0)	1.0459	UP	0.29462	LacCer(d18:0/16:0) [ C46 H89 N O13, tgt=, overall=58.17, db=58.17, Lipid ID=LMSP0501AB14, METLIN ID=83818, tgt=, overall=863.6334, db=863.6334, tgt=, overall=, db=, tgt=, overall=, db=, tgt=, overall=, db= ]	863.63	5.253	hilic+	C46 H89 N O13	34	863.633				LMSP0501AB14	83818	(886.6014, 563.0)(864.6379, 28802.45)(865.6415, 13602.33)(881.6878, 1120.51)
PC(P-18:1(9Z)/22:6(4Z,7Z,10Z,13Z,16Z,19Z))	1.1321	UP	0.29596	PC(P-18:1(9Z)/22:6(4Z,7Z,10Z,13Z,16Z,19Z)) [ C48 H83 N O7 P, tgt=, overall=61.76, db=61.76, METLIN ID=62144, HMP ID=HMDB11328, tgt=, overall=816.5907, db=816.5907, tgt=, overall=, db=, tgt=, overall=, db=, tgt=, overall=, db= ]	815.584	5.252	hilic+	C48 H83 N O7 P	34	816.591		HMDB11328			62144	(838.5591, 16805.76)(839.5613, 7425.65)(816.592, 62003.98)(817.5944, 32918.13)(1633.1774, 404.08)(1634.1624, 335.15)
3-tert-Butyl-5-methylcatechol	1.1701	UP	0.29613	3-tert-Butyl-5-methylcatechol [ C11 H16 O2, tgt=, overall=29.94, db=29.94, KEGG ID=C03929, METLIN ID=66083, tgt=, overall=180.1150, db=180.1150, tgt=, overall=, db=, tgt=, overall=, db=, tgt=, overall=, db= ]	180.116	1.16	hilic+	C11 H16 O2	34	180.115			C03929		66083	(203.1041, 2255.05)(383.2414, 1128.55)(181.1225, 3167.67)(182.1244, 567.93)(198.1547, 2842.15)(361.2331, 3168.16)(362.2508, 4906.43)
PI(16:1(9Z)/22:4(7Z,10Z,13Z,16Z)) Esi-4.4880004	0.67495	DOWN	0.29714	PI(16:1(9Z)/22:4(7Z,10Z,13Z,16Z)) [ C47 H81 O13 P, tgt=, overall=57.25, db=57.25, Lipid ID=LMGP06010193, METLIN ID=80215, tgt=, overall=884.5415, db=884.5415, tgt=, overall=, db=, tgt=, overall=, db=, tgt=, overall=, db= ]	884.539	4.488	hilic-	C47 H81 O13 P	35	884.542				LMGP06010193	80215	(883.5322, 20268.15)(884.5345, 11102.59)
CerP(d18:1/26:0)	0.85175	DOWN	0.29775	CerP(d18:1/26:0) [ C46 H90 N O6 P, tgt=, overall=67.05, db=67.05, Lipid ID=LMSP02050011, METLIN ID=41583, tgt=, overall=783.6506, db=783.6506, tgt=, overall=, db=, tgt=, overall=, db=, tgt=, overall=, db= ]	783.655	1.251	hilic+	C46 H90 N O6 P	34	783.651				LMSP02050011	41583	(806.6466, 2615.42)(807.6527, 1300.74)(784.6632, 6676.03)(785.6676, 3079.19)(786.6502, 1529.7)(787.6668, 249.49)
PS(17:0/19:0)	0.72775	DOWN	0.29831	PS(17:0/19:0) [ C42 H82 N O10 P, tgt=, overall=67.66, db=67.66, Lipid ID=LMGP03010237, METLIN ID=77901, tgt=, overall=791.5676, db=791.5676, tgt=, overall=, db=, tgt=, overall=, db=, tgt=, overall=, db= ]	791.572	5.054	hilic-	C42 H82 N O10 P	35	791.568				LMGP03010237	77901	(790.5662, 21656.47)(791.5703, 11202.33)(792.5693, 4078.79)(793.5699, 527.95)(836.5631, 4928.6)(837.5668, 2291.77)
PS(20:2(11Z,14Z)/0:0) Esi-11.382998	0.86513	DOWN	0.30047	PS(20:2(11Z,14Z)/0:0) [ C26 H48 N O9 P, tgt=, overall=58.08, db=58.08, Lipid ID=LMGP03050021, METLIN ID=78848, tgt=, overall=549.3067, db=549.3067, tgt=, overall=, db=, tgt=, overall=, db=, tgt=, overall=, db= ]	609.325	11.383	C18-	C26 H48 N O9 P	36	549.307				LMGP03050021	78848	(608.3176, 9077.48)(609.3194, 2994.0)(610.335, 7345.33)
PE(O-20:0/17:2(9Z,12Z)) Esi+5.3910017	0.71061	DOWN	0.3039	PE(O-20:0/17:2(9Z,12Z)) [ C42 H82 N O7 P, tgt=, overall=60.58, db=60.58, Lipid ID=LMGP02020070, METLIN ID=77549, tgt=, overall=743.5829, db=743.5829, tgt=, overall=, db=, tgt=, overall=, db=, tgt=, overall=, db= ]	765.569	5.391	hilic+	C42 H82 N O7 P	34	743.583				LMGP02020070	77549	(766.5746, 445004.2)(767.5782, 208195.86)(1532.1454, 2513.98)
Bis (2-hydroxypropyl) amine Esi+5.199001	0.85234	DOWN	0.30595	Bis (2-hydroxypropyl) amine [ C6 H15 N O2, tgt=, overall=99.75, db=99.75, CAS ID=110-97-4, METLIN ID=44741, tgt=, overall=133.1103, db=133.1103, tgt=, overall=0.351, db=0.351, tgt=, overall=, db=, tgt=, overall=, db= ]	133.11	5.199	hilic+	C6 H15 N O2	34	0.351	110-97-4				44741	(134.1177, 37781.06)(135.1208, 2840.95)(136.1205, 101.47)
PC(13:0/22:6(4Z,7Z,10Z,13Z,16Z,19Z)) Esi+4.630998	0.90961	DOWN	0.30595	PC(13:0/22:6(4Z,7Z,10Z,13Z,16Z,19Z)) [ C43 H75 N O8 P, tgt=, overall=46.82, db=46.82, Lipid ID=LMGP01011362, METLIN ID=75642, tgt=, overall=764.5230, db=764.5230, tgt=, overall=, db=, tgt=, overall=, db=, tgt=, overall=, db= ]	741.53	4.631	hilic+	C43 H75 N O8 P	34	764.523				LMGP01011362	75642	(764.5233, 78777.55)(1506.0569, 656.73)(1507.0555, 501.0)(742.5369, 38994.15)(743.5403, 16389.5)(1484.0579, 699.28)(1485.0637, 349.32)
3-ketosphingosine	0.84647	DOWN	0.30702	3-ketosphingosine [ C18 H35 N O2, tgt=, overall=50.76, db=50.76, Lipid ID=LMSP01010002, METLIN ID=83700, tgt=, overall=297.2668, db=297.2668, tgt=, overall=, db=, tgt=, overall=, db=, tgt=, overall=, db= ]	297.264	1.228	hilic+	C18 H35 N O2	28	297.267				LMSP01010002	83700	(320.2482, 977.53)(298.2729, 10317.38)(299.2714, 2943.42)(315.3022, 509.01)(612.5032, 1492.77)
N-Acetyl-b-glucosaminylamine	1.1683	UP	0.30961	N-Acetyl-b-glucosaminylamine [ C8 H16 N2 O5, tgt=, overall=99.33, db=99.33, KEGG ID=C01239, METLIN ID=6006, HMP ID=HMDB01104, tgt=, overall=220.1059, db=220.1059, tgt=, overall=, db=, tgt=, overall=, db=, tgt=, overall=, db= ]	220.106	7.018	hilic-	C8 H16 N2 O5	35	220.106		HMDB01104	C01239		6006	(219.099, 28478.34)(220.1018, 2788.4)(221.1026, 264.22)
Trimethylaminoacetone 2.6289997	0.033507	DOWN	0.31171	Trimethylaminoacetone [ C6 H14 N O, tgt=, overall=81.73, db=81.73, CAS ID=13429-97-5, METLIN ID=62917, HMP ID=HMDB12296, tgt=, overall=116.1075, db=116.1075, tgt=, overall=, db=, tgt=, overall=, db=, tgt=, overall=, db= ]	115.1	2.629	hilic+	C6 H14 N O	34	116.108	13429-97-5	HMDB12296			62917	(138.092, 1902.5)(116.1068, 5429.89)(117.1079, 439.79)
PC(20:1(11Z)/16:1(9Z)) Esi+7.6309977	0.56042	DOWN	0.31288	PC(20:1(11Z)/16:1(9Z)) [ C44 H85 N O8 P, tgt=, overall=54.89, db=54.89, Lipid ID=LMGP01011812, METLIN ID=76092, tgt=, overall=786.6013, db=786.6013, tgt=, overall=, db=, tgt=, overall=, db=, tgt=, overall=, db= ]	785.596	7.631	hilic+	C44 H85 N O8 P	34	786.601				LMGP01011812	76092	(808.5691, 87.82)(786.6045, 1770.1)(787.6083, 720.88)(788.6124, 680.46)
PC(12:0/19:1(9Z)) Esi+4.6970005	0.86588	DOWN	0.31525	PC(12:0/19:1(9Z)) [ C39 H77 N O8 P, tgt=, overall=97.93, db=97.93, Lipid ID=LMGP01011328, METLIN ID=75608, tgt=, overall=718.5387, db=718.5387, tgt=, overall=, db=, tgt=, overall=, db=, tgt=, overall=, db= ]	717.53	4.697	hilic+	C39 H77 N O8 P	34	718.539				LMGP01011328	75608	(740.5212, 39662.07)(1458.0404, 189.81)(718.5372, 55580.59)(719.541, 22734.28)(720.5437, 5965.6)(721.5373, 1225.27)(1436.061, 152.84)(1437.0677, 63.68)
(25R)-5alpha-spirostan-3beta,6alpha,23S-triol 6-O-beta-D-glucopyranoside	1.7583	UP	0.31796	(25R)-5alpha-spirostan-3beta,6alpha,23S-triol 6-O-beta-D-glucopyranoside [ C34 H58 O10, tgt=, overall=62.98, db=62.98, Lipid ID=LMST01080070, METLIN ID=84221, tgt=, overall=626.4030, db=626.4030, tgt=, overall=, db=, tgt=, overall=, db=, tgt=, overall=, db= ]	648.385	1.198	hilic+	C34 H58 O10	31	626.403				LMST01080070	84221	(649.3919, 2656.78)(650.3918, 1092.16)
3-hydroxy-dodecanedioic acid Esi+1.2080001	1.3838	UP	0.31971	3-hydroxy-dodecanedioic acid [ C12 H22 O5, tgt=, overall=54.92, db=54.92, Lipid ID=LMFA01170089, METLIN ID=74935, HMP ID=HMDB00413, tgt=, overall=246.1467, db=246.1467, tgt=, overall=, db=, tgt=, overall=, db=, tgt=, overall=, db= ]	246.149	1.208	hilic+	C12 H22 O5	33	246.147		HMDB00413		LMFA01170089	74935	(269.138, 1965.14)(270.1374, 630.92)(515.2904, 445.29)(247.1545, 3235.5)(248.1559, 1215.81)(264.1779, 1668.82)(510.3511, 550.33)(493.2839, 660.95)
2-(ethylamino)-4'-hydroxy-Propiophenone	1.0861	UP	0.32108	2-(ethylamino)-4'-hydroxy-Propiophenone [ C11 H15 N O2, tgt=, overall=96.52, db=96.52, CAS ID=18300-92-0, METLIN ID=2019, tgt=, overall=193.1103, db=193.1103, tgt=, overall=, db=, tgt=, overall=, db=, tgt=, overall=, db= ]	193.11	6.858	hilic+	C11 H15 N O2	34	193.11	18300-92-0				2019	(194.1176, 70303.59)(195.1215, 10900.84)(196.1228, 976.54)
Gossypol	1.2629	UP	0.32197	Gossypol [ C30 H30 O8, tgt=, overall=75.94, db=75.94, KEGG ID=C07667, METLIN ID=41189, tgt=, overall=518.1941, db=518.1941, tgt=, overall=, db=, tgt=, overall=, db=, tgt=, overall=, db= ]	518.193	1.121	hilic+	C30 H30 O8	34	518.194			C07667		41189	(519.2005, 20060.35)(520.2037, 6521.44)(536.2246, 859.67)
Zierin	1.3101	UP	0.32197	Zierin [ C14 H17 N O7, tgt=, overall=79.49, db=79.49, CAS ID=645-02-3, KEGG ID=C08345, METLIN ID=66923, tgt=, overall=311.1005, db=311.1005, tgt=, overall=, db=, tgt=, overall=, db=, tgt=, overall=, db= ]	311.103	2.98	hilic+	C14 H17 N O7	34	311.101	645-02-3		C08345		66923	(312.1105, 25197.57)(313.1049, 5083.17)(314.1072, 729.87)
PE(18:2(9Z,12Z)/0:0)	1.7937	UP	0.32433	PE(18:2(9Z,12Z)/0:0) [ C23 H44 N O7 P, tgt=, overall=72.96, db=72.96, Lipid ID=LMGP02050011, METLIN ID=77677, tgt=, overall=477.2855, db=477.2855, tgt=, overall=, db=, tgt=, overall=, db=, tgt=, overall=, db= ]	477.286	5.492	hilic+	C23 H44 N O7 P	34	477.286				LMGP02050011	77677	(500.277, 2957.54)(501.2795, 763.4)(478.2937, 532.58)(479.3698, 566.31)(480.3738, 40.13)(495.3, 787.38)
SM(d18:2/24:0) Esi+5.4539986	0.81045	DOWN	0.32541	SM(d18:2/24:0) [ C47 H94 N2 O6 P, tgt=, overall=85.44, db=85.44, Lipid ID=LMSP03010081, METLIN ID=83781, tgt=, overall=813.6850, db=813.6850, tgt=, overall=, db=, tgt=, overall=, db=, tgt=, overall=, db= ]	812.673	5.454	hilic+	C47 H94 N2 O6 P	34	813.685				LMSP03010081	83781	(835.6627, 7078.35)(836.6643, 3407.92)(837.6666, 1452.15)(838.6743, 344.36)(813.6826, 47803.04)(814.6858, 23259.97)(815.693, 10566.47)(816.6935, 1023.34)
1?,25-Dihydroxy-2-[3'-(methoxymethoxy)propylidene]-19-norvitamin D3 Esi+4.0049996	0.64577	DOWN	0.32802	1?,25-Dihydroxy-2-[3'-(methoxymethoxy)propylidene]-19-norvitamin D3 [ C31 H52 O5, tgt=, overall=58.60, db=58.60, Lipid ID=LMST03020685, METLIN ID=42611, tgt=, overall=504.3815, db=504.3815, tgt=, overall=, db=, tgt=, overall=, db=, tgt=, overall=, db= ]	504.385	4.005	hilic+	C31 H52 O5	34	504.382				LMST03020685	42611	(505.3918, 3808.44)(506.3962, 1067.26)
(4E,8E,10E-d18:3)sphingosine Esi+6.585999	0.58848	DOWN	0.32815	(4E,8E,10E-d18:3)sphingosine [ C18 H33 N O2, tgt=, overall=84.52, db=84.52, Lipid ID=LMSP01080013, METLIN ID=53913, tgt=, overall=295.2511, db=295.2511, tgt=, overall=, db=, tgt=, overall=, db=, tgt=, overall=, db= ]	312.277	6.586	hilic+	C18 H33 N O2	34	295.251				LMSP01080013	53913	(313.2845, 4093.2)(314.2871, 847.75)
PS(18:2(9Z,12Z)/16:0)	1.6722	UP	0.32815	PS(18:2(9Z,12Z)/16:0) [ C40 H74 N O10 P, tgt=, overall=61.36, db=61.36, Lipid ID=LMGP03010877, METLIN ID=78541, tgt=, overall=759.5050, db=759.5050, tgt=, overall=, db=, tgt=, overall=, db=, tgt=, overall=, db= ]	781.486	5.564	hilic+	C40 H74 N O10 P	31	759.505				LMGP03010877	78541	(782.4951, 2916.81)(783.499, 724.07)
2,3-dinor Fluprostenol	0.89092	DOWN	0.32931	2,3-dinor Fluprostenol [ C21 H25 F3 O6, tgt=, overall=67.86, db=67.86, METLIN ID=45699, tgt=, overall=430.1603, db=430.1603, tgt=, overall=, db=, tgt=, overall=, db=, tgt=, overall=, db= ]	430.157	9.447	C18-	C21 H25 F3 O6	36	430.16					45699	(429.1503, 8123.71)(430.154, 1621.2)
Di-n-propylphthalate	0.94031	DOWN	0.32931	Di-n-propylphthalate [ C14 H18 O4, tgt=, overall=86.58, db=86.58, CAS ID=131-16-8, KEGG ID=C14469, METLIN ID=70086, tgt=, overall=250.1205, db=250.1205, tgt=, overall=, db=, tgt=, overall=, db=, tgt=, overall=, db= ]	250.12	8.546	C18-	C14 H18 O4	36	250.12	131-16-8		C14469		70086	(249.1133, 7996.04)(250.1164, 1214.63)
JWH 073 N-(4-hydroxybutyl) metabolite	1.1434	UP	0.32931	JWH 073 N-(4-hydroxybutyl) metabolite [ C23 H21 N O2, tgt=, overall=80.17, db=80.17, METLIN ID=64916, tgt=, overall=343.1572, db=343.1572, tgt=, overall=, db=, tgt=, overall=, db=, tgt=, overall=, db= ]	389.163	11.359	C18-	C23 H21 N O2	27	343.157					64916	(388.1551, 3452.46)(389.16, 818.77)
Musk ambrette	1.7809	UP	0.32932	Musk ambrette [ C12 H16 N2 O5, tgt=, overall=75.06, db=75.06, CAS ID=83-66-9, KEGG ID=C19461, METLIN ID=73155, tgt=, overall=268.1059, db=268.1059, tgt=, overall=, db=, tgt=, overall=, db=, tgt=, overall=, db= ]	268.106	6.572	hilic+	C12 H16 N2 O5	34	268.106	83-66-9		C19461		73155	(291.0936, 843.65)(269.1139, 2879.24)(270.12, 389.35)
PC(18:4(6Z,9Z,12Z,15Z)/22:4(7Z,10Z,13Z,16Z))	0.97066	DOWN	0.32932	PC(18:4(6Z,9Z,12Z,15Z)/22:4(7Z,10Z,13Z,16Z)) [ C48 H81 N O8 P, tgt=, overall=59.06, db=59.06, Lipid ID=LMGP01011729, METLIN ID=76009, tgt=, overall=830.5700, db=830.5700, tgt=, overall=, db=, tgt=, overall=, db=, tgt=, overall=, db= ]	829.56	5.257	hilic+	C48 H81 N O8 P	34	830.57				LMGP01011729	76009	(830.5671, 89417.44)(831.5706, 47438.55)(847.6143, 6876.65)(1677.1345, 164.76)(1660.1521, 250.06)(1661.1405, 254.2)
2-Aminoadenosine	0.80319	DOWN	0.33005	2-Aminoadenosine [ C10 H14 N6 O4, tgt=, overall=77.53, db=77.53, CAS ID=2096-10-8, KEGG ID=C00939, METLIN ID=65544, tgt=, overall=282.1077, db=282.1077, tgt=, overall=, db=, tgt=, overall=, db=, tgt=, overall=, db= ]	282.106	3.611	C18-	C10 H14 N6 O4	27	282.108	2096-10-08		C00939		65544	(281.0987, 11252.96)(282.1015, 1352.97)
CAY10621	2.0891	UP	0.33112	CAY10621 [ C26 H45 N O4, tgt=, overall=78.05, db=78.05, CAS ID=120005-55-2, METLIN ID=45549, tgt=, overall=435.3349, db=435.3349, tgt=, overall=, db=, tgt=, overall=, db=, tgt=, overall=, db= ]	435.334	1.4	hilic+	C26 H45 N O4	34	435.335	120005-55-2				45549	(458.3154, 316.36)(436.341, 2480.91)(437.3447, 758.17)
Abu-Asn-OH	1.0895	UP	0.33198	Abu-Asn-OH [ C13 H15 N3 O7, tgt=, overall=78.88, db=78.88, METLIN ID=65310, tgt=, overall=325.0910, db=325.0910, tgt=, overall=, db=, tgt=, overall=, db=, tgt=, overall=, db= ]	371.095	8.999	hilic-	C13 H15 N3 O7	35	325.091					65310	(370.0882, 2669.07)(371.0921, 349.18)
PS(22:2(13Z,16Z)/19:0) Esi-4.944	0.73725	DOWN	0.33198	PS(22:2(13Z,16Z)/19:0) [ C47 H88 N O10 P, tgt=, overall=68.85, db=68.85, Lipid ID=LMGP03010773, METLIN ID=78437, tgt=, overall=857.6146, db=857.6146, tgt=, overall=, db=, tgt=, overall=, db=, tgt=, overall=, db= ]	857.611	4.944	hilic-	C47 H88 N O10 P	35	857.615				LMGP03010773	78437	(856.6025, 24028.63)(857.6074, 9593.81)(858.6157, 3952.12)(859.6215, 1306.98)
sn-glycero-3-Phosphoethanolamine	1.1121	UP	0.33198	sn-glycero-3-Phosphoethanolamine [ C5 H14 N O6 P, tgt=, overall=86.79, db=86.79, CAS ID=, KEGG ID=C01233, METLIN ID=63343, tgt=, overall=215.0559, db=215.0559, tgt=, overall=, db=, tgt=, overall=, db=, tgt=, overall=, db= ]	215.056	7.638	hilic-	C5 H14 N O6 P	35	215.056			C01233		63343	(429.1037, 917.75)(430.1079, 37.63)(214.0488, 55923.02)(215.0523, 3653.03)
(-)-erythro-(2R,3R)-Dihydroxybutylamide	0.88463	DOWN	0.33213	(-)-erythro-(2R,3R)-Dihydroxybutylamide [ C4 H9 N O3, tgt=, overall=39.13, db=39.13, KEGG ID=C11108, METLIN ID=68849, tgt=, overall=119.0582, db=119.0582, tgt=, overall=, db=, tgt=, overall=, db=, tgt=, overall=, db= ]	119.058	0.883	C18-	C4 H9 N O3	36	119.058			C11108		68849	(154.0272, 2962.22)(118.0509, 250990.5)(119.0363, 37681.24)(120.039, 2846.9)
PC(12:0/17:2(9Z,12Z)) Esi-1.3229994	0.75237	DOWN	0.33414	PC(12:0/17:2(9Z,12Z)) [ C37 H71 N O8 P, tgt=, overall=97.29, db=97.29, Lipid ID=LMGP01011322, METLIN ID=75602, tgt=, overall=688.4917, db=688.4917, tgt=, overall=, db=, tgt=, overall=, db=, tgt=, overall=, db= ]	689.498	1.323	hilic-	C37 H71 N O8 P	35	688.492				LMGP01011322	75602	(688.4907, 8037.35)(689.4943, 3263.24)(690.4992, 1002.69)(691.5052, 103.63)(734.5152, 669.33)
Lanosol	0.86209	DOWN	0.33456	Lanosol [ C7 H6 Br2 O3, tgt=, overall=46.41, db=46.41, CAS ID=4950-06-5, KEGG ID=C17098, METLIN ID=71557, tgt=, overall=295.8684, db=295.8684, tgt=, overall=, db=, tgt=, overall=, db=, tgt=, overall=, db= ]	295.869	7.543	hilic-	C7 H6 Br2 O3	35	295.868	4950-06-05		C17098		71557	(294.8602, 13111.14)(295.8601, 1383.97)
Ethirimol	1.1642	UP	0.33514	Ethirimol [ C11 H19 N3 O, tgt=, overall=67.91, db=67.91, CAS ID=23947-60-6, KEGG ID=C18828, METLIN ID=72593, tgt=, overall=209.1528, db=209.1528, tgt=, overall=, db=, tgt=, overall=, db=, tgt=, overall=, db= ]	209.153	4.734	hilic+	C11 H19 N3 O	34	209.153	23947-60-6		C18828		72593	(441.2971, 1470.98)(210.1601, 7496.68)(211.1608, 303.91)
Trolamine Esi+5.8560014	0.80052	DOWN	0.3352	Trolamine [ C6 H15 N O3, tgt=, overall=83.28, db=83.28, CAS ID=102-71-6, KEGG ID=C06771, METLIN ID=43365, tgt=, overall=149.1052, db=149.1052, tgt=, overall=0.323, db=0.323, tgt=, overall=, db=, tgt=, overall=, db= ]	149.105	5.856	hilic+	C6 H15 N O3	34	0.323	102-71-6		C06771		43365	(150.1126, 57137.48)(151.1176, 4418.51)(316.2474, 662.74)
EX-527	1.9452	UP	0.33677	EX-527 [ C13 H13 Cl N2 O, tgt=, overall=57.37, db=57.37, CAS ID=49843-98-3, METLIN ID=45194, tgt=, overall=248.0716, db=248.0716, tgt=, overall=, db=, tgt=, overall=, db=, tgt=, overall=, db= ]	248.072	1.225	hilic+	C13 H13 Cl N2 O	34	248.072	49843-98-3				45194	(249.079, 2434.76)(250.0832, 439.02)(266.1107, 477.89)
PS(15:0/22:1(11Z))	0.77847	DOWN	0.33832	PS(15:0/22:1(11Z)) [ C43 H82 N O10 P, tgt=, overall=67.12, db=67.12, Lipid ID=LMGP03010157, METLIN ID=77821, tgt=, overall=803.5676, db=803.5676, tgt=, overall=, db=, tgt=, overall=, db=, tgt=, overall=, db= ]	803.566	5.406	hilic-	C43 H82 N O10 P	35	803.568				LMGP03010157	77821	(802.5598, 578284.1)(803.5636, 260829.17)(862.5789, 7726.83)(863.5825, 4054.32)(864.59, 2178.84)(848.5586, 2080.43)(849.5625, 1014.39)
Octylamine Esi+4.403	0.81923	DOWN	0.33872	Octylamine [ C8 H19 N, tgt=, overall=99.81, db=99.81, CAS ID=111-86-4, KEGG ID=C01740, METLIN ID=65641, tgt=, overall=129.1518, db=129.1518, tgt=, overall=, db=, tgt=, overall=, db=, tgt=, overall=, db= ]	129.152	4.403	hilic+	C8 H19 N	34	129.152	111-86-4		C01740		65641	(130.1592, 304859.34)(131.1623, 28316.96)(132.165, 1319.36)
PROLI NONOate Esi+5.932999	1.1492	UP	0.33872	PROLI NONOate [ C5 H9 N3 O4, tgt=, overall=80.49, db=80.49, METLIN ID=62983, tgt=, overall=175.0593, db=175.0593, tgt=, overall=, db=, tgt=, overall=, db=, tgt=, overall=, db= ]	175.059	5.933	hilic+	C5 H9 N3 O4	34	175.059					62983	(176.0659, 8941.94)(177.0707, 316.26)
Tromethamine Esi+3.9850001	1.9769	UP	0.33872	Tromethamine [ C4 H11 N O3, tgt=, overall=83.92, db=83.92, CAS ID=, KEGG ID=C07182, METLIN ID=43366, tgt=, overall=121.0739, db=121.0739, tgt=, overall=, db=, tgt=, overall=, db=, tgt=, overall=, db= ]	121.074	3.985	hilic+	C4 H11 N O3	34	121.074			C07182		43366	(144.0663, 913.22)(122.0812, 18397.54)(123.0854, 1324.72)
3,12-dihydroxy palmitic acid	0.94354	DOWN	0.33936	3,12-dihydroxy palmitic acid [ C16 H32 O4, tgt=, overall=82.99, db=82.99, Lipid ID=LMFA01050083, METLIN ID=35460, tgt=, overall=288.2301, db=288.2301, tgt=, overall=, db=, tgt=, overall=, db=, tgt=, overall=, db= ]	288.229	10.026	C18-	C16 H32 O4	36	288.23				LMFA01050083	35460	(287.2223, 4467.17)(288.2253, 651.37)
Cefoselis Esi-8.14	1.1838	UP	0.33936	Cefoselis [ C19 H22 N8 O6 S2, tgt=, overall=63.25, db=63.25, CAS ID=122841-10-5, KEGG ID=C11210, METLIN ID=68916, tgt=, overall=522.1104, db=522.1104, tgt=, overall=, db=, tgt=, overall=, db=, tgt=, overall=, db= ]	522.113	8.14	C18-	C19 H22 N8 O6 S2	27	522.11	122841-10-5		C11210		68916	(521.1054, 2901.49)(522.1085, 1049.56)(523.1071, 106.6)
PGD2	1.3033	UP	0.33936	PGD2 [ C20 H32 O5, tgt=, overall=82.12, db=82.12, Lipid ID=LMFA03010004, CAS ID=41598-07-6, KEGG ID=C00696, METLIN ID=36087, HMP ID=HMDB01403, tgt=, overall=352.2250, db=352.2250, tgt=, overall=, db=, tgt=, overall=, db=, tgt=, overall=, db= ]	352.225	8.188	C18-	C20 H32 O5	27	352.225	41598-07-6	HMDB01403	C00696	LMFA03010004	36087	(387.1962, 171.06)(351.2171, 4636.95)(352.2209, 867.4)
Tetranactin Esi+3.1040018	1.8116	UP	0.34009	Tetranactin [ C44 H72 O12, tgt=, overall=48.62, db=48.62, CAS ID=33956-61-5, KEGG ID=C06764, METLIN ID=66529, tgt=, overall=792.5024, db=792.5024, tgt=, overall=, db=, tgt=, overall=, db=, tgt=, overall=, db= ]	792.498	3.104	hilic+	C44 H72 O12	34	792.502	33956-61-5		C06764		66529	(815.4822, 326.76)(816.4853, 194.48)(793.5033, 792.57)(794.5093, 279.95)(810.5317, 1542.76)(811.5392, 841.81)
Nebrosteroid K	0.81923	DOWN	0.34028	Nebrosteroid K [ C28 H46 O3, tgt=, overall=45.54, db=45.54, Lipid ID=LMST01010338, METLIN ID=83939, tgt=, overall=430.3447, db=430.3447, tgt=, overall=, db=, tgt=, overall=, db=, tgt=, overall=, db= ]	430.344	1.077	hilic+	C28 H46 O3	33	430.345				LMST01010338	83939	(453.3541, 8646.2)(454.3559, 5969.57)(431.3502, 15377.55)(432.3461, 541.64)(448.3995, 3450.61)
PE(16:0/18:3(9Z,12Z,15Z))	0.70625	DOWN	0.34061	PE(16:0/18:3(9Z,12Z,15Z)) [ C39 H72 N O8 P, tgt=, overall=67.98, db=67.98, Lipid ID=LMGP02010041, METLIN ID=40440, tgt=, overall=713.4996, db=713.4996, tgt=, overall=, db=, tgt=, overall=, db=, tgt=, overall=, db= ]	713.496	4.696	hilic-	C39 H72 N O8 P	35	713.5				LMGP02010041	40440	(712.4925, 2903.64)(713.4953, 1363.15)(772.5074, 2038.75)(773.5094, 908.78)(758.5029, 2035.24)(759.5068, 959.81)
1-(8-[5]-ladderane-octanyl)-2-(8-[3]-ladderane-octanyl)-sn-glycerophosphocholine	0.78144	DOWN	0.3428	1-(8-[5]-ladderane-octanyl)-2-(8-[3]-ladderane-octanyl)-sn-glycerophosphocholine [ C48 H83 N O6 P, tgt=, overall=74.46, db=74.46, Lipid ID=LMGP01040089, METLIN ID=46678, tgt=, overall=800.5958, db=800.5958, tgt=, overall=, db=, tgt=, overall=, db=, tgt=, overall=, db= ]	817.623	5.09	hilic+	C48 H83 N O6 P	34	800.596				LMGP01040089	46678	(818.6331, 45614.64)(819.6384, 19145.53)(820.64, 5106.41)(821.6437, 827.09)
2,3,6-Trichlorobiphenyl	0.91102	DOWN	0.343	2,3,6-Trichlorobiphenyl [ C12 H7 Cl3, tgt=, overall=40.95, db=40.95, CAS ID=55702-45-9, KEGG ID=C14359, METLIN ID=69994, tgt=, overall=255.9613, db=255.9613, tgt=, overall=, db=, tgt=, overall=, db=, tgt=, overall=, db= ]	255.964	0.754	C18-	C12 H7 Cl3	32	255.961	55702-45-9		C14359		69994	(254.9562, 13262.63)(255.9573, 1354.24)(300.9613, 1853.26)
N-Acetyl-DL-methionine	0.55397	DOWN	0.343	N-Acetyl-DL-methionine [ C7 H13 N O3 S, tgt=, overall=77.38, db=77.38, CAS ID=1115-47-5, METLIN ID=62466, HMP ID=HMDB11745, tgt=, overall=191.0616, db=191.0616, tgt=, overall=, db=, tgt=, overall=, db=, tgt=, overall=, db= ]	191.061	4.205	C18-	C7 H13 N O3 S	25	191.062	1115-47-5	HMDB11745			62466	(190.054, 6920.14)(191.0576, 576.08)
Trp-P-1 Esi+1.3040005	1.3312	UP	0.34361	Trp-P-1 [ C13 H13 N3, tgt=, overall=69.30, db=69.30, CAS ID=62450-06-0, KEGG ID=C19306, METLIN ID=73018, tgt=, overall=211.1109, db=211.1109, tgt=, overall=, db=, tgt=, overall=, db=, tgt=, overall=, db= ]	233.091	1.304	hilic+	C13 H13 N3	30	211.111	62450-06-0		C19306		73018	(234.0981, 35240.96)(235.1025, 4686.26)
CerP(d18:1/24:1(15Z)) Esi+5.1190004	6.767	UP	0.3437	CerP(d18:1/24:1(15Z)) [ C42 H82 N O6 P, tgt=, overall=43.91, db=43.91, Lipid ID=LMSP02050007, METLIN ID=41580, tgt=, overall=727.5880, db=727.5880, tgt=, overall=, db=, tgt=, overall=, db=, tgt=, overall=, db= ]	749.566	5.119	hilic+	C42 H82 N O6 P	15	727.588				LMSP02050007	41580	(750.5753, 3485.65)(751.6133, 16.96)
Capillarin	1.5417	UP	0.34388	Capillarin [ C13 H10 O2, tgt=, overall=87.03, db=87.03, CAS ID=3570-28-3, KEGG ID=C16926, METLIN ID=71438, tgt=, overall=198.0681, db=198.0681, tgt=, overall=, db=, tgt=, overall=, db=, tgt=, overall=, db= ]	198.068	1.118	hilic+	C13 H10 O2	34	198.068	3570-28-3		C16926		71438	(199.0755, 5827.51)(200.0792, 832.65)(414.177, 177.68)
4-Heptyloxyphenol	1.1142	UP	0.34531	4-Heptyloxyphenol [ C13 H20 O2, tgt=, overall=82.87, db=82.87, CAS ID=13037-86-0, KEGG ID=C14236, METLIN ID=69898, tgt=, overall=208.1463, db=208.1463, tgt=, overall=, db=, tgt=, overall=, db=, tgt=, overall=, db= ]	208.145	1.16	hilic-	C13 H20 O2	35	208.146	13037-86-0		C14236		69898	(475.3127, 2550.59)(207.1381, 6990.53)(208.1408, 1229.9)(267.1595, 16520.89)(268.1625, 2983.96)(253.1436, 10657.99)(254.147, 1810.03)
PS(13:0/22:1(11Z)) Esi-5.054998	0.67996	DOWN	0.34531	PS(13:0/22:1(11Z)) [ C41 H78 N O10 P, tgt=, overall=65.74, db=65.74, Lipid ID=LMGP03010089, METLIN ID=77753, tgt=, overall=775.5363, db=775.5363, tgt=, overall=, db=, tgt=, overall=, db=, tgt=, overall=, db= ]	775.534	5.055	hilic-	C41 H78 N O10 P	35	775.536				LMGP03010089	77753	(774.5277, 31351.98)(775.5309, 14144.25)(834.5478, 5323.43)(835.551, 2450.37)
Thalmine	1.9345	UP	0.34531	Thalmine [ C37 H40 N2 O6, tgt=, overall=84.33, db=84.33, CAS ID=7682-65-7, KEGG ID=C09659, METLIN ID=67867, tgt=, overall=608.2886, db=608.2886, tgt=, overall=, db=, tgt=, overall=, db=, tgt=, overall=, db= ]	608.287	2.805	hilic-	C37 H40 N2 O6	35	608.289	7682-65-7		C09659		67867	(607.2798, 3313.91)(608.283, 1131.54)(609.2813, 316.19)
Trimethylaminoacetone Esi+1.5680004	0.62232	DOWN	0.34594	Trimethylaminoacetone [ C6 H14 N O, tgt=, overall=83.95, db=83.95, CAS ID=13429-97-5, METLIN ID=62917, HMP ID=HMDB12296, tgt=, overall=116.1075, db=116.1075, tgt=, overall=, db=, tgt=, overall=, db=, tgt=, overall=, db= ]	115.1	1.568	hilic+	C6 H14 N O	34	116.108	13429-97-5	HMDB12296			62917	(138.0911, 1253.05)(116.1068, 6056.77)(117.1081, 417.07)
2-Iodophenol	0.92705	DOWN	0.34595	2-Iodophenol [ C6 H5 I O, tgt=, overall=67.25, db=67.25, CAS ID=533-58-4, KEGG ID=C01874, METLIN ID=65668, tgt=, overall=219.9385, db=219.9385, tgt=, overall=, db=, tgt=, overall=, db=, tgt=, overall=, db= ]	265.942	5.683	hilic-	C6 H5 I O	35	219.939	533-58-4		C01874		65668	(264.9346, 61956.09)(265.938, 2722.5)
Sulfaphenazole	1.4473	UP	0.34609	Sulfaphenazole [ C15 H14 N4 O2 S, tgt=, overall=59.40, db=59.40, CAS ID=526-08-9, KEGG ID=D01954, METLIN ID=4101, tgt=, overall=314.0837, db=314.0837, tgt=, overall=5.270, db=5.270, tgt=, overall=, db=, tgt=, overall=, db= ]	314.086	1.078	hilic-	C15 H14 N4 O2 S	35	5.27	526-08-9		D01954		4101	(313.0782, 8735.63)(314.079, 2549.8)(315.0691, 2452.5)(373.1011, 4240.4)(374.1131, 1693.41)
2-C-Methyl-D-erythritol 4-phosphate Esi-4.673998	2.0342	UP	0.34627	2-C-Methyl-D-erythritol 4-phosphate [ C5 H13 O7 P, tgt=, overall=85.65, db=85.65, CAS ID=, KEGG ID=C11434, METLIN ID=64013, tgt=, overall=216.0399, db=216.0399, tgt=, overall=, db=, tgt=, overall=, db=, tgt=, overall=, db= ]	216.04	4.674	hilic-	C5 H13 O7 P	35	216.04			C11434		64013	(215.033, 29382.57)(216.0365, 2070.74)(275.0539, 161.84)
Glutathione Esi-8.997998	1.2602	UP	0.3465	Glutathione [ C10 H17 N3 O6 S, tgt=, overall=91.46, db=91.46, CAS ID=70-18-8, KEGG ID=C00051, METLIN ID=44, HMP ID=HMDB00125, tgt=, overall=307.0838, db=307.0838, tgt=, overall=0.387, db=0.387, tgt=, overall=, db=, tgt=, overall=, db= ]	307.084	8.998	hilic-	C10 H17 N3 O6 S	35	0.387	70-18-8	HMDB00125	C00051		44	(306.0764, 10842.9)(307.0799, 1441.69)(308.0688, 203.24)
PE(22:4(7Z,10Z,13Z,16Z)/0:0)	0.41633	DOWN	0.3465	PE(22:4(7Z,10Z,13Z,16Z)/0:0) [ C27 H48 N O7 P, tgt=, overall=73.64, db=73.64, Lipid ID=LMGP02050014, METLIN ID=77680, tgt=, overall=529.3168, db=529.3168, tgt=, overall=, db=, tgt=, overall=, db=, tgt=, overall=, db= ]	529.315	5.434	hilic-	C27 H48 N O7 P	35	529.317				LMGP02050014	77680	(528.3078, 5855.19)(529.3108, 1721.39)
2-Phenyl-1,3-propanediyl monocarbamate	0.9491	DOWN	0.34757	2-Phenyl-1,3-propanediyl monocarbamate [ C10 H13 N O3, tgt=, overall=86.34, db=86.34, CAS ID=25451-53-0, KEGG ID=C16586, METLIN ID=2657, tgt=, overall=195.0895, db=195.0895, tgt=, overall=, db=, tgt=, overall=, db=, tgt=, overall=, db= ]	195.089	10.139	C18-	C10 H13 N O3	36	195.089	25451-53-0		C16586		2657	(194.0819, 24378.29)(195.0856, 2937.45)
PE(19:0/0:0)	1.1818	UP	0.34757	PE(19:0/0:0) [ C24 H50 N O7 P, tgt=, overall=99.27, db=99.27, Lipid ID=LMGP02050028, METLIN ID=77694, tgt=, overall=495.3325, db=495.3325, tgt=, overall=, db=, tgt=, overall=, db=, tgt=, overall=, db= ]	541.337	11.591	C18-	C24 H50 N O7 P	36	495.332				LMGP02050028	77694	(540.3302, 1136922.9)(541.3338, 309573.7)(542.336, 56637.13)(543.3385, 9179.28)(544.3406, 1066.49)
3-decaprenyl-4,5-dihydroxybenzoic acid Esi+6.0209975	0.82887	DOWN	0.34803	3-decaprenyl-4,5-dihydroxybenzoic acid [ C57 H86 O4, tgt=, overall=36.76, db=36.76, Lipid ID=LMPR02010034, METLIN ID=53836, tgt=, overall=834.6526, db=834.6526, tgt=, overall=, db=, tgt=, overall=, db=, tgt=, overall=, db= ]	834.657	6.021	hilic+	C57 H86 O4	34	834.653				LMPR02010034	53836	(857.6476, 1032.05)(858.6493, 465.48)(835.6659, 196304.88)(836.6691, 97828.72)
MG(24:1(15Z)/0:0/0:0)	1.7972	UP	0.34884	MG(24:1(15Z)/0:0/0:0) [ C27 H52 O4, tgt=, overall=50.07, db=50.07, METLIN ID=62371, HMP ID=HMDB11589, tgt=, overall=440.3866, db=440.3866, tgt=, overall=, db=, tgt=, overall=, db=, tgt=, overall=, db= ]	462.368	1.088	hilic+	C27 H52 O4	18	440.387		HMDB11589			62371	(463.3772, 8413.55)(464.3745, 4351.7)(465.3728, 1582.87)
4-(Hydroxylamino)-N,N-dimethylaniline Esi+4.6430006	0.56468	DOWN	0.35091	4-(Hydroxylamino)-N,N-dimethylaniline [ C8 H12 N2 O, tgt=, overall=78.61, db=78.61, KEGG ID=C19681, METLIN ID=73291, tgt=, overall=152.0950, db=152.0950, tgt=, overall=, db=, tgt=, overall=, db=, tgt=, overall=, db= ]	169.122	4.643	hilic+	C8 H12 N2 O	34	152.095			C19681		73291	(170.129, 8141.39)(171.1308, 380.24)
5-amino-levulinic acid	0.52378	DOWN	0.35091	5-amino-levulinic acid [ C5 H9 N O3, tgt=, overall=86.29, db=86.29, Lipid ID=LMFA01100055, METLIN ID=74883, HMP ID=HMDB01149, tgt=, overall=131.0582, db=131.0582, tgt=, overall=, db=, tgt=, overall=, db=, tgt=, overall=, db= ]	131.06	6.757	hilic+	C5 H9 N O3	32	131.058		HMDB01149		LMFA01100055	74883	(154.0478, 1754.71)(155.052, 123.14)(132.0659, 27607.62)(133.0696, 1709.95)(280.1538, 5802.92)
2-amino-isobutyric acid	0.41066	DOWN	0.3512	2-amino-isobutyric acid [ C4 H9 N O2, tgt=, overall=87.86, db=87.86, Lipid ID=LMFA01100053, METLIN ID=74882, HMP ID=HMDB01906, tgt=, overall=103.0633, db=103.0633, tgt=, overall=, db=, tgt=, overall=, db=, tgt=, overall=, db= ]	103.065	6.769	hilic+	C4 H9 N O2	34	103.063		HMDB01906		LMFA01100053	74882	(126.0656, 80.18)(104.0707, 46233.38)(105.0739, 2244.39)
PC(14:1(9Z)/20:2(11Z,14Z))	1.7075	UP	0.35122	PC(14:1(9Z)/20:2(11Z,14Z)) [ C42 H78 N O8 P, tgt=, overall=43.98, db=43.98, KEGG ID=C00157, METLIN ID=59363, HMP ID=HMDB07913, tgt=, overall=755.5465, db=755.5465, tgt=, overall=, db=, tgt=, overall=, db=, tgt=, overall=, db= ]	737.535	5.062	hilic+	C42 H78 N O8 P	23	755.547		HMDB07913	C00157		59363	(738.5403, 2564.87)(739.5346, 1326.67)(755.5442, 5700.58)
Hydroxytinidazole glucuronide	0.50106	DOWN	0.35166	Hydroxytinidazole glucuronide [ C14 H21 N3 O11 S, tgt=, overall=62.42, db=62.42, CAS ID=, METLIN ID=2859, tgt=, overall=439.0897, db=439.0897, tgt=, overall=, db=, tgt=, overall=, db=, tgt=, overall=, db= ]	499.108	1.018	hilic-	C14 H21 N3 O11 S	34	439.09					2859	(498.1053, 2225.03)(499.1084, 990.79)(500.1074, 525.97)
PE(P-18:1(9Z)/20:5(5Z,8Z,11Z,14Z,17Z)) Esi+4.566	0.90852	DOWN	0.35242	PE(P-18:1(9Z)/20:5(5Z,8Z,11Z,14Z,17Z)) [ C43 H74 N O7 P, tgt=, overall=67.12, db=67.12, METLIN ID=62248, HMP ID=HMDB11453, tgt=, overall=747.5203, db=747.5203, tgt=, overall=, db=, tgt=, overall=, db=, tgt=, overall=, db= ]	747.519	4.566	hilic+	C43 H74 N O7 P	34	747.52		HMDB11453			62248	(770.51, 18013.18)(771.5125, 8723.89)(748.5279, 218504.47)(749.5313, 105901.38)(765.5275, 37681.64)(1496.0532, 1001.33)(1497.0562, 858.21)
B-Octylglucoside	1.1829	UP	0.35294	B-Octylglucoside [ C14 H28 O6, tgt=, overall=37.58, db=37.58, CAS ID=29836-26-8, METLIN ID=24055, tgt=, overall=292.1886, db=292.1886, tgt=, overall=7.350, db=7.350, tgt=, overall=, db=, tgt=, overall=, db= ]	292.192	1.211	hilic+	C14 H28 O6	34	7.35	29836-26-8				24055	(315.1916, 2222.09)(293.1961, 12073.04)(294.206, 4711.14)(310.2273, 6707.73)(311.221, 2166.69)(312.2194, 1169.99)(585.3702, 195.26)
2alpha-(Hydroxymethyl)-17-methyl-5alpha-androstane-3beta,17beta-diol Esi+3.1859992	1.1535	UP	0.35417	2alpha-(Hydroxymethyl)-17-methyl-5alpha-androstane-3beta,17beta-diol [ C21 H36 O3, tgt=, overall=78.09, db=78.09, KEGG ID=C14977, METLIN ID=70476, tgt=, overall=336.2664, db=336.2664, tgt=, overall=, db=, tgt=, overall=, db=, tgt=, overall=, db= ]	336.266	3.186	hilic+	C21 H36 O3	34	336.266			C14977		70476	(359.2512, 516.17)(337.2727, 2450.36)(338.2762, 665.95)(673.5431, 501.43)(674.5413, 209.45)
Tromethamine	0.61486	DOWN	0.35417	Tromethamine [ C4 H11 N O3, tgt=, overall=75.62, db=75.62, CAS ID=, KEGG ID=C07182, METLIN ID=43366, tgt=, overall=121.0739, db=121.0739, tgt=, overall=, db=, tgt=, overall=, db=, tgt=, overall=, db= ]	121.074	7.326	hilic+	C4 H11 N O3	34	121.074			C07182		43366	(122.0809, 26122.63)(123.0883, 2028.46)
Mycobactin S	0.84376	DOWN	0.35478	Mycobactin S [ C44 H69 N5 O10, tgt=, overall=51.34, db=51.34, CAS ID=26769-11-9, KEGG ID=C12216, METLIN ID=69367, tgt=, overall=827.5044, db=827.5044, tgt=, overall=, db=, tgt=, overall=, db=, tgt=, overall=, db= ]	827.504	4.576	hilic+	C44 H69 N5 O10	34	827.504	26769-11-9		C12216		69367	(850.4845, 453.84)(828.5073, 1636.15)(829.5122, 754.21)
Clitidine	0.75835	DOWN	0.35496	Clitidine [ C11 H14 N2 O6, tgt=, overall=65.40, db=65.40, CAS ID=63592-84-7, KEGG ID=C19977, METLIN ID=73464, tgt=, overall=270.0852, db=270.0852, tgt=, overall=, db=, tgt=, overall=, db=, tgt=, overall=, db= ]	316.088	0.894	C18-	C11 H14 N2 O6	27	270.085	63592-84-7		C19977		73464	(315.081, 10451.41)(316.0833, 1605.5)
omega-Carboxy-N-acetyl-LTE4	1.7007	UP	0.35496	omega-Carboxy-N-acetyl-LTE4 [ C25 H37 N O8 S, tgt=, overall=63.79, db=63.79, KEGG ID=C11629, METLIN ID=69140, tgt=, overall=511.2240, db=511.2240, tgt=, overall=, db=, tgt=, overall=, db=, tgt=, overall=, db= ]	557.227	10.229	C18-	C25 H37 N O8 S	18	511.224			C11629		69140	(556.2205, 3170.51)(557.2253, 786.16)
2-(ethylamino)-4'-hydroxy-Propiophenone Esi+6.960003	1.4894	UP	0.35602	2-(ethylamino)-4'-hydroxy-Propiophenone [ C11 H15 N O2, tgt=, overall=94.92, db=94.92, CAS ID=18300-92-0, METLIN ID=2019, tgt=, overall=193.1103, db=193.1103, tgt=, overall=, db=, tgt=, overall=, db=, tgt=, overall=, db= ]	193.11	6.96	hilic+	C11 H15 N O2	34	193.11	18300-92-0				2019	(194.1178, 55701.68)(195.1214, 9234.76)(196.1223, 741.19)
UDP-L-Ara4O	1.0707	UP	0.35602	UDP-L-Ara4O [ C14 H20 N2 O16 P2, tgt=, overall=28.26, db=28.26, CAS ID=, KEGG ID=C16155, METLIN ID=63217, tgt=, overall=534.0288, db=534.0288, tgt=, overall=, db=, tgt=, overall=, db=, tgt=, overall=, db= ]	551.053	2.396	hilic+	C14 H20 N2 O16 P2	34	534.029			C16155		63217	(552.0599, 2642.54)(553.0582, 1115.81)
Malachite green	0.67795	DOWN	0.3563	Malachite green [ C23 H25 N2, tgt=, overall=56.33, db=56.33, CAS ID=569-64-2, KEGG ID=C18367, METLIN ID=72182, tgt=, overall=329.2018, db=329.2018, tgt=, overall=, db=, tgt=, overall=, db=, tgt=, overall=, db= ]	329.203	1.727	hilic+	C23 H25 N2	34	329.202	569-64-2		C18367		72182	(330.2103, 2533.34)(331.2155, 1332.82)(332.2114, 615.11)
C17 Sphinganine 4.136001	1.5203	UP	0.35768	C17 Sphinganine [ C17 H37 N O2, tgt=, overall=97.14, db=97.14, Lipid ID=LMSP01040003, METLIN ID=41558, tgt=, overall=287.2824, db=287.2824, tgt=, overall=, db=, tgt=, overall=, db=, tgt=, overall=, db= ]	287.281	4.136	hilic+	C17 H37 N O2	34	287.282				LMSP01040003	41558	(288.289, 10583.77)(289.2924, 1976.87)(290.2895, 179.18)
Cer(d18:2/22:0)	1.1811	UP	0.35768	Cer(d18:2/22:0) [ C40 H77 N O3, tgt=, overall=71.02, db=71.02, Lipid ID=LMSP02010029, METLIN ID=83728, tgt=, overall=619.5903, db=619.5903, tgt=, overall=, db=, tgt=, overall=, db=, tgt=, overall=, db= ]	619.59	1.116	hilic+	C40 H77 N O3	34	619.59				LMSP02010029	83728	(642.5806, 8218.72)(643.5836, 3719.2)(620.5969, 47644.33)(621.6005, 20674.97)
PC(14:1(9Z)/22:4(7Z,10Z,13Z,16Z))	1.0422	UP	0.35768	PC(14:1(9Z)/22:4(7Z,10Z,13Z,16Z)) [ C44 H79 N O8 P, tgt=, overall=65.80, db=65.80, Lipid ID=LMGP01011407, METLIN ID=75687, tgt=, overall=780.5543, db=780.5543, tgt=, overall=, db=, tgt=, overall=, db=, tgt=, overall=, db= ]	779.548	5.303	hilic+	C44 H79 N O8 P	34	780.554				LMGP01011407	75687	(802.5363, 10573.49)(803.5406, 6450.81)(780.5542, 307035.28)(781.5577, 154259.31)(1560.0911, 74.34)
2,5-Dichloro-4-oxohex-2-enedioate	1.0348	UP	0.3579	2,5-Dichloro-4-oxohex-2-enedioate [ C6 H4 Cl2 O5, tgt=, overall=56.46, db=56.46, KEGG ID=C12835, METLIN ID=69492, tgt=, overall=225.9436, db=225.9436, tgt=, overall=, db=, tgt=, overall=, db=, tgt=, overall=, db= ]	225.944	5.639	hilic+	C6 H4 Cl2 O5	34	225.944			C12835		69492	(226.9517, 1066473.5)(227.955, 33954.66)
Leukotriene E3	1.5069	UP	0.3579	Leukotriene E3 [ C23 H39 N O5 S, tgt=, overall=55.64, db=55.64, CAS ID=79494-05-6, METLIN ID=58122, HMP ID=HMDB02355, tgt=, overall=441.2549, db=441.2549, tgt=, overall=, db=, tgt=, overall=, db=, tgt=, overall=, db= ]	441.255	5.664	hilic+	C23 H39 N O5 S	31	441.255	79494-05-6	HMDB02355			58122	(442.2602, 4591.4)(443.2667, 2443.98)(444.256, 785.11)(883.5089, 470.48)
PC(8:0/7:0)[U]	0.8257	DOWN	0.35837	PC(8:0/7:0)[U] [ C23 H47 N O8 P, tgt=, overall=56.77, db=56.77, Lipid ID=LMGP01011250, METLIN ID=39984, tgt=, overall=496.3039, db=496.3039, tgt=, overall=, db=, tgt=, overall=, db=, tgt=, overall=, db= ]	496.307	5.621	hilic+	C23 H47 N O8 P	34	496.304				LMGP01011250	39984	(497.3146, 9302.76)(498.3199, 2310.25)
PG(O-18:0/18:4(6Z,9Z,12Z,15Z))	0.9649	DOWN	0.35837	PG(O-18:0/18:4(6Z,9Z,12Z,15Z)) [ C42 H77 O9 P, tgt=, overall=83.78, db=83.78, Lipid ID=LMGP04020031, METLIN ID=79842, tgt=, overall=756.5305, db=756.5305, tgt=, overall=, db=, tgt=, overall=, db=, tgt=, overall=, db= ]	756.531	1.251	hilic+	C42 H77 O9 P	32	756.53				LMGP04020031	79842	(779.5233, 7055.84)(780.5312, 3793.59)(757.5362, 17877.97)(758.5407, 8612.04)(759.5416, 4065.58)(774.6098, 939.63)
1-(10-methyl-hexadecanoyl-2-(8-[3]-ladderane-octanyl)-sn-glycerol	0.22506	DOWN	0.35848	1-(10-methyl-hexadecanoyl-2-(8-[3]-ladderane-octanyl)-sn-glycerol [ C40 H72 O4, tgt=, overall=47.01, db=47.01, Lipid ID=LMGL02070005, METLIN ID=75576, tgt=, overall=616.5431, db=616.5431, tgt=, overall=, db=, tgt=, overall=, db=, tgt=, overall=, db= ]	616.541	1.26	hilic+	C40 H72 O4	34	616.543				LMGL02070005	75576	(639.5329, 1320.86)(617.5469, 1102.2)(618.551, 374.42)
1-Hexadecylamine Esi+3.102999	1.6529	UP	0.35848	1-Hexadecylamine [ C16 H35 N, tgt=, overall=85.80, db=85.80, CAS ID=143-27-1, METLIN ID=4110, tgt=, overall=241.2770, db=241.2770, tgt=, overall=, db=, tgt=, overall=, db=, tgt=, overall=, db= ]	241.276	3.103	hilic+	C16 H35 N	34	241.277	143-27-1				4110	(242.2839, 9788.31)(243.2867, 1859.0)
18-methyl-8Z,11Z,14Z-nonadecatrienoic acid	1.1103	UP	0.35848	18-methyl-8Z,11Z,14Z-nonadecatrienoic acid [ C20 H34 O2, tgt=, overall=43.63, db=43.63, Lipid ID=LMFA01020221, METLIN ID=73667, tgt=, overall=306.2559, db=306.2559, tgt=, overall=, db=, tgt=, overall=, db=, tgt=, overall=, db= ]	306.254	1.113	hilic+	C20 H34 O2	30	306.256				LMFA01020221	73667	(329.2462, 4146.79)(307.2596, 2797.57)(308.266, 394.76)
Dicamba	0.74371	DOWN	0.35848	Dicamba [ C8 H6 Cl2 O3, tgt=, overall=55.84, db=55.84, CAS ID=1918-00-9, KEGG ID=C18597, METLIN ID=44584, tgt=, overall=219.9694, db=219.9694, tgt=, overall=, db=, tgt=, overall=, db=, tgt=, overall=, db= ]	236.997	1.101	hilic+	C8 H6 Cl2 O3	34	219.969	1918-00-9		C18597		44584	(238.0037, 6822.68)(239.0053, 1189.43)
meso-2,6-Diaminoheptanedioate	1.1987	UP	0.35848	meso-2,6-Diaminoheptanedioate [ C7 H14 N2 O4, tgt=, overall=86.79, db=86.79, KEGG ID=C00680, METLIN ID=63450, tgt=, overall=190.0954, db=190.0954, tgt=, overall=, db=, tgt=, overall=, db=, tgt=, overall=, db= ]	190.097	7.25	hilic+	C7 H14 N2 O4	34	190.095			C00680		63450	(213.0843, 637.67)(191.1029, 9454.52)(192.1059, 899.6)(208.1338, 2579.42)
His Ala	1.3328	UP	0.35866	His Ala [ C9 H14 N4 O3, tgt=, overall=84.60, db=84.60, METLIN ID=23906, tgt=, overall=226.1066, db=226.1066, tgt=, overall=, db=, tgt=, overall=, db=, tgt=, overall=, db= ]	226.107	8.61	hilic+	C9 H14 N4 O3	34	226.107					23906	(227.1142, 4904.19)(228.1155, 583.85)
PE(17:2(9Z,12Z)/22:4(7Z,10Z,13Z,16Z))	0.74379	DOWN	0.35866	PE(17:2(9Z,12Z)/22:4(7Z,10Z,13Z,16Z)) [ C44 H76 N O8 P, tgt=, overall=63.98, db=63.98, Lipid ID=LMGP02010619, METLIN ID=76854, tgt=, overall=777.5309, db=777.5309, tgt=, overall=, db=, tgt=, overall=, db=, tgt=, overall=, db= ]	777.532	5.051	hilic+	C44 H76 N O8 P	34	777.531				LMGP02010619	76854	(778.5396, 30063.12)(779.5426, 15046.2)
Tromethamine Esi+6.597	2.1036	UP	0.35866	Tromethamine [ C4 H11 N O3, tgt=, overall=72.09, db=72.09, CAS ID=, KEGG ID=C07182, METLIN ID=43366, tgt=, overall=121.0739, db=121.0739, tgt=, overall=, db=, tgt=, overall=, db=, tgt=, overall=, db= ]	121.074	6.597	hilic+	C4 H11 N O3	34	121.074			C07182		43366	(144.0637, 214.85)(265.1444, 283.94)(122.0811, 36464.4)(123.0889, 3256.41)(260.1853, 7462.82)
DMPO Esi+1.3300005	1.8626	UP	0.3595	DMPO [ C6 H11 N O, tgt=, overall=87.28, db=87.28, CAS ID=3317-61-1, METLIN ID=64638, tgt=, overall=113.0841, db=113.0841, tgt=, overall=, db=, tgt=, overall=, db=, tgt=, overall=, db= ]	113.084	1.33	hilic+	C6 H11 N O	34	113.084	3317-61-1				64638	(249.1485, 1593.42)(114.0911, 41933.06)(115.0938, 2748.8)(227.169, 7156.56)
Glucuronic acid	1.4311	UP	0.35953	Glucuronic acid [ C6 H10 O7, tgt=, overall=84.65, db=84.65, CAS ID=14984-34-0, KEGG ID=C13085, METLIN ID=69532, tgt=, overall=194.0427, db=194.0427, tgt=, overall=, db=, tgt=, overall=, db=, tgt=, overall=, db= ]	194.043	7.009	hilic-	C6 H10 O7	35	194.043	14984-34-0		C13085		69532	(193.0356, 12133.68)(194.0398, 1028.95)(253.0551, 373.99)
n-Butyl-2-cyanoacrylate	1.1908	UP	0.35971	n-Butyl-2-cyanoacrylate [ C8 H11 N O2, tgt=, overall=77.81, db=77.81, CAS ID=25154-80-7, KEGG ID=C13415, METLIN ID=69571, tgt=, overall=153.0790, db=153.0790, tgt=, overall=, db=, tgt=, overall=, db=, tgt=, overall=, db= ]	199.082	5.938	hilic-	C8 H11 N O2	35	153.079	25154-80-7		C13415		69571	(198.075, 21793.92)(199.078, 2010.54)(200.0776, 247.79)
(R)-(+)-2-Pyrrolidone-5-carboxylic acid Esi+7.6260033	0.57781	DOWN	0.36002	(R)-(+)-2-Pyrrolidone-5-carboxylic acid [ C5 H7 N O3, tgt=, overall=47.58, db=47.58, CAS ID=4042-36-8, KEGG ID=C02237, METLIN ID=63632, HMP ID=HMDB00805, tgt=, overall=129.0426, db=129.0426, tgt=, overall=, db=, tgt=, overall=, db=, tgt=, overall=, db= ]	129.043	7.626	hilic+	C5 H7 N O3	34	129.043	4042-36-8	HMDB00805	C02237		63632	(152.0373, 660.85)(130.0499, 27153.68)(131.053, 1703.52)(147.0765, 35495.22)
C9:1n-7	0.79262	DOWN	0.36002	C9:1n-7 [ C9 H16 O2, tgt=, overall=68.82, db=68.82, Lipid ID=LMFA01030443, METLIN ID=74100, tgt=, overall=156.1150, db=156.1150, tgt=, overall=, db=, tgt=, overall=, db=, tgt=, overall=, db= ]	156.114	1.151	hilic+	C9 H16 O2	34	156.115				LMFA01030443	74100	(335.221, 3887.43)(157.1219, 2734.32)(158.1241, 169.77)(330.2599, 2634.44)(313.238, 6103.47)(314.2376, 1617.72)
PE(20:4(5Z,8Z,11Z,14Z)/21:0)	0.799	DOWN	0.36026	PE(20:4(5Z,8Z,11Z,14Z)/21:0) [ C46 H84 N O8 P, tgt=, overall=62.26, db=62.26, Lipid ID=LMGP02010956, METLIN ID=77191, tgt=, overall=809.5935, db=809.5935, tgt=, overall=, db=, tgt=, overall=, db=, tgt=, overall=, db= ]	809.59	4.95	hilic-	C46 H84 N O8 P	35	809.593				LMGP02010956	77191	(808.5832, 1644.12)(868.62, 932.24)(869.6157, 653.82)(854.5902, 70823.76)(855.5935, 36155.39)
1-Hexadecylamine Esi+1.2840003	1.1697	UP	0.36244	1-Hexadecylamine [ C16 H35 N, tgt=, overall=86.41, db=86.41, CAS ID=143-27-1, METLIN ID=4110, tgt=, overall=241.2770, db=241.2770, tgt=, overall=, db=, tgt=, overall=, db=, tgt=, overall=, db= ]	241.276	1.284	hilic+	C16 H35 N	34	241.277	143-27-1				4110	(242.2838, 7095.49)(243.287, 1282.14)
11-HpOME Esi-11.897002	1.898	UP	0.36371	11-HpOME [ C18 H34 O4, tgt=, overall=84.71, db=84.71, Lipid ID=LMFA01040069, METLIN ID=74485, tgt=, overall=314.2457, db=314.2457, tgt=, overall=, db=, tgt=, overall=, db=, tgt=, overall=, db= ]	314.245	11.897	C18-	C18 H34 O4	25	314.246				LMFA01040069	74485	(349.2156, 2340.15)(313.2379, 10793.73)(314.2417, 2048.42)
3-Octanone	0.9127	DOWN	0.36388	3-Octanone [ C8 H16 O, tgt=, overall=87.30, db=87.30, CAS ID=106-68-3, KEGG ID=C17145, METLIN ID=71588, tgt=, overall=128.1201, db=128.1201, tgt=, overall=, db=, tgt=, overall=, db=, tgt=, overall=, db= ]	128.12	1.2	hilic-	C8 H16 O	35	128.12	106-68-3		C17145		71588	(255.2324, 2228.62)(315.2515, 1152.43)(301.2352, 256.52)(127.1128, 3511.34)(128.1164, 247.52)(187.134, 13077.56)(188.1373, 1336.73)
1-(O-alpha-D-mannopyranosyl)-(1,3R,29S,31R)-dotriacontanetetraol	1.2823	UP	0.36455	1-(O-alpha-D-mannopyranosyl)-(1,3R,29S,31R)-dotriacontanetetraol [ C38 H76 O9, tgt=, overall=96.46, db=96.46, Lipid ID=LMFA13010018, METLIN ID=46592, tgt=, overall=676.5489, db=676.5489, tgt=, overall=, db=, tgt=, overall=, db=, tgt=, overall=, db= ]	722.555	6.263	hilic-	C38 H76 O9	35	676.549				LMFA13010018	46592	(721.5474, 3445.0)(722.5518, 1434.49)(723.5538, 282.3)
PE(19:1(9Z)/17:2(9Z,12Z))	0.78057	DOWN	0.36512	PE(19:1(9Z)/17:2(9Z,12Z)) [ C41 H76 N O8 P, tgt=, overall=62.02, db=62.02, Lipid ID=LMGP02010803, METLIN ID=77038, tgt=, overall=741.5309, db=741.5309, tgt=, overall=, db=, tgt=, overall=, db=, tgt=, overall=, db= ]	741.529	4.676	hilic-	C41 H76 N O8 P	35	741.531				LMGP02010803	77038	(740.5211, 13393.65)(741.5247, 6030.81)
6-Acetamido-3-aminohexanoate Esi+6.64	1.265	UP	0.36647	6-Acetamido-3-aminohexanoate [ C8 H16 N2 O3, tgt=, overall=78.64, db=78.64, KEGG ID=C03846, METLIN ID=66060, tgt=, overall=188.1161, db=188.1161, tgt=, overall=, db=, tgt=, overall=, db=, tgt=, overall=, db= ]	188.117	6.64	hilic+	C8 H16 N2 O3	32	188.116			C03846		66060	(211.1055, 1720.19)(189.1235, 4628.84)(190.1371, 41.72)(191.1208, 42.71)
13(S)-HODE	1.1742	UP	0.36678	13(S)-HODE [ C18 H32 O3, tgt=, overall=51.60, db=51.60, CAS ID=29623-28-7, KEGG ID=C14762, METLIN ID=45667, tgt=, overall=296.2351, db=296.2351, tgt=, overall=, db=, tgt=, overall=, db=, tgt=, overall=, db= ]	296.235	1.159	hilic+	C18 H32 O3	34	296.235	29623-28-7		C14762		45667	(319.2249, 3257.17)(615.4535, 714.58)(616.4834, 1983.63)(617.4685, 280.0)(297.2422, 145639.56)(298.2454, 27720.66)(314.2395, 2293.42)(610.5065, 76250.62)(611.5049, 40603.34)(593.4794, 205756.8)(594.4882, 92977.43)
4-Hydroxylevamisole Glucuronide Esi+1.1010002	0.90919	DOWN	0.36678	4-Hydroxylevamisole Glucuronide [ C17 H20 N2 O7 S, tgt=, overall=75.46, db=75.46, CAS ID=90032-40-9, METLIN ID=728, tgt=, overall=396.0991, db=396.0991, tgt=, overall=, db=, tgt=, overall=, db=, tgt=, overall=, db= ]	418.079	1.101	hilic+	C17 H20 N2 O7 S	34	396.099	90032-40-9				728	(419.0863, 5917.83)(420.0896, 1548.68)(421.0957, 157.09)
PS(20:1(11Z)/22:4(7Z,10Z,13Z,16Z))	1.0918	UP	0.36678	PS(20:1(11Z)/22:4(7Z,10Z,13Z,16Z)) [ C48 H84 N O10 P, tgt=, overall=44.60, db=44.60, Lipid ID=LMGP03010556, METLIN ID=78220, tgt=, overall=865.5833, db=865.5833, tgt=, overall=, db=, tgt=, overall=, db=, tgt=, overall=, db= ]	865.578	1.256	hilic+	C48 H84 N O10 P	34	865.583				LMGP03010556	78220	(866.5855, 6373.66)(867.5849, 3160.23)(868.596, 2510.49)(883.6027, 2414.81)
Tromethamine Esi+6.0469985	0.62625	DOWN	0.36678	Tromethamine [ C4 H11 N O3, tgt=, overall=52.84, db=52.84, CAS ID=, KEGG ID=C07182, METLIN ID=43366, tgt=, overall=121.0739, db=121.0739, tgt=, overall=, db=, tgt=, overall=, db=, tgt=, overall=, db= ]	121.074	6.047	hilic+	C4 H11 N O3	34	121.074			C07182		43366	(144.0637, 768.63)(122.0812, 32113.45)(123.0905, 4919.44)
PE(P-18:1(9Z)/22:5(7Z,10Z,13Z,16Z,19Z)) Esi+4.5440006	0.88943	DOWN	0.36699	PE(P-18:1(9Z)/22:5(7Z,10Z,13Z,16Z,19Z)) [ C45 H78 N O7 P, tgt=, overall=65.74, db=65.74, METLIN ID=62254, HMP ID=HMDB11459, tgt=, overall=775.5516, db=775.5516, tgt=, overall=, db=, tgt=, overall=, db=, tgt=, overall=, db= ]	775.549	4.544	hilic+	C45 H78 N O7 P	34	775.552		HMDB11459			62254	(798.539, 11487.14)(799.5425, 5755.85)(776.5576, 107726.76)(777.5612, 49178.39)(1552.0686, 547.15)(1553.0663, 379.52)(1554.0884, 310.5)
Quinoclamin	0.89568	DOWN	0.36737	Quinoclamin [ C10 H6 Cl N O2, tgt=, overall=46.10, db=46.10, CAS ID=2797-51-5, KEGG ID=C18584, METLIN ID=72386, tgt=, overall=207.0087, db=207.0087, tgt=, overall=, db=, tgt=, overall=, db=, tgt=, overall=, db= ]	207.009	0.89	C18-	C10 H6 Cl N O2	27	207.009	2797-51-5		C18584		72386	(206.0016, 37350.21)(207.0119, 4414.75)
4-Propylphenol	0.75295	DOWN	0.36758	4-Propylphenol [ C9 H12 O, tgt=, overall=74.55, db=74.55, CAS ID=645-56-7, KEGG ID=C14311, METLIN ID=69960, tgt=, overall=136.0888, db=136.0888, tgt=, overall=, db=, tgt=, overall=, db=, tgt=, overall=, db= ]	136.088	1.16	hilic+	C9 H12 O	34	136.089	645-56-7		C14311		69960	(159.0805, 1980.19)(137.0957, 4575.49)(138.0966, 589.8)(154.1235, 1585.03)(273.1841, 1709.79)
SM(d16:1/20:0)	0.90463	DOWN	0.36758	SM(d16:1/20:0) [ C41 H84 N2 O6 P, tgt=, overall=98.04, db=98.04, Lipid ID=LMSP03010052, METLIN ID=83753, tgt=, overall=731.6067, db=731.6067, tgt=, overall=, db=, tgt=, overall=, db=, tgt=, overall=, db= ]	730.596	6.254	hilic+	C41 H84 N2 O6 P	34	731.607				LMSP03010052	83753	(753.588, 115504.7)(754.5911, 49766.59)(755.6023, 38568.03)(1484.1786, 1943.84)(1485.1827, 1293.01)(1486.1898, 810.38)(1487.1974, 448.11)(731.6058, 1016679.6)(732.6096, 428126.25)(733.6133, 109940.61)(734.6162, 20733.14)(735.6159, 3661.28)(1462.1934, 639.11)(1463.1934, 533.14)(1464.197, 213.06)
N,N-Dimethyl-1,4-phenylenediamine Esi+5.5099993	1.0704	UP	0.3677	N,N-Dimethyl-1,4-phenylenediamine [ C8 H12 N2, tgt=, overall=86.69, db=86.69, CAS ID=99-98-9, KEGG ID=C04203, METLIN ID=66134, tgt=, overall=136.1000, db=136.1000, tgt=, overall=, db=, tgt=, overall=, db=, tgt=, overall=, db= ]	136.1	5.51	hilic+	C8 H12 N2	34	136.1	99-98-9		C04203		66134	(137.1073, 7845.83)(138.1095, 660.41)
Gemichalcone B	0.70264	DOWN	0.36964	Gemichalcone B [ C29 H26 O7, tgt=, overall=58.19, db=58.19, Lipid ID=LMPK12120064, METLIN ID=51870, tgt=, overall=486.1679, db=486.1679, tgt=, overall=, db=, tgt=, overall=, db=, tgt=, overall=, db= ]	508.149	4.487	hilic+	C29 H26 O7	34	486.168				LMPK12120064	51870	(509.1558, 1668.49)(510.158, 258.83)
17-oxo-20Z-hexacosenoic acid	0.84617	DOWN	0.36987	17-oxo-20Z-hexacosenoic acid [ C26 H48 O3, tgt=, overall=47.13, db=47.13, Lipid ID=LMFA01060149, METLIN ID=74787, tgt=, overall=408.3603, db=408.3603, tgt=, overall=, db=, tgt=, overall=, db=, tgt=, overall=, db= ]	408.36	1.077	hilic+	C26 H48 O3	33	408.36				LMFA01060149	74787	(431.35, 10757.63)(409.3662, 6103.87)(410.3671, 2006.23)(426.3785, 4474.42)
3,4-Epoxy-6-methylcyclohexylmethyl-3,4-epoxy-6-methylcyclo-hexanecarboxylate	1.1192	UP	0.37133	3,4-Epoxy-6-methylcyclohexylmethyl-3,4-epoxy-6-methylcyclo-hexanecarboxylate [ C16 H24 O4, tgt=, overall=84.11, db=84.11, CAS ID=141-37-7, KEGG ID=C19417, METLIN ID=73120, tgt=, overall=280.1675, db=280.1675, tgt=, overall=, db=, tgt=, overall=, db=, tgt=, overall=, db= ]	280.166	1.143	hilic+	C16 H24 O4	34	280.168	141-37-7		C19417		73120	(303.1611, 536.51)(583.3305, 2627.62)(281.1748, 5340.5)(282.1783, 1086.89)(298.1936, 1305.84)(561.3552, 572.93)
F4-Neuroprostane (7-series)	1.2652	UP	0.3721	F4-Neuroprostane (7-series) [ C22 H34 O5, tgt=, overall=42.23, db=42.23, KEGG ID=C13819, METLIN ID=69717, tgt=, overall=378.2406, db=378.2406, tgt=, overall=, db=, tgt=, overall=, db=, tgt=, overall=, db= ]	378.239	1.146	hilic+	C22 H34 O5	34	378.241			C13819		69717	(401.231, 1256.78)(379.2459, 1739.04)(380.1992, 1980.11)(381.2094, 804.23)(396.2727, 5945.77)(397.2582, 109.57)
Minoxidil	0.72237	DOWN	0.37414	Minoxidil [ C9 H15 N5 O, tgt=, overall=37.66, db=37.66, CAS ID=38304-91-5, KEGG ID=C07226, METLIN ID=1315, tgt=, overall=209.1277, db=209.1277, tgt=, overall=, db=, tgt=, overall=, db=, tgt=, overall=, db= ]	209.126	5.201	hilic+	C9 H15 N5 O	34	209.128	38304-91-5		C07226		1315	(232.1161, 373.28)(210.1334, 1868.32)
(-)-erythro-(2R,3R)-Dihydroxybutylamide	0.90633	DOWN	0.37453	(-)-erythro-(2R,3R)-Dihydroxybutylamide [ C4 H9 N O3, tgt=, overall=47.58, db=47.58, KEGG ID=C11108, METLIN ID=68849, tgt=, overall=119.0582, db=119.0582, tgt=, overall=, db=, tgt=, overall=, db=, tgt=, overall=, db= ]	119.058	6.528	hilic+	C4 H9 N O3	34	119.058			C11108		68849	(142.0476, 9112.78)(143.05, 315.18)(120.0656, 64810.17)(239.12, 127.32)
Mono-N-desisopropyldisopyramide	1.3028	UP	0.37553	Mono-N-desisopropyldisopyramide [ C18 H23 N3 O, tgt=, overall=72.89, db=72.89, CAS ID=38236-46-3, METLIN ID=2343, tgt=, overall=297.1841, db=297.1841, tgt=, overall=, db=, tgt=, overall=, db=, tgt=, overall=, db= ]	308.174	1.618	hilic+	C18 H23 N3 O	34	297.184	38236-46-3				2343	(309.1817, 1182.38)(310.1827, 585.17)(617.3559, 5733.65)(618.3593, 2120.9)
PE(O-18:0/0:0)	1.5929	UP	0.37563	PE(O-18:0/0:0) [ C23 H50 N O6 P, tgt=, overall=77.63, db=77.63, Lipid ID=LMGP02060003, METLIN ID=46717, tgt=, overall=467.3376, db=467.3376, tgt=, overall=, db=, tgt=, overall=, db=, tgt=, overall=, db= ]	527.358	11.888	C18-	C23 H50 N O6 P	29	467.338				LMGP02060003	46717	(526.3507, 13576.19)(527.3538, 4081.44)
MGK 264 Esi+1.153	1.4275	UP	0.37761	MGK 264 [ C17 H25 N O2, tgt=, overall=69.95, db=69.95, CAS ID=113-48-4, KEGG ID=C18795, METLIN ID=72564, tgt=, overall=275.1885, db=275.1885, tgt=, overall=, db=, tgt=, overall=, db=, tgt=, overall=, db= ]	275.188	1.153	hilic+	C17 H25 N O2	34	275.188	113-48-4		C18795		72564	(573.3701, 809.92)(276.1953, 12099.16)(277.2013, 3182.48)
PS(O-20:0/14:1(9Z))	0.92567	DOWN	0.37761	PS(O-20:0/14:1(9Z)) [ C40 H78 N O9 P, tgt=, overall=66.12, db=66.12, Lipid ID=LMGP03020044, METLIN ID=78691, tgt=, overall=747.5414, db=747.5414, tgt=, overall=, db=, tgt=, overall=, db=, tgt=, overall=, db= ]	747.543	5.753	hilic+	C40 H78 N O9 P	33	747.541				LMGP03020044	78691	(748.5482, 2923.88)(749.5516, 1447.0)
PC(O-16:1(11Z)/0:0)	1.3219	UP	0.37856	PC(O-16:1(11Z)/0:0) [ C24 H51 N O6 P, tgt=, overall=74.56, db=74.56, Lipid ID=LMGP01060028, METLIN ID=76579, tgt=, overall=480.3454, db=480.3454, tgt=, overall=, db=, tgt=, overall=, db=, tgt=, overall=, db= ]	479.337	6.564	hilic+	C24 H51 N O6 P	34	480.345				LMGP01060028	76579	(502.3293, 4774.4)(503.331, 1363.09)(480.3442, 31620.79)(481.3475, 8361.94)(482.3337, 3390.34)
D-2-Aminobutyric acid	0.85206	DOWN	0.38009	D-2-Aminobutyric acid [ C4 H9 N O2, tgt=, overall=87.80, db=87.80, Lipid ID=LMFA01100043, CAS ID=2623-91-8, KEGG ID=C02261, METLIN ID=12, HMP ID=HMDB00452, tgt=, overall=103.0633, db=103.0633, tgt=, overall=, db=, tgt=, overall=, db=, tgt=, overall=, db= ]	103.063	0.889	C18-	C4 H9 N O2	27	103.063	2623-91-8	HMDB00452	C02261	LMFA01100043	12	(102.0561, 166548.9)(103.0595, 7687.52)
PS(12:0/14:1(9Z))	1.1624	UP	0.381	PS(12:0/14:1(9Z)) [ C32 H60 N O10 P, tgt=, overall=86.17, db=86.17, Lipid ID=LMGP03010046, METLIN ID=77710, tgt=, overall=649.3955, db=649.3955, tgt=, overall=, db=, tgt=, overall=, db=, tgt=, overall=, db= ]	695.399	11.848	C18-	C32 H60 N O10 P	27	649.395				LMGP03010046	77710	(694.393, 9956.38)(695.3961, 3524.56)(696.4023, 1674.92)
Tetradecyl sulfate	0.70877	DOWN	0.381	Tetradecyl sulfate [ C14 H30 O4 S, tgt=, overall=84.57, db=84.57, CAS ID=139-88-8, KEGG ID=D06882, METLIN ID=2469, HMP ID=, tgt=, overall=294.1865, db=294.1865, tgt=, overall=, db=, tgt=, overall=, db=, tgt=, overall=, db= ]	354.207	11.024	C18-	C14 H30 O4 S	36	294.187	139-88-8		D06882		2469	(353.1996, 17177.37)(354.2034, 2919.91)(355.1942, 1782.57)
Zizyphine F	1.5857	UP	0.381	Zizyphine F [ C32 H47 N5 O6, tgt=, overall=72.87, db=72.87, CAS ID=55839-64-0, KEGG ID=C10016, METLIN ID=68095, tgt=, overall=597.3526, db=597.3526, tgt=, overall=, db=, tgt=, overall=, db=, tgt=, overall=, db= ]	597.343	11.747	C18-	C32 H47 N5 O6	26	597.353	55839-64-0		C10016		68095	(596.3452, 2872.99)(597.3462, 965.06)
N,N-Diethylglycine Esi-1.5989994	1.1901	UP	0.38214	N,N-Diethylglycine [ C6 H13 N O2, tgt=, overall=87.17, db=87.17, KEGG ID=C16647, METLIN ID=71280, tgt=, overall=131.0946, db=131.0946, tgt=, overall=, db=, tgt=, overall=, db=, tgt=, overall=, db= ]	131.094	1.599	C18-	C6 H13 N O2	36	131.095			C16647		71280	(130.0872, 41952.8)(131.0905, 3461.75)
PC(P-16:0/14:1(9Z))	0.75119	DOWN	0.3824	PC(P-16:0/14:1(9Z)) [ C38 H75 N O7 P, tgt=, overall=64.10, db=64.10, Lipid ID=LMGP01030022, METLIN ID=76483, tgt=, overall=688.5281, db=688.5281, tgt=, overall=, db=, tgt=, overall=, db=, tgt=, overall=, db= ]	687.51	1.259	hilic+	C38 H75 N O7 P	32	688.528				LMGP01030022	76483	(710.5104, 646.87)(688.529, 3132.15)(689.5333, 1334.98)(690.5252, 999.36)
PC(13:0/18:2(9Z,12Z))	0.81234	DOWN	0.38266	PC(13:0/18:2(9Z,12Z)) [ C39 H75 N O8 P, tgt=, overall=98.93, db=98.93, Lipid ID=LMGP01011348, METLIN ID=75628, tgt=, overall=716.5230, db=716.5230, tgt=, overall=, db=, tgt=, overall=, db=, tgt=, overall=, db= ]	717.529	4.711	hilic-	C39 H75 N O8 P	35	716.523				LMGP01011348	75628	(716.5217, 42017.29)(717.525, 17741.89)(718.5288, 4553.96)(719.5308, 852.93)(776.5375, 1247.43)(777.5426, 420.99)
11Z-Eicosenal	3586.5	UP	0.38321	11Z-Eicosenal [ C20 H38 O, tgt=, overall=69.71, db=69.71, Lipid ID=LMFA06000248, METLIN ID=46533, tgt=, overall=294.2923, db=294.2923, tgt=, overall=, db=, tgt=, overall=, db=, tgt=, overall=, db= ]	311.317	1.144	hilic+	C20 H38 O	34	294.292				LMFA06000248	46533	(312.3243, 1801.53)(313.328, 508.28)
PC(O-8:0/O-16:0)[U] Esi+1.255	3976.4	UP	0.38321	PC(O-8:0/O-16:0)[U] [ C32 H69 N O6 P, tgt=, overall=63.23, db=63.23, Lipid ID=LMGP01040083, METLIN ID=40255, tgt=, overall=594.4863, db=594.4863, tgt=, overall=, db=, tgt=, overall=, db=, tgt=, overall=, db= ]	611.495	1.255	hilic+	C32 H69 N O6 P	12	594.486				LMGP01040083	40255	(612.5199, 65578.13)(613.521, 30538.54)
4-Heptyloxyphenol Esi+1.245	1.1189	UP	0.38324	4-Heptyloxyphenol [ C13 H20 O2, tgt=, overall=43.36, db=43.36, CAS ID=13037-86-0, KEGG ID=C14236, METLIN ID=69898, tgt=, overall=208.1463, db=208.1463, tgt=, overall=, db=, tgt=, overall=, db=, tgt=, overall=, db= ]	208.148	1.245	hilic+	C13 H20 O2	34	208.146	13037-86-0		C14236		69898	(231.1379, 439.03)(439.274, 695.94)(209.1555, 6866.93)(210.156, 1707.19)(226.1802, 21712.26)(227.0917, 283.82)(434.3202, 1135.32)(418.3155, 185.58)
N-methylundec-10-enamide 2.4879992	11826	UP	0.38457	N-methylundec-10-enamide [ C12 H23 N O, tgt=, overall=84.17, db=84.17, METLIN ID=65467, tgt=, overall=197.1780, db=197.1780, tgt=, overall=, db=, tgt=, overall=, db=, tgt=, overall=, db= ]	197.178	2.488	hilic+	C12 H23 N O	34	197.178					65467	(198.185, 10237.39)(199.1871, 1507.82)
Histidylleucine	1.2557	UP	0.38481	Histidylleucine [ C12 H20 N4 O3, tgt=, overall=86.62, db=86.62, CAS ID=7763-65-7, KEGG ID=C05010, METLIN ID=66283, tgt=, overall=268.1535, db=268.1535, tgt=, overall=, db=, tgt=, overall=, db=, tgt=, overall=, db= ]	268.153	7.826	hilic+	C12 H20 N4 O3	34	268.154	7763-65-7		C05010		66283	(269.1607, 4514.06)(270.1633, 768.36)(271.1553, 220.94)
PE(O-16:0/15:0)	1.0736	UP	0.38481	PE(O-16:0/15:0) [ C36 H74 N O7 P, tgt=, overall=88.11, db=88.11, Lipid ID=LMGP02020025, METLIN ID=77504, tgt=, overall=663.5203, db=663.5203, tgt=, overall=, db=, tgt=, overall=, db=, tgt=, overall=, db= ]	685.5	5.586	hilic+	C36 H74 N O7 P	34	663.52				LMGP02020025	77504	(686.5075, 3767.15)(687.5123, 1385.76)(688.5163, 515.96)
Capillarin	1.2689	UP	0.38502	Capillarin [ C13 H10 O2, tgt=, overall=99.75, db=99.75, CAS ID=3570-28-3, KEGG ID=C16926, METLIN ID=71438, tgt=, overall=198.0681, db=198.0681, tgt=, overall=, db=, tgt=, overall=, db=, tgt=, overall=, db= ]	198.068	8.214	C18-	C13 H10 O2	36	198.068	3570-28-3		C16926		71438	(197.0606, 149598.38)(198.0639, 20916.01)(199.0672, 2083.33)
PG(18:1(9Z)/0:0)	1.2163	UP	0.38502	PG(18:1(9Z)/0:0) [ C24 H47 O9 P, tgt=, overall=97.47, db=97.47, Lipid ID=LMGP04050006, METLIN ID=40878, tgt=, overall=510.2958, db=510.2958, tgt=, overall=, db=, tgt=, overall=, db=, tgt=, overall=, db= ]	510.295	11.271	C18-	C24 H47 O9 P	27	510.296				LMGP04050006	40878	(509.2878, 14468.39)(510.2913, 4282.82)(511.2944, 868.6)
[truncated: 3,274 more rows]
